# Supplementary material for: The Implications of Relationships between Human Diseases and Metabolic Subpathways
Source: PLoS One. 2011 Jun 17;6(6):e21131. doi: 10.1371/journal.pone.0021131 (PMC3117879; doi:10.1371/journal.pone.0021131)
Supplement: Dataset S1 — Examples of merging broad phenotypes. (XLS) [file pone.0021131.s006.xls]

## Sheet: S1
Supplementary information Dataset S1. Examples of merging broad phenotypes.
alcohol dependence
Broad Phenotype	Gene
alcohol abuse; smoking behavior	GSTT2
delirium tremens, alcohol withdrawal-induced; seizures, alcohol withdrawal-induced	GRM7
alcohol abuse; smoking behavior	GSTM3
alcohol abuse	GSTM1
delirium tremens, alcohol withdrawal-induced; seizures, alcohol withdrawal-induced	GRM8
alcoholism	GRIN2B
alcohol abuse	GRIN2B
alcoholism-related traits	GRIN2B
alcohol abuse; alcohol withdrawal	GRIN2B
alcoholism	GRIN1
alcoholism-related traits	GRIN1
alcohol dependence	GRIK3
alcoholism	FYN
alcohol dependence	GABRG3
alcohol abuse	GABRG2
alcohol abuse	GABRG2
alcoholism	GABRG2
alcohol-dependence	GABRG2
alcoholism	GABRG2
alcohol dependence	GABRG2
alcohol-dependence	GABRG2
alcoholism	GABRB3
alcoholism	ADH1B
alcoholism	ADH1B
alcohol dependency	ADH1B
alcoholism	SLC6A3
alcoholism	SLC6A3
alcohol withdrawl seizure and delirium tremens	SLC6A3
alcoholism	MAOA
alcohol abuse	MAOA
alcohol abuse; smoking behavior	COMT
alcoholism; personality traits	DBH
alcoholism; alcohol withdrawal	DBH
alcoholism; delirium tremens, alcohol-induced	DBH
alcoholism	GABRB3
alcoholism	GABRB3
alcohol abuse	GABRB2
alcohol-dependence	GABRB2
alcohol dependence	GABRB1
alcohol abuse	GABRA6
alcohol abuse; neuroticism	GABRA6
alcohol abuse	GABRA6
alcoholism	GABRA6
alcohol dependence	GABRA6
alcohol effects	GABRA2
alcoholism	GABRA2
alcoholism	GABRA2
alcohol abuse	GABRA1
alcohol dependence	GABRA2
alcohol abuse	GABRA1
alcoholism	GABRA1
alcohol-dependence	GABRA1
alcohol abuse; smoking behavior	ESR1
alcohol abuse; smoking behavior	EPHX1
alcoholism	DRD2
alcohol abuse	DRD4
alcohol abuse	DRD4
alcoholism	DRD4
alcohol abuse; blood pressure, arterial	DRD4
alcohol abuse	DRD4
alcoholism	DRD4
alcoholism	DRD4
alcoholism	DRD4
alcoholism	DRD4
alcohol abuse	DRD3
alcoholism	DRD3
alcohol abuse	DRD3
alcohol dependence	DRD3
alcoholism	DRD3
alcohol abuse; impulse control disorder	DRD3
alcohol dependency	DRD3
alcohol dependence	DRD3
Alcohol Dependence	DRD3
alcoholism	DRD2
alcoholism; renal disease, end stage	DRD2
alcohol abuse	DRD2
alcoholism; cirrhosis	DRD2
alcoholism	DRD2
alcohol abuse	DRD2
alcoholism	DRD2
alcoholism	DRD2
alcoholism	DRD2
alcoholism	DRD2
alcohol abuse	DRD2
alcoholism	DRD2
alcohol dependency	DRD2
alcoholism	DRD2
alcoholism	DRD2
alcoholism	DRD2
alcoholism	DRD2
alcoholism	DRD2
alcoholism	DRD2
alcoholism	DRD2
alcoholism	DRD2
alcoholism	DRD2
alcoholism	DRD2
alcoholism	DRD2
alcoholism	DRD2
alcoholism	DRD2
alcohol-use disorders	DRD2
alcoholism	DRD2
alcoholism	DRD2
alcoholism	DRD2
alcoholism	DRD2
alcoholism	DRD2
alcohol dependence	DRD2
severity of alcohol dependence	DRD2
Alcohol Dependence	DRD2
alcohol abuse	DRD1
alcoholism	CYP2E1
alcoholism	CYP2E1
alcohol abuse	CYP2E1
alcohol abuse	CYP2E1
alcoholism; cirrhosis	CYP2E1
alcoholism	CYP2E1
alcohol abuse; smoking behavior	CYP1B1
alcohol abuse; smoking behavior	CYP17A1
alcoholism	CNR1
alcohol dependence	CNR1
alcoholism	CHRNA4
alcohol dependence	CRHR1
alcoholism	CRHR1
alcoholism	COL1A1
alcoholism	CNR1
alcohol abuse; drug dependence; affective psychoses	CHRM2
alcoholic liver disease	CD14
alcoholic liver disease	CD14
alcoholism; liver disease, alcoholic	CCKBR
schizophrenia; alcoholism; liver disease, alcoholic	CCKBR
alcohol dependence	CCKBR
alcoholism; liver disease, alcoholic	CCKAR
alcoholism	CCKBR
schizophrenia; alcoholism; liver disease, alcoholic	CCKAR
alcoholism	CCKAR
alcohol dependence	CCKAR
alcoholism	CCKAR
alcoholism; liver disease, alcoholic	CCK
alcoholism	CCK
schizophrenia; alcoholism; liver disease, alcoholic	CCK
alcohol dependence	CCK
alcoholism	CCK
Alcohol Withdrawal	CCK
alcohol abuse	CAT
alcoholism	ARSA
alcoholism	ALDH2
alcoholism	ALDH2
alcoholism	ALDH2
alcohol dependence	ALDH2
alcohol dependency	ALDH2
alcohol dependence	ALDH2
alcoholism	ALDH2
alcohol abuse	ALDH2
alcohol abuse	ALDH2
alcohol abuse	ALDH2
alcoholism	ALDH2
alcohol abuse; smoking behavior	ALDH2
alcohol abuse	ALDH2
alcohol abuse	ALDH2
alcohol abuse	ALDH2
alcohol abuse; liver disease, alcoholic	ALDH2
alcohol abuse	ALDH2
alcohol abuse	ALDH2
alcoholism; cytogenetic studies	ALDH2
alcoholism	ALDH2
alcoholism	ALDH2
alcoholism	ALDH2
alcoholism	ALDH2
alcoholism	ALDH2
alcoholism	ALDH1A1
alcohol abuse; smoking behavior	ALDH1A1
alcoholism	ALAD
alcoholism; renal disease, end stage	AGT
alcohol dependence	ADH1B
alcohol dependence; drug dependence	ADH4
alcohol abuse	ADH4
alcohol abuse	ADH4
alcohol abuse	ADH1C
alcoholism	ADH1C
alcohol abuse	ADH1C
alcohol abuse	ADH1C
alcoholism	ADH1C
alcohol abuse; smoking behavior	ADH1C
alcohol abuse	ADH1C
alcohol dependency	ADH1C
alcoholism	ADH1B
alcohol abuse	ADH1B
alcohol abuse	ADH1B
alcohol abuse	ADH1B
alcohol abuse	ADH1B
alcohol abuse	ADH1B
alcohol abuse	ADH1B
alcohol abuse; liver disease, alcoholic	ADH1B
alcohol abuse	ADH1B
alcoholism	ADH1B
alcohol abuse	ADH1B
alcoholism; renal disease, end stage	ADD1
alcohol associated symptoms; alcoholism	ADAM11
alcoholism; renal disease, end stage	ACE
alcoholism	ACE
alcohol abuse	TNF
alcoholism	TH
alcohol-withdrawal delirium	TH
alcohol abuse	SLC6A4
alcohol abuse; smoking behavior	SLC6A4
alcoholism	SLC6A4
alcohol abuse	SLC6A4
alcohol abuse	SLC6A4
alcoholism	SLC6A4
alcoholism	SLC6A4
alcoholism	SLC6A4
alcoholism; cirrhosis	SLC6A4
alcohol abuse	SLC6A4
alcohol abuse; neuroticism	SLC6A4
alcohol abuse	SLC6A4
alcohol use	SLC6A4
alcoholism; attention deficit hyperactivity disorder	SLC6A4
alcoholism	SLC6A4
alcohol abuse; cocaine abuse	SLC6A4
alcoholism	SLC6A4
alcoholism; suicide	SLC6A4
alcoholism	SLC6A4
alcoholism	SLC6A4
alcohol abuse	SLC6A4
alcoholism	SLC6A4
alcoholism	SLC6A4
alcohol dependence	SLC6A4
alcoholism	SLC6A4
alcoholism	SLC6A4
alcohol abuse	SLC6A3
alcoholism	SLC6A3
alcoholism	SLC6A3
alcoholism	SLC6A3
alcohol abuse	SLC6A3
alcohol withdrawal	SLC6A3
delirium tremens, alcohol-induced; alcohol withdrawal	SLC6A3
alcohol dependence; alcoholic psychosis	SLC6A3
alcohol dependence	SLC6A2
alcohol dependence	SLC6A2
alcohol dependence	SLC22A1
alcohol dependence	SLC1A2
alcohol abuse; nicotine dependence	SLC18A2
alcohol abuse; smoking behavior	NUDT1
alcoholism	OPRS1
alcoholism	OPRM1
alcohol abuse	OPRM1
alcoholism	OPRM1
alcohol abuse	OPRM1
alcohol abuse	OPRM1
alcohol abuse	OPRM1
alcohol abuse	OPRM1
naltrexone response in alcohol-dependent patients	OPRM1
alcohol dependency	OPRM1
alcoholism	OPRM1
alcohol dependence	OPRM1
alcohol abuse	OPRK1
alcohol abuse	OPRD1
alcohol abuse; smoking behavior	OGG1
alcohol abuse	NQO1
alcohol abuse	NQO1
alcohol abuse	NPY
alcohol abuse	NPY
alcohol abuse	NPY
alcohol abuse	NPY
alcohol withdrawal	NPY
alcoholism	NPY
alcohol dependence	NPY
alcohol abuse; smoking behavior	NOS2A
alcoholism	MAOA
alcoholism	MAOA
alcoholism	MAOA
alcoholism	MAOA
alcoholism	MAOA
alcoholism	MAOA
alcoholism	MAOA
alcohol abuse	IL8
alcoholism	IL1RN
alcohol abuse	HTR7
alcohol abuse	HTR5A
alcohol abuse	HTR2C
alcoholism	HTR2C
alcohol abuse	HTR2C
alcoholism	HTR2C
alcohol abuse	HTR2A
alcoholism	HTR2A
alcohol abuse	HTR2A
alcoholism; alcoholic psychosis	HTR2A
alcohol dependence	HTR2A
alcohol abuse	HTR1B
alcoholism	HTR1B
alcoholism	HTR1B
alcoholism	HTR1B
alcohol dependence	HTR1B
alcohol dependence	HTR1B
alcohol abuse; cocaine abuse	HTR1B
alcoholism	HTR1B
alcoholism.	HTR1B
alcohol dependence	HTR1B
alcohol dependence	HTR1B
cocaine or alcohol abuse or dependence.	HTR1B
alcohol abuse; smoking behavior	HSD17B3
alcoholism	HNMT
alcohol abuse	TPH1
alcohol abuse	TPH1
alcoholism	TPH1
alcoholism	YWHAH
alcoholism	BDNF
alcohol abuse; personality disorders	BDNF
alcoholism; pancreatitis; pancreatitis, alcoholic	CEL
alcoholism	COMT
alcoholism	COMT
alcoholism	COMT
alcoholism	COMT
alcohol abuse	NQO2
alcohol abuse; smoking behavior	NOS3
alcoholism	P450IIE1
alcohol dependence	GABRA2
alcoholism	PAP
alcoholism	SLC6A4
alcoholism	CCKBR
alcohol dependence	DRD2
alcoholism; delirium tremens, alcohol-induced	SLC6A3
alcohol abuse	DRD4
alcoholism	DRD4
alcoholism	NPY
alcohol abuse	GABRB1
alcoholism	NPY
alcohol dependence; cocaine dependence	ADH4
alcoholism	COMT
alcoholism	DRD2
alcoholism	DRD2
alcoholism	DRD3
alcoholism	DRD4
alcohol abuse	SLC6A3
alcohol dependence	NPY
alcohol dependence	NPY
alcohol dependence	ADH1A
alcohol dependence	ADH1B
alcohol abuse	ADH1B
alcohol abuse	ADH1B
alcohol abuse cirrhosis, alcoholic pancreatitis, chronic	ADH1B
alcohol dependence	ADH1C
alcohol abuse cirrhosis, alcoholic pancreatitis, chronic	ADH1C
alcohol dependence	ADH5
alcohol dependence	ADH6
alcohol dependence	ADH7
alcohol dependence smoking behavior	ADRA2A
alcohol abuse	ALDH1A1
alcoholism attention deficit hyperactivity disorder	ALDH2
alcohol dependence	ALDH2
alcohol abuse	ALDH2
alcohol abuse cirrhosis, alcoholic pancreatitis, chronic	ALDH2
alcohol abuse	APOE
alcohol dependence drug dependence	CHRM2
alcohol-related phenotypes nicotine	CHRNA4
alcohol-related phenotypes nicotine	CHRNB2
alcohol craving cue-reactivity	CNR1
alcohol abuse drug dependence	CNR1
alcohol abuse	COMT
alcohol abuse	CRHR1
alcohol abuse	CRHR1
alcoholism cirrhosis, alcoholic	CYP2E1
alcohol abuse	DRD4
alcohol craving cue-reactivity	DRD4
alcoholism	DRD1
alcoholism attention deficit hyperactivity disorder	DRD2
alcohol abuse	DRD2
alcohol abuse	DRD2
alcohol abuse	DRD2
alcohol abuse	DRD2
alcohol abuse smoking behavior	DRD2
alcohol abuse	DRD4
alcoholism	FAAH
alcohol withdrawal alcoholism	GABRA1
alcohol dependence conduct disorder drug dependence	GABRA2
alcoholism illicit drug dependence marijuana dependence	GABRA2
alcoholism	GABRA2
alcohol withdrawal alcoholism	GABRA6
alcohol withdrawal alcoholism	GABRB2
alcohol dependence	GABRG1
alcoholism	GAD2
alcoholism	GAL
alcoholism	GALR1
alcoholism	GALR2
alcoholism	GALR3
alcoholism	GRIN2B
alcoholism	HNMT
alcohol dependence	HTR1A
alcohol dependence impulsive behaviors	MAOA
alcoholism antisocial personality disorder	MAOA
alcohol abuse	MAOA
alcohol abuse	MAOA
alcohol abuse	MAOA
alcoholism	MGLL
alcohol abuse alcoholism	NTRK2
alcohol dependence drug dependence	OPRD1
alcohol abuse	OPRK1
alcohol abuse	OPRK1
alcohol dependence drug dependence	OPRM1
alcoholism	OPRM1
alcohol craving	OPRM1
alcohol abuse	OPRM1
alcohol dependence drug dependence	OPRM1
alcohol abuse	PDYN
alcohol abuse cocaine abuse	PDYN
alcohol dependence drug dependence	POMC
alcohol abuse	SLC6A3
alcohol abuse smoking behavior	SLC6A3
alcohol intake	SLC6A4
alcoholism attention deficit hyperactivity disorder	SLC6A4
alcoholism	SLC6A4
alcohol abuse smoking behavior	SLC6A4
alcohol abuse substance abuse	SLC6A4
alcoholism depression	SLC6A4
alcohol abuse	SLC6A4
alcohol abuse drug dependence	SNCA
alcohol abuse	TAS2R16
alcoholism suicide	TPH2
alcohol dependence	ZNF699
alcoholism	ALDH2
alcoholism antisocial personality disorder	DRD2
alcohol dependence	GABRA2
alcohol withdrawal alcoholism	GABRB1
alcohol abuse	OPRD1
alcohol dependence drug dependence	PENK
alcohol effects	SLC6A4
alcohol abuse	SLC6A4
alcohol abuse	ADH1C
alcohol consumption blood pressure, arterial cholesterol, HDL heart disease, ischemic	ADH1C
alcoholism attention deficit hyperactivity disorder	COMT
alcohol abuse smoking behavior	DRD4
alcohol dependence	GABRA1
alcohol dependence	GABRA2
alcohol abuse	GABRB2
alcohol abuse	GRIN2B
alcoholism personality disorders	LPRP
alcoholism body mass dopamine	MAOA
alcoholism personality disorders	MAOA
alcohol abuse	SLC1A2
alcohol abuse	SNCA
alcohol abuse	TAS2R38
cirrhosis, alcoholic	TNF
organ transplant
Broad Phenotype	Gene
graft-versus-host disease; psoriasis; celiac disease	HLA-A
kidney transplant complications	GNB3
renal transplant rejection	GNB3
kidney transplant complications	FY
allograft rejection, heart	FCGR2A
graft versus host disease	FCGR2A
bone marrow transplantation	FCGR2A
kidney transplant complications	FCGR2A
kidney transplant complications	FCGR2A
kidney transplant complications	FCGR2A
kidney transplant complications	FAS
graft-versus-host disease	ESR1
liver transplantation, immunosuppression after	CXCL12
kidney transplant complications	CTLA4
graft versus host disease	CTLA4
graft-versus-host disease; longevity; spondyloarthropathies; aphthous stomatitis	CTLA4
kidney transplant complications	CD40LG
kidney transplant complications	CD14
kidney transplant complications	CCR5
liver transplantation, immunosuppression after	CCR5
diabetes, type 1; renal transplant outcome	CCR5
graft versus host disease	CCR5
kidney transplant	CCL5
graft-versus-host disease	CCL2
kidney transplant	CCL2
graft-versus-host disease	TNF
kidney transplant complications	APOA4
kidney transplant complications	APOA1
kidney transplant	AGTR2
graft-versus-host disease	AGTR2
kidney transplant	AGTR1
graft-versus-host disease	AGTR1
kidney transplant	AGTR1
kidney transplant	AGT
graft-versus-host disease	AGT
kidney transplant	AGT
graft-versus-host disease	ACE
kidney transplant	ACE
kidney transplant complications	ABCB1
graft-versus-host disease	ABCB1
kidney transplant complications	ABCB1
kidney transplant	ABCB1
kidney transplant	ABCB1
kidney transplant complications	ABCB1
kidney transplant complications	ABCB1
kidney transplant complications	ABCB1
kidney transplant complications	TNF
allograft rejection, heart	TNF
kidney transplant	TNF
kidney transplant complications	TNF
kidney transplant complications	TNF
kidney transplant	TNF
kidney transplant	TNF
kidney transplant	TNF
kidney transplant complications	TNF
allograft outcome	TNF
graft-vs-host disease	TNF
allograft outcome	TNF
graft-versus-host disease	TNF
liver transplantation, immunosuppression after	TNF
allograft dysfunction, renal	TNF
kidney transplant complications	TNF
kidney transplant	TNF
kidney transplant	TNF
kidney transplant	TNF
graft-versus-host disease	TNF
acute renal allograft rejection	TNF
GVHD	TNF
graft-versus-host disease	TLR4
kidney transplant	TLR4
graft-versus-host disease	TGFB2
graft-versus-host disease; longevity; spondyloarthropathies; aphthous stomatitis	TGFB1
graft versus host disease	TGFB1
graft rejection, liver	TGFB1
kidney transplant complications	TGFB1
graft-versus-host disease	TGFB1
kidney transplant complications	TGFB1
allograft rejection, heart	TGFB1
kidney transplant	TGFB1
kidney transplant complications	TGFB1
kidney transplant	TGFB1
kidney transplant	TGFB1
kidney transplant complications	TGFB1
kidney transplant	TGFB1
allograft outcome	TGFB1
allograft outcome	TGFB1
graft versus host disease	TGFB1
graft-vs-host disease	TGFB1
liver transplantation, immunosuppression after	TGFB1
allograft dysfunction, renal	TGFB1
kidney transplant complications	TCN2
acute GVHD	HY
kidney transplant	SERPINE1
kidney transplant complications	PTPRC
kidney transplant complications; lipids	PON1
bone marrow transplantation	PECAM1
bone marrow transplantation	PECAM1
graft-versus-host disease	PECAM1
graft occlusion, atherosclerotic	PAFAH1B1
kidney transplant complications	MTRR
kidney transplant complications	MTRR
bone marrow transplantation	MPO
host defence	MBP
bone marrow transplantation	MBL2
graft-versus-host disease; longevity; spondyloarthropathies; aphthous stomatitis	LTA
kidney transplant	LTA
graft-versus-host disease	LTA
graft versus host disease	KIR3DL1
graft versus host disease	KIR2DL2
graft versus host disease	KIR2DL1
graft-versus-host disease; bone marrow transplantation	ITGA4
bone marrow transplantation	ITGA2
graft-versus-host disease	IRF1
graft versus host disease	IL1RN
allograft rejection, heart	IL1RN
graft-versus-host disease	IL4R
kidney transplant	IL4R
graft versus host disease	IL4
graft rejection, liver	IL4
graft-versus-host disease	IL4
acute renal allograft rejection.	IL4
graft-versus-host disease	IL10
kidney transplant	IL10
graft-versus-host disease; longevity; spondyloarthropathies; aphthous stomatitis	IL2
kidney transplant complications	IL2
kidney transplant complications	IL2
graft-versus-host disease	IL2
graft-versus-host disease	IL2
kidney transplant	IL2
graft-versus-host disease; longevity; spondyloarthropathies; aphthous stomatitis	IL1RN
bone marrow transplantation	IL1RAP
allograft rejection, heart	IL1R1
kidney transplant complications	IL1R1
graft-versus-host disease	IL1R1
graft versus host disease	IL1B
graft-versus-host disease; longevity; spondyloarthropathies; aphthous stomatitis	IL1B
allograft rejection, heart	IL1B
graft versus host disease	IL1A
graft-versus-host disease; longevity; spondyloarthropathies; aphthous stomatitis	IL1A
bone marrow transplantation	IL18
graft rejection, liver	IL15
graft rejection, liver	IL13
graft-versus-host disease; longevity; spondyloarthropathies; aphthous stomatitis	IL12A
graft-versus-host disease	IL10RB
bone marrow transplantation	IL10
kidney transplant complications	IL10
kidney transplant complications	IL10
graft-versus-host disease	IL10
graft rejection, liver	IL10
graft-versus-host disease; longevity; spondyloarthropathies; aphthous stomatitis	IL10
graft-versus-host disease	IL10
kidney transplant	IL10
kidney transplant	IL10
kidney transplant	IL10
kidney transplant complications	IL10
allograft outcome	IL10
graft versus host disease	IL10
allograft outcome	IL10
kidney transplant complications	IL10
allograft rejection, heart	IL10
graft-versus-host disease	IL10
kidney transplant complications	IL10
allograft dysfunction, renal	IL10
graft-versus-host disease	IL10
acute GVHD	IL10
GVHD	IL10
graft-versus-host disease	IFNGR2
graft versus host disease	IFNG
kidney transplant complications	IFNG
kidney transplant complications	IFNG
graft rejection, liver	IFNG
graft-versus-host disease; longevity; spondyloarthropathies; aphthous stomatitis	IFNG
kidney transplant	IFNG
graft-versus-host disease	IFNG
graft-versus-host disease	IFNG
graft-versus-host disease	IFNG
kidney transplant	IFNG
kidney transplant	IFNG
kidney transplant complications	IFNG
liver transplantation, immunosuppression after	IFNG
allograft outcome	IFNG
allograft outcome	IFNG
graft-vs-host disease	IFNG
kidney transplant complications	IFNG
kidney transplant	IFNG
bone marrow transplantation	ICAM1
bone marrow transplantation	HLA-E
graft-versus-host disease	HSPA1L
C-reactive protein; fibrinogen; coronary artery bypass graft	HMOX1
bone marrow transplantation	HLA-E
graft rejection, liver	HLA-DRB1
graft-versus-host disease; psoriasis; celiac disease	HLA-DQB1
graft-versus-host disease	HLA-DQB1
graft-versus-host disease	HLA-DQB1
graft-versus-host disease	HLA-DQB1
graft-versus-host disease	HLA-DQB1
graft acceptance, liver	HLA-DQB1
graft-versus-host disease	HLA-DQB1
graft acceptance, liver	HLA-DQB1
graft-versus-host disease	HLA-DQA1
graft-versus-host disease	HLA-B
bone marrow transplantation	HLA-B
graft-versus-host disease	HLA-DPB1
graft-versus-host disease; psoriasis; celiac disease	HLA-DPB1
graft acceptance, liver	HLA-DPB1
graft-versus-host disease	HLA-DPB1
bone marrow transplantation	HLA-DPA1
graft-versus-host disease	HLA-B
graft-versus-host disease	HLA-B
kidney transplant complications	HLA-B
graft-versus-host disease; psoriasis; celiac disease	HLA-B
graft-versus-host disease	HLA-B
graft-versus-host disease	HLA-DRB1
graft-versus-host disease	HLA-A
bone marrow transplantation	HLA-A
graft-versus-host disease	HLA-A
kidney transplant complications	HLA-A
graft-versus-host disease	HLA-A
graft-versus-host disease	HLA-A
graft rejection, liver	TNF
bone marrow transplantation	TNF
graft versus host disease	TNF
graft-versus-host disease; longevity; spondyloarthropathies; aphthous stomatitis	TNF
kidney transplant complications	TPMT
graft-versus-host disease	VDR
acute renal allograft rejection	VEGFA
kidney transplant complications	APOC3
diabetes, type 1; renal transplant outcome	CCR2
liver transplantation, immunosuppression after	CCR2
kidney transplant complications	CCR2
kidney transplant complications	CYP3A
kidney transplant complications	CYP3A
kidney transplant complications	CYP3A
kidney transplant complications	CYP3A4
renal transplant	CYP3A5
kidney transplant	CYP3A5
kidney transplant complications	CYP3A5
kidney transplant complications	CYP3A5
kidney transplant	CYP3A5
graft-versus-host disease	CYP3A5
kidney transplant complications	CYP3A5
bone marrow transplantation	FCGR3A
bone marrow transplantation	HLA-C
graft-versus-host disease; psoriasis; celiac disease	HLA-C
graft-versus-host disease	HLA-C
kidney transplant complications	HLA-C
graft-versus-host disease	HLA-C
graft-versus-host disease	HLA-DRB1
bone marrow transplantation	HLA-DRB1
graft-versus-host disease; psoriasis; celiac disease	HLA-DRB1
graft-versus-host disease	HLA-DRB1
graft acceptance, liver	HLA-DRB1
graft-versus-host disease	HLA-DRB1
kidney transplant complications	HLA-DRB1
kidney transplant complications	IL6
liver transplantation, immunosuppression after	IL6
graft-versus-host disease	HLA-DRB1
bone marrow transplantation	HLA-H
graft-versus-host disease	HLA-H
kidney transplant	IL6
graft-versus-host disease	IL6
graft versus host disease	IL6
graft-vs-host disease	IL6
allograft outcome	IL6
kidney transplant complications	IL6
kidney transplant	IL6
kidney transplant complications	IL6
kidney transplant	IL6
kidney transplant complications	IL6
kidney transplant	IL6
allograft rejection, heart	IL6
kidney transplant complications	IL6
bone marrow transplantation	IL6
graft rejection, liver	IL6
graft versus host disease	IL6
kidney transplant complications	MTHFR
graft versus host disease	KIR2DL3
graft versus host disease	KIR2DL4
graft versus host disease	KIR2DS1
graft versus host disease	KIR2DS3
graft versus host disease	KIR2DS5
graft versus host disease	KIR3DL2
bone marrow transplantation	FCGR3B
kidney transplant complications	MTHFR
kidney transplant complications	MTHFR
kidney transplant complications	NOS3
kidney transplant	NOS3
Host defense and inflammatory outcomes	HLA
acute graft-versus-host disease	IL4
graft-versus-host disease	MT-ATP8
graft-versus-host disease	MT-ND3
acute GVHD	TNF
kidney transplant complications	NOS3
liver transplantation, immunosuppression after	CTLA4
graft-versus-host disease	HLA-DQA1
kidney transplant	IL10
graft-vs-host disease	IL10
allograft dysfunction, renal	IL6
allograft outcome	IL6
kidney transplant	IL6
kidney transplant complications	NOS3
graft-versus-host disease	ESR2
graft-versus-host disease	IFNG
kidney transplant complications	ACE
graft-versus-host disease	IFNG
kidney transplant	IL2
graft versus host disease	IL10
bone marrow transplantation	HLA-DQA1
kidney transplant complications	HLA-DQB1
graft versus host disease	IFNG
acute renal allograft rejection.	IL1A
graft rejection, liver	IL2
graft-versus-host disease; longevity; spondyloarthropathies; aphthous stomatitis	IL6
kidney transplant	NOS3
kidney transplant complications	UGT1A9
allogenic stem cell transplantation	ABCB1
graft-versus-host disease	ABO
graft-versus-host disease	CTLA4
graft-versus-host disease	HLA-B
graft-versus-host disease	HMHA1
graft-versus-host disease	HLA-A
graft-versus-host disease	HLA-A
graft-versus-host disease	HLA-DQB1
graft-versus-host disease	HLA-C
graft-versus-host disease	HLA-DPB1
graft-versus-host disease	HLA-DQB1
graft-versus-host disease	HLA-DRB1
graft-versus-host disease	HLA-DRB1
graft-versus-host disease	HLA-E
graft-versus-host disease	IL1RN
bone marrow transplantation	IFNG
graft-versus-host disease	IL10
graft-versus-host disease	IL1B
bone marrow transplantation	IL1RN
bone marrow transplantation	IL6
graft-versus-host disease	KIR3DL1
graft-versus-host disease	MTHFR
graft-versus-host disease	PECAM1
bone marrow transplantation	TNF
bone marrow transplantation	TGFB1
graft-versus-host disease	TYMS
graft-versus-host disease	NOD2
graft-versus-host disease	HLA-B
graft-versus-host disease	HLA-C
bone marrow transplantation	IL10
graft-versus-host disease	GSTA1
graft-versus-host disease	TLR4
graft-versus-host disease	TNF
chronic GVHD	TNF
parasitic-infection
Broad Phenotype	Gene
malaria, plasmodium falciparum	HLA-A
malaria, plasmodium falciparum	HLA-A
Malaria infection	HBB
malaria, plasmodium falciparum	HBA1
malaria	GYPC
malaria, plasmodium falciparum	G6PD
malaria	G6PD
Malaria infection	FY
malaria	FCGR2A
malaria	FCGR2A
malaria	FCGR2A
placental malaria	FCGR2A
malaria, plasmodium falciparum	FCGR2A
Malaria infection	FCGR2A
Severe Malaria	FCGR2A
malaria, plasmodium falciparum	CYP2C8
malaria, plasmodium falciparum	CYP2C8
malaria	CYP2C8
malaria	CR1
severe malaria	CR1
cryptosporidiosis; Mycobacterium avium complex; pneumocystis carinii pneumonia; toxoplasmosis	CCR5
malaria, plasmodium falciparum	CYP2C8
HIV; pneumocystis carinii pneumonia	CXCR6
malaria	CD40LG
malaria	CD36
Malaria infection	CD36
malaria	CD36
malaria, plasmodium falciparum	CD36
cerebral malaria	CD36
Severe Malaria	APOE
Parasitic infection	ADRB2
malarial anemia and cerebral malaria	TNF
Plasmodium falciparum reinfections	TNF
malaria	TNF
Malaria infection	BGLAP
Leishmania chagasi infection	TNF
mediterranean visceral leishmaniasis	TNF
malaria	TNF
malaria; schistosomiasis	TNF
malaria, plasmodium falciparum	TNF
mucocutaneous leishmaniasis	TNF
Chagas Disease	SLC11A1
malaria	TLR4
malaria	TLR2
echinococcosis	TAP1
echinococcosis	TAP2
ascaris infection	STAT6
malaria	MBL2
cardiac disease, chagasic	SLC11A1
susceptibility to visceral leishmaniasis	SLC11A1
Trypanosoma	SLC11A1
malaria	SELE
malaria	PECAM1
Malaria infection	PECAM1
malaria	NOS2A
malaria, plasmodium falciparum	NOS2A
Malaria infection	NOS2A
Malaria infection	NOS2A
malaria	NOS2A
malaria, plasmodium falciparum	NOS2A
Trypanosoma cruzi infection	NOS2A
Chagas Disease	NOS2A
Malaria susceptibility	NOS2A
mediterranean visceral leishmaniasis	LTA
Chagas Disease	IL4
malaria, plasmodium falciparum	IL4
malaria, plasmodium falciparum	IL4
malaria, plasmodium falciparum	IL3
Chagas Disease	IL2RB
Chagas Disease	IL10
Chagas Disease	IL2
malaria, plasmodium falciparum	IL1B
Severe Malaria	IL1B
Severe Malaria	IL1A
malaria; schistosomiasis	IL13
malaria, plasmodium falciparum	IL13
malaria	IL10
malaria	IFNB1
malaria	IFNAR1
Severe Malaria	IFNAR1
malaria	IFNA1
malaria	ICAM1
mediterranean visceral leishmaniasis	HSPA2
mediterranean visceral leishmaniasis	HLA-DQB1
malaria, cerebral	IFNGR1
malaria	IFNG
malaria, plasmodium falciparum	IFNG
mediterranean visceral leishmaniasis	HSPA1L
malaria, plasmodium falciparum	HP
Malaria infection	HP
Severe Malaria	HP
schistosomiasis	HLA-DRB1
Plasmodium falciparum infection	HLA-DQB1
leishmaniasis	HLA-DQB1
malaria, plasmodium falciparum	HLA-DQB1
malaria, plasmodium falciparum	HLA-DQB1
malaria	HLA-DQB1
malaria, plasmodium falciparum	HLA-DQB1
malaria	HLA-DQB1
malaria	HLA-DQB1
malaria	HLA-DQB1
leishmaniasis	HLA-DQA1
Malaria infection	TNFAIP1
hepatosplenic schistosomiasis japonica	HLA-DQA1
malaria, plasmodium falciparum	HLA-DPB1
leishmaniasis	HLA-DPB1
Plasmodium falciparum infection	HLA-DPB1
hepatosplenic schistosomiasis japonica	HLA-DPA1
leishmaniasis	HLA-DPA1
malaria, plasmodium falciparum	HLA-B
malaria, plasmodium falciparum	HLA-B
Plasmodium falciparum infection	HLA-B
malaria, plasmodium falciparum	HLA-B
malaria, plasmodium falciparum	HLA-A
cryptosporidiosis; Mycobacterium avium complex; pneumocystis carinii pneumonia; toxoplasmosis	CCR2
malaria	FCGR3B
malaria	FCGR3B
malaria	FCGR3B
malaria, plasmodium falciparum	HLA-C
malaria	FCGR3A
malaria	FCGR3A
malaria	HLA-DRB1
malaria, plasmodium falciparum	HLA-DRB1
malaria	HLA-DRB1
malaria	HLA-DRB1
malaria	HLA-DRB1
mediterranean visceral leishmaniasis	HLA-DRB1
Chagas Disease	HLA-DRB1
malaria, plasmodium falciparum	HLA-DRB1
hepatosplenic schistosomiasis japonica	HLA-DRB1
malaria, plasmodium falciparum	HLA-DRB1
Plasmodium falciparum infection	HLA-DRB1
echinococcosis	HLA-DRB5
malaria; schistosomiasis	HLA-DRB5
malaria	TRB@
malaria; hypoglycemia; hyperparasitemia	PSMB9
schistosomal worm antigen	HLA
alveolar echinococcosis	HLA-DRB1
mediterranean visceral leishmaniasis	HLA-DRB1
ovalocytosis and malaria susceptibility	GYPC
malaria, plasmodium falciparum	IL1RN
Cerebral Malaria	IFNGR1
Plasmodium falciparum infection	HLA-A
malaria	ICAM1
Chagas Disease	HLA-DQA1
malaria, cerebral	HMOX1
mediterranean visceral leishmaniasis	HLA-DRB1
hepatosplenic schistosomiasis japonica	HLA-DQB1
Parasitic infection	ADRB2
malaria, plasmodium falciparum	CYP2C8
Plasmodium falciparum infection	HLA-DQA1
malaria, plasmodium falciparum	HLA-DQB1
Chagas Disease	HLA-DQB1
malaria, plasmodium falciparum	IL4
Malaria	IL1RN
malaria; hypoglycemia; hyperparasitemia	TAP1
cerebral malaria	TNF
malaria	TLR9
malaria	ABO
malaria	ABO
leishmaniasis, visceral	CCL1
Chagas disease	CCL2
malaria	CYP2C8
malaria, plasmodium falciparum	FCGR2A
malaria	G6PD
malaria	HBB
alveolar echinococcosis	HLA-A
alveolar echinococcosis	HLA-B
alveolar echinococcosis	HLA-C
alveolar echinococcosis	HLA-DQB1
alveolar echinococcosis	HLA-DRB1
schistosomiasis	HLA-DRB5
malaria, plasmodium falciparum	HP
malaria, plasmodium falciparum	HP
leishmaniasis, cutaneous	IL4
trypanosomiasis	IFNG
leishmaniasis, cutaneous	IFNG
leishmaniasis	IFNG
leishmaniasis, post-kala-azar	IFNGR1
trypanosomiasis	IL10
trypanosomiasis	IL1A
leishmaniasis	IL2RB
trypanosomiasis	IL4
trypanosomiasis	IL8
leishmaniasis, cutaneous	LTA
malaria	MBL2
malaria	MIF
malaria, plasmodium falciparum	MTHFR
malaria, plasmodium falciparum	NCR3
Chagas cardiomyopathy	NFKBIL1
malaria	RHCE
schistosomiasis	RNASE3
leishmaniasis, visceral	SLC11A1
malaria, plasmodium falciparum	TLR2
bacterermia malaria, plasmodium falciparum pneumonia tuberculosis	TLR4
malaria, plasmodium falciparum	TLR4
malaria, plasmodium falciparum	TLR9
leishmaniasis, cutaneous	TNF
asthma Chlamydophila pneumoniae infection	TNF
trypanosomiasis	TNF
asthma Chlamydophila pneumoniae infection	CCL2
malaria	FCGR2A
trypanosomiasis	IL6
bacterermia malaria, plasmodium falciparum pneumonia tuberculosis	TLR2
leishmaniasis, visceral	CCL16
asthma Chlamydophila pneumoniae infection	CCL5
malaria, plasmodium falciparum	TCN2
leishmaniasis, post-kala-azar	IFNG
leishmaniasis, post-kala-azar	IFNG
