# Supplementary material for: The Implications of Relationships between Human Diseases and Metabolic Subpathways
Source: PLoS One. 2011 Jun 17;6(6):e21131. doi: 10.1371/journal.pone.0021131 (PMC3117879; doi:10.1371/journal.pone.0021131)
Supplement: Dataset S2 — The curated gene–disease associations from the GAD. (XLS) [file pone.0021131.s007.xls]

## Sheet: S2
Supplementary information Dataset S2. Curated gene-disease associations from the GAD.
Disease Name	NCBI-geneid	Disease Class
bone-aging	1280	aging
bone-aging	3566	aging
bone-aging	4314	aging
bone-aging	7421	aging
aging	19	aging
aging	341	aging
aging	348	aging
aging	1636	aging
aging	3105	aging
aging	3553	aging
aging	3569	aging
aging	3586	aging
aging	3606	aging
aging	3952	aging
aging	4312	aging
aging	4314	aging
aging	4524	aging
aging	5621	aging
aging	7040	aging
aging	7124	aging
aging	9365	aging
endocrine	354	aging
endocrine	367	aging
endocrine	1636	aging
endocrine	6716	aging
longevity	10	aging
longevity	142	aging
longevity	183	aging
longevity	335	aging
longevity	337	aging
longevity	338	aging
longevity	345	aging
longevity	348	aging
longevity	355	aging
longevity	356	aging
longevity	718	aging
longevity	721	aging
longevity	790	aging
longevity	847	aging
longevity	875	aging
longevity	1071	aging
longevity	1234	aging
longevity	1543	aging
longevity	1545	aging
longevity	1565	aging
longevity	1636	aging
longevity	1815	aging
longevity	2155	aging
longevity	2212	aging
longevity	2244	aging
longevity	2332	aging
longevity	2944	aging
longevity	2950	aging
longevity	2952	aging
longevity	3077	aging
longevity	3162	aging
longevity	3303	aging
longevity	3304	aging
longevity	3305	aging
longevity	3458	aging
longevity	3480	aging
longevity	3481	aging
longevity	3552	aging
longevity	3553	aging
longevity	3557	aging
longevity	3558	aging
longevity	3569	aging
longevity	3576	aging
longevity	3586	aging
longevity	3592	aging
longevity	3630	aging
longevity	3643	aging
longevity	3667	aging
longevity	3690	aging
longevity	4023	aging
longevity	4292	aging
longevity	4524	aging
longevity	4547	aging
longevity	5054	aging
longevity	5243	aging
longevity	5291	aging
longevity	5294	aging
longevity	5444	aging
longevity	5468	aging
longevity	6464	aging
longevity	6532	aging
longevity	6648	aging
longevity	6872	aging
longevity	7040	aging
longevity	7054	aging
longevity	7099	aging
longevity	7124	aging
longevity	7157	aging
longevity	7422	aging
longevity	9365	aging
longevity	10891	aging
longevity	23410	aging
longevity	23411	aging
longevity	29949	aging
longevity	51441	aging
memory-and-cognitive	341	aging
memory-and-cognitive	348	aging
memory-and-cognitive	367	aging
memory-and-cognitive	1137	aging
memory-and-cognitive	1312	aging
memory-and-cognitive	1621	aging
memory-and-cognitive	1636	aging
memory-and-cognitive	3553	aging
memory-and-cognitive	3690	aging
memory-and-cognitive	4353	aging
memory-and-cognitive	4524	aging
memory-and-cognitive	4846	aging
memory-and-cognitive	5243	aging
memory-and-cognitive	5621	aging
memory-and-cognitive	23286	aging
vascular	348	aging
vascular	5663	aging
vascular	9365	aging
adenomas-cancer	9	cancer
adenomas-cancer	324	cancer
adenomas-cancer	641	cancer
adenomas-cancer	1029	cancer
adenomas-cancer	1543	cancer
adenomas-cancer	1636	cancer
adenomas-cancer	1728	cancer
adenomas-cancer	2950	cancer
adenomas-cancer	2944	cancer
adenomas-cancer	3119	cancer
adenomas-cancer	3123	cancer
adenomas-cancer	3265	cancer
adenomas-cancer	3297	cancer
adenomas-cancer	3845	cancer
adenomas-cancer	4049	cancer
adenomas-cancer	4313	cancer
adenomas-cancer	4595	cancer
adenomas-cancer	4619	cancer
adenomas-cancer	4968	cancer
adenomas-cancer	5320	cancer
adenomas-cancer	5925	cancer
adenomas-cancer	6555	cancer
adenomas-cancer	7124	cancer
adenomas-cancer	7157	cancer
adenomas-cancer	7421	cancer
adenomas-cancer	7520	cancer
biliary-cancer	9	cancer
biliary-cancer	10	cancer
biliary-cancer	338	cancer
biliary-cancer	1544	cancer
biliary-cancer	1586	cancer
biliary-cancer	2950	cancer
biliary-cancer	2952	cancer
biliary-cancer	2944	cancer
biliary-cancer	2947	cancer
biliary-cancer	4524	cancer
biliary-cancer	4619	cancer
biliary-cancer	5743	cancer
biliary-cancer	7048	cancer
biliary-cancer	7298	cancer
bladder-cancer	9	cancer
bladder-cancer	10	cancer
bladder-cancer	126	cancer
bladder-cancer	142	cancer
bladder-cancer	143	cancer
bladder-cancer	196	cancer
bladder-cancer	328	cancer
bladder-cancer	338	cancer
bladder-cancer	355	cancer
bladder-cancer	356	cancer
bladder-cancer	595	cancer
bladder-cancer	675	cancer
bladder-cancer	875	cancer
bladder-cancer	999	cancer
bladder-cancer	1026	cancer
bladder-cancer	1029	cancer
bladder-cancer	1312	cancer
bladder-cancer	1491	cancer
bladder-cancer	1535	cancer
bladder-cancer	1543	cancer
bladder-cancer	1544	cancer
bladder-cancer	1545	cancer
bladder-cancer	1557	cancer
bladder-cancer	1559	cancer
bladder-cancer	1586	cancer
bladder-cancer	1588	cancer
bladder-cancer	1728	cancer
bladder-cancer	2064	cancer
bladder-cancer	2067	cancer
bladder-cancer	2068	cancer
bladder-cancer	2072	cancer
bladder-cancer	2073	cancer
bladder-cancer	2074	cancer
bladder-cancer	2261	cancer
bladder-cancer	2264	cancer
bladder-cancer	2778	cancer
bladder-cancer	2950	cancer
bladder-cancer	2952	cancer
bladder-cancer	2956	cancer
bladder-cancer	2876	cancer
bladder-cancer	2944	cancer
bladder-cancer	2947	cancer
bladder-cancer	3265	cancer
bladder-cancer	3458	cancer
bladder-cancer	3552	cancer
bladder-cancer	3553	cancer
bladder-cancer	3554	cancer
bladder-cancer	3557	cancer
bladder-cancer	3558	cancer
bladder-cancer	4255	cancer
bladder-cancer	3565	cancer
bladder-cancer	3566	cancer
bladder-cancer	3569	cancer
bladder-cancer	3576	cancer
bladder-cancer	3586	cancer
bladder-cancer	3592	cancer
bladder-cancer	3809	cancer
bladder-cancer	3811	cancer
bladder-cancer	3845	cancer
bladder-cancer	3978	cancer
bladder-cancer	3980	cancer
bladder-cancer	4193	cancer
bladder-cancer	4292	cancer
bladder-cancer	4312	cancer
bladder-cancer	4313	cancer
bladder-cancer	4314	cancer
bladder-cancer	4317	cancer
bladder-cancer	4318	cancer
bladder-cancer	4321	cancer
bladder-cancer	4353	cancer
bladder-cancer	4524	cancer
bladder-cancer	4548	cancer
bladder-cancer	4552	cancer
bladder-cancer	4437	cancer
bladder-cancer	4595	cancer
bladder-cancer	5111	cancer
bladder-cancer	4683	cancer
bladder-cancer	4843	cancer
bladder-cancer	4968	cancer
bladder-cancer	5328	cancer
bladder-cancer	5423	cancer
bladder-cancer	5424	cancer
bladder-cancer	5468	cancer
bladder-cancer	5743	cancer
bladder-cancer	5887	cancer
bladder-cancer	5888	cancer
bladder-cancer	5893	cancer
bladder-cancer	5896	cancer
bladder-cancer	5997	cancer
bladder-cancer	6470	cancer
bladder-cancer	6573	cancer
bladder-cancer	6648	cancer
bladder-cancer	6817	cancer
bladder-cancer	7040	cancer
bladder-cancer	7046	cancer
bladder-cancer	7124	cancer
bladder-cancer	7157	cancer
bladder-cancer	7298	cancer
bladder-cancer	7364	cancer
bladder-cancer	7422	cancer
bladder-cancer	7490	cancer
bladder-cancer	7507	cancer
bladder-cancer	7508	cancer
bladder-cancer	7515	cancer
bladder-cancer	7516	cancer
bladder-cancer	7517	cancer
bladder-cancer	7518	cancer
bladder-cancer	9628	cancer
bladder-cancer	10039	cancer
bladder-cancer	10550	cancer
bladder-cancer	54576	cancer
bladder-cancer	54600	cancer
bladder-cancer	59348	cancer
bladder-cancer	83990	cancer
bone-cancer	1277	cancer
bone-cancer	2068	cancer
bone-cancer	2073	cancer
bone-cancer	2099	cancer
bone-cancer	2214	cancer
bone-cancer	2264	cancer
bone-cancer	2952	cancer
bone-cancer	3106	cancer
bone-cancer	3119	cancer
bone-cancer	3123	cancer
bone-cancer	3126	cancer
bone-cancer	3127	cancer
bone-cancer	3569	cancer
bone-cancer	3586	cancer
bone-cancer	4087	cancer
bone-cancer	4088	cancer
bone-cancer	4089	cancer
bone-cancer	4092	cancer
bone-cancer	4353	cancer
bone-cancer	5175	cancer
bone-cancer	5925	cancer
bone-cancer	7040	cancer
bone-cancer	7046	cancer
bone-cancer	7048	cancer
bone-cancer	7124	cancer
bone-cancer	7157	cancer
bone-cancer	7421	cancer
bone-cancer	7516	cancer
bone-cancer	7517	cancer
brain-cancer	210	cancer
brain-cancer	324	cancer
brain-cancer	1499	cancer
brain-cancer	1543	cancer
brain-cancer	1545	cancer
brain-cancer	1571	cancer
brain-cancer	1728	cancer
brain-cancer	1950	cancer
brain-cancer	1956	cancer
brain-cancer	2052	cancer
brain-cancer	2068	cancer
brain-cancer	2547	cancer
brain-cancer	2950	cancer
brain-cancer	2952	cancer
brain-cancer	2944	cancer
brain-cancer	2947	cancer
brain-cancer	4255	cancer
brain-cancer	3565	cancer
brain-cancer	3566	cancer
brain-cancer	3596	cancer
brain-cancer	4193	cancer
brain-cancer	4312	cancer
brain-cancer	4314	cancer
brain-cancer	4316	cancer
brain-cancer	4318	cancer
brain-cancer	4524	cancer
brain-cancer	4548	cancer
brain-cancer	5243	cancer
brain-cancer	5444	cancer
brain-cancer	5591	cancer
brain-cancer	5728	cancer
brain-cancer	5743	cancer
brain-cancer	5888	cancer
brain-cancer	6817	cancer
brain-cancer	6948	cancer
brain-cancer	7015	cancer
brain-cancer	7157	cancer
brain-cancer	7428	cancer
brain-cancer	7515	cancer
brain-cancer	7517	cancer
brain-cancer	7520	cancer
brain-cancer	8438	cancer
brain-cancer	8929	cancer
brain-cancer	8945	cancer
brain-cancer	29998	cancer
brain-cancer	80332	cancer
breast-cancer	9	cancer
breast-cancer	10	cancer
breast-cancer	31	cancer
breast-cancer	125	cancer
breast-cancer	126	cancer
breast-cancer	142	cancer
breast-cancer	154	cancer
breast-cancer	196	cancer
breast-cancer	328	cancer
breast-cancer	348	cancer
breast-cancer	354	cancer
breast-cancer	355	cancer
breast-cancer	356	cancer
breast-cancer	367	cancer
breast-cancer	472	cancer
breast-cancer	545	cancer
breast-cancer	571	cancer
breast-cancer	580	cancer
breast-cancer	595	cancer
breast-cancer	596	cancer
breast-cancer	672	cancer
breast-cancer	673	cancer
breast-cancer	675	cancer
breast-cancer	699	cancer
breast-cancer	701	cancer
breast-cancer	712	cancer
breast-cancer	799	cancer
breast-cancer	841	cancer
breast-cancer	843	cancer
breast-cancer	847	cancer
breast-cancer	875	cancer
breast-cancer	902	cancer
breast-cancer	999	cancer
breast-cancer	1022	cancer
breast-cancer	1026	cancer
breast-cancer	1027	cancer
breast-cancer	1029	cancer
breast-cancer	1062	cancer
breast-cancer	1312	cancer
breast-cancer	1493	cancer
breast-cancer	1543	cancer
breast-cancer	1544	cancer
breast-cancer	1545	cancer
breast-cancer	1565	cancer
breast-cancer	1576	cancer
breast-cancer	1577	cancer
breast-cancer	1583	cancer
breast-cancer	1585	cancer
breast-cancer	1586	cancer
breast-cancer	1586	cancer
breast-cancer	1588	cancer
breast-cancer	1591	cancer
breast-cancer	1636	cancer
breast-cancer	1719	cancer
breast-cancer	1728	cancer
breast-cancer	1755	cancer
breast-cancer	1773	cancer
breast-cancer	1789	cancer
breast-cancer	1806	cancer
breast-cancer	1813	cancer
breast-cancer	1956	cancer
breast-cancer	2033	cancer
breast-cancer	2052	cancer
breast-cancer	2064	cancer
breast-cancer	2067	cancer
breast-cancer	2068	cancer
breast-cancer	2072	cancer
breast-cancer	2073	cancer
breast-cancer	2074	cancer
breast-cancer	2099	cancer
breast-cancer	2100	cancer
breast-cancer	2175	cancer
breast-cancer	2177	cancer
breast-cancer	2263	cancer
breast-cancer	2264	cancer
breast-cancer	2547	cancer
breast-cancer	2638	cancer
breast-cancer	2688	cancer
breast-cancer	2690	cancer
breast-cancer	2691	cancer
breast-cancer	2692	cancer
breast-cancer	2693	cancer
breast-cancer	2778	cancer
breast-cancer	2950	cancer
breast-cancer	2952	cancer
breast-cancer	2954	cancer
breast-cancer	2784	cancer
breast-cancer	2811	cancer
breast-cancer	2876	cancer
breast-cancer	2879	cancer
breast-cancer	2886	cancer
breast-cancer	2908	cancer
breast-cancer	2936	cancer
breast-cancer	2938	cancer
breast-cancer	2944	cancer
breast-cancer	2947	cancer
breast-cancer	3077	cancer
breast-cancer	3115	cancer
breast-cancer	3117	cancer
breast-cancer	3119	cancer
breast-cancer	3123	cancer
breast-cancer	3240	cancer
breast-cancer	3265	cancer
breast-cancer	3292	cancer
breast-cancer	3294	cancer
breast-cancer	3458	cancer
breast-cancer	3479	cancer
breast-cancer	3480	cancer
breast-cancer	3483	cancer
breast-cancer	3484	cancer
breast-cancer	3486	cancer
breast-cancer	3490	cancer
breast-cancer	3508	cancer
breast-cancer	3552	cancer
breast-cancer	3553	cancer
breast-cancer	4255	cancer
breast-cancer	3569	cancer
breast-cancer	3576	cancer
breast-cancer	3586	cancer
breast-cancer	3630	cancer
breast-cancer	3643	cancer
breast-cancer	3667	cancer
breast-cancer	3673	cancer
breast-cancer	3675	cancer
breast-cancer	3690	cancer
breast-cancer	3791	cancer
breast-cancer	3845	cancer
breast-cancer	3952	cancer
breast-cancer	3953	cancer
breast-cancer	3973	cancer
breast-cancer	3978	cancer
breast-cancer	3980	cancer
breast-cancer	3981	cancer
breast-cancer	4023	cancer
breast-cancer	4035	cancer
breast-cancer	4046	cancer
breast-cancer	4049	cancer
breast-cancer	4085	cancer
breast-cancer	4157	cancer
breast-cancer	4193	cancer
breast-cancer	4214	cancer
breast-cancer	4292	cancer
breast-cancer	4312	cancer
breast-cancer	4313	cancer
breast-cancer	4314	cancer
breast-cancer	4318	cancer
breast-cancer	4321	cancer
breast-cancer	4322	cancer
breast-cancer	4353	cancer
breast-cancer	4522	cancer
breast-cancer	4524	cancer
breast-cancer	4536	cancer
breast-cancer	4537	cancer
breast-cancer	4548	cancer
breast-cancer	4552	cancer
breast-cancer	4397	cancer
breast-cancer	4595	cancer
breast-cancer	4609	cancer
breast-cancer	4610	cancer
breast-cancer	4683	cancer
breast-cancer	4761	cancer
breast-cancer	4790	cancer
breast-cancer	4792	cancer
breast-cancer	4830	cancer
breast-cancer	4846	cancer
breast-cancer	4862	cancer
breast-cancer	4926	cancer
breast-cancer	4968	cancer
breast-cancer	5054	cancer
breast-cancer	5054	cancer
breast-cancer	5172	cancer
breast-cancer	5241	cancer
breast-cancer	5243	cancer
breast-cancer	5245	cancer
breast-cancer	5290	cancer
breast-cancer	5409	cancer
breast-cancer	5423	cancer
breast-cancer	5424	cancer
breast-cancer	5444	cancer
breast-cancer	5445	cancer
breast-cancer	5447	cancer
breast-cancer	5449	cancer
breast-cancer	5468	cancer
breast-cancer	5469	cancer
breast-cancer	5519	cancer
breast-cancer	5591	cancer
breast-cancer	5617	cancer
breast-cancer	5618	cancer
breast-cancer	5655	cancer
breast-cancer	5728	cancer
breast-cancer	5743	cancer
breast-cancer	5795	cancer
breast-cancer	5887	cancer
breast-cancer	5888	cancer
breast-cancer	5889	cancer
breast-cancer	5892	cancer
breast-cancer	5893	cancer
breast-cancer	5925	cancer
breast-cancer	6041	cancer
breast-cancer	6271	cancer
breast-cancer	6387	cancer
breast-cancer	6462	cancer
breast-cancer	6464	cancer
breast-cancer	6470	cancer
breast-cancer	6494	cancer
breast-cancer	6573	cancer
breast-cancer	6615	cancer
breast-cancer	6647	cancer
breast-cancer	6648	cancer
breast-cancer	6716	cancer
breast-cancer	6750	cancer
breast-cancer	6751	cancer
breast-cancer	6752	cancer
breast-cancer	6753	cancer
breast-cancer	6754	cancer
breast-cancer	6755	cancer
breast-cancer	6783	cancer
breast-cancer	6790	cancer
breast-cancer	6799	cancer
breast-cancer	6817	cancer
breast-cancer	7036	cancer
breast-cancer	7037	cancer
breast-cancer	7040	cancer
breast-cancer	7042	cancer
breast-cancer	7046	cancer
breast-cancer	7048	cancer
breast-cancer	7077	cancer
breast-cancer	7078	cancer
breast-cancer	7087	cancer
breast-cancer	7124	cancer
breast-cancer	7133	cancer
breast-cancer	7157	cancer
breast-cancer	7158	cancer
breast-cancer	7161	cancer
breast-cancer	7172	cancer
breast-cancer	7272	cancer
breast-cancer	7295	cancer
breast-cancer	7296	cancer
breast-cancer	7298	cancer
breast-cancer	7363	cancer
breast-cancer	7364	cancer
breast-cancer	7366	cancer
breast-cancer	7386	cancer
breast-cancer	7421	cancer
breast-cancer	7422	cancer
breast-cancer	7486	cancer
breast-cancer	7508	cancer
breast-cancer	7515	cancer
breast-cancer	7516	cancer
breast-cancer	7517	cancer
breast-cancer	7518	cancer
breast-cancer	7520	cancer
breast-cancer	7799	cancer
breast-cancer	7979	cancer
breast-cancer	8110	cancer
breast-cancer	8202	cancer
breast-cancer	8434	cancer
breast-cancer	8557	cancer
breast-cancer	8793	cancer
breast-cancer	8794	cancer
breast-cancer	8797	cancer
breast-cancer	8660	cancer
breast-cancer	8837	cancer
breast-cancer	8932	cancer
breast-cancer	9049	cancer
breast-cancer	9112	cancer
breast-cancer	9166	cancer
breast-cancer	9184	cancer
breast-cancer	9232	cancer
breast-cancer	9446	cancer
breast-cancer	9540	cancer
breast-cancer	9635	cancer
breast-cancer	9760	cancer
breast-cancer	9988	cancer
breast-cancer	10111	cancer
breast-cancer	10459	cancer
breast-cancer	10755	cancer
breast-cancer	10587	cancer
breast-cancer	10631	cancer
breast-cancer	10664	cancer
breast-cancer	10840	cancer
breast-cancer	10891	cancer
breast-cancer	10919	cancer
breast-cancer	10948	cancer
breast-cancer	11073	cancer
breast-cancer	11122	cancer
breast-cancer	11186	cancer
breast-cancer	11200	cancer
breast-cancer	11214	cancer
breast-cancer	11216	cancer
breast-cancer	11236	cancer
breast-cancer	22806	cancer
breast-cancer	23581	cancer
breast-cancer	25828	cancer
breast-cancer	51738	cancer
breast-cancer	30061	cancer
breast-cancer	51053	cancer
breast-cancer	51151	cancer
breast-cancer	54658	cancer
breast-cancer	55655	cancer
breast-cancer	57504	cancer
breast-cancer	57509	cancer
breast-cancer	64754	cancer
breast-cancer	59348	cancer
breast-cancer	79813	cancer
breast-cancer	80781	cancer
breast-cancer	81620	cancer
breast-cancer	83990	cancer
breast-cancer	84152	cancer
breast-cancer	84299	cancer
breast-cancer	85366	cancer
breast-cancer	93210	cancer
breast-cancer	115761	cancer
breast-cancer	118856	cancer
breast-cancer	119391	cancer
breast-cancer	133522	cancer
breast-cancer	164656	cancer
breast-cancer	203068	cancer
breast-cancer	6775076	cancer
breast-cancer	6775094	cancer
cervical-cancer	10	cancer
cervical-cancer	155	cancer
cervical-cancer	332	cancer
cervical-cancer	355	cancer
cervical-cancer	356	cancer
cervical-cancer	367	cancer
cervical-cancer	472	cancer
cervical-cancer	595	cancer
cervical-cancer	672	cancer
cervical-cancer	673	cancer
cervical-cancer	841	cancer
cervical-cancer	843	cancer
cervical-cancer	1026	cancer
cervical-cancer	1231	cancer
cervical-cancer	1234	cancer
cervical-cancer	1312	cancer
cervical-cancer	1493	cancer
cervical-cancer	1543	cancer
cervical-cancer	1544	cancer
cervical-cancer	1545	cancer
cervical-cancer	1571	cancer
cervical-cancer	1576	cancer
cervical-cancer	1577	cancer
cervical-cancer	1583	cancer
cervical-cancer	1586	cancer
cervical-cancer	1588	cancer
cervical-cancer	1950	cancer
cervical-cancer	1956	cancer
cervical-cancer	2052	cancer
cervical-cancer	2064	cancer
cervical-cancer	2067	cancer
cervical-cancer	2068	cancer
cervical-cancer	2072	cancer
cervical-cancer	2073	cancer
cervical-cancer	2099	cancer
cervical-cancer	2100	cancer
cervical-cancer	2272	cancer
cervical-cancer	2956	cancer
cervical-cancer	2944	cancer
cervical-cancer	3091	cancer
cervical-cancer	3105	cancer
cervical-cancer	3106	cancer
cervical-cancer	3107	cancer
cervical-cancer	3115	cancer
cervical-cancer	3117	cancer
cervical-cancer	3119	cancer
cervical-cancer	3123	cancer
cervical-cancer	3292	cancer
cervical-cancer	3451	cancer
cervical-cancer	3458	cancer
cervical-cancer	4255	cancer
cervical-cancer	4276	cancer
cervical-cancer	3659	cancer
cervical-cancer	3802	cancer
cervical-cancer	3803	cancer
cervical-cancer	3804	cancer
cervical-cancer	3805	cancer
cervical-cancer	3806	cancer
cervical-cancer	3808	cancer
cervical-cancer	3809	cancer
cervical-cancer	3810	cancer
cervical-cancer	3811	cancer
cervical-cancer	3812	cancer
cervical-cancer	3813	cancer
cervical-cancer	3845	cancer
cervical-cancer	4193	cancer
cervical-cancer	4292	cancer
cervical-cancer	4312	cancer
cervical-cancer	4318	cancer
cervical-cancer	4353	cancer
cervical-cancer	4524	cancer
cervical-cancer	4535	cancer
cervical-cancer	4550	cancer
cervical-cancer	4567	cancer
cervical-cancer	4436	cancer
cervical-cancer	4582	cancer
cervical-cancer	4595	cancer
cervical-cancer	4843	cancer
cervical-cancer	4968	cancer
cervical-cancer	5063	cancer
cervical-cancer	5241	cancer
cervical-cancer	5243	cancer
cervical-cancer	5290	cancer
cervical-cancer	5395	cancer
cervical-cancer	5519	cancer
cervical-cancer	5728	cancer
cervical-cancer	5743	cancer
cervical-cancer	5925	cancer
cervical-cancer	6053	cancer
cervical-cancer	6462	cancer
cervical-cancer	6556	cancer
cervical-cancer	6768	cancer
cervical-cancer	6799	cancer
cervical-cancer	6817	cancer
cervical-cancer	6890	cancer
cervical-cancer	7124	cancer
cervical-cancer	7157	cancer
cervical-cancer	7161	cancer
cervical-cancer	7507	cancer
cervical-cancer	7508	cancer
cervical-cancer	7515	cancer
cervical-cancer	7517	cancer
cervical-cancer	7520	cancer
cervical-cancer	9338	cancer
cervical-cancer	8837	cancer
cervical-cancer	11200	cancer
cervical-cancer	54658	cancer
cervical-cancer	115653	cancer
cervical-cancer	100132285	cancer
cervical-cancer	6775098	cancer
colon-cancer	9	cancer
colon-cancer	10	cancer
colon-cancer	92	cancer
colon-cancer	125	cancer
colon-cancer	126	cancer
colon-cancer	142	cancer
colon-cancer	154	cancer
colon-cancer	155	cancer
colon-cancer	183	cancer
colon-cancer	185	cancer
colon-cancer	217	cancer
colon-cancer	239	cancer
colon-cancer	240	cancer
colon-cancer	948	cancer
colon-cancer	324	cancer
colon-cancer	328	cancer
colon-cancer	335	cancer
colon-cancer	338	cancer
colon-cancer	345	cancer
colon-cancer	348	cancer
colon-cancer	355	cancer
colon-cancer	356	cancer
colon-cancer	367	cancer
colon-cancer	472	cancer
colon-cancer	488	cancer
colon-cancer	580	cancer
colon-cancer	581	cancer
colon-cancer	595	cancer
colon-cancer	641	cancer
colon-cancer	672	cancer
colon-cancer	673	cancer
colon-cancer	841	cancer
colon-cancer	843	cancer
colon-cancer	846	cancer
colon-cancer	857	cancer
colon-cancer	875	cancer
colon-cancer	902	cancer
colon-cancer	929	cancer
colon-cancer	999	cancer
colon-cancer	1027	cancer
colon-cancer	1029	cancer
colon-cancer	1030	cancer
colon-cancer	1044	cancer
colon-cancer	1045	cancer
colon-cancer	1071	cancer
colon-cancer	1111	cancer
colon-cancer	1312	cancer
colon-cancer	1493	cancer
colon-cancer	1499	cancer
colon-cancer	1508	cancer
colon-cancer	1535	cancer
colon-cancer	1543	cancer
colon-cancer	1544	cancer
colon-cancer	1545	cancer
colon-cancer	1548	cancer
colon-cancer	1557	cancer
colon-cancer	1558	cancer
colon-cancer	1559	cancer
colon-cancer	1565	cancer
colon-cancer	1571	cancer
colon-cancer	1576	cancer
colon-cancer	1577	cancer
colon-cancer	1581	cancer
colon-cancer	1583	cancer
colon-cancer	1586	cancer
colon-cancer	1588	cancer
colon-cancer	1630	cancer
colon-cancer	1636	cancer
colon-cancer	1719	cancer
colon-cancer	1728	cancer
colon-cancer	1789	cancer
colon-cancer	1806	cancer
colon-cancer	1956	cancer
colon-cancer	2048	cancer
colon-cancer	2052	cancer
colon-cancer	2064	cancer
colon-cancer	2067	cancer
colon-cancer	2068	cancer
colon-cancer	2071	cancer
colon-cancer	2072	cancer
colon-cancer	2073	cancer
colon-cancer	2074	cancer
colon-cancer	2099	cancer
colon-cancer	2100	cancer
colon-cancer	2147	cancer
colon-cancer	2153	cancer
colon-cancer	2165	cancer
colon-cancer	2264	cancer
colon-cancer	2272	cancer
colon-cancer	2328	cancer
colon-cancer	2346	cancer
colon-cancer	2487	cancer
colon-cancer	2688	cancer
colon-cancer	2778	cancer
colon-cancer	2950	cancer
colon-cancer	2952	cancer
colon-cancer	2953	cancer
colon-cancer	2956	cancer
colon-cancer	2876	cancer
colon-cancer	2938	cancer
colon-cancer	2939	cancer
colon-cancer	2941	cancer
colon-cancer	2944	cancer
colon-cancer	2947	cancer
colon-cancer	3077	cancer
colon-cancer	3091	cancer
colon-cancer	3106	cancer
colon-cancer	3107	cancer
colon-cancer	3265	cancer
colon-cancer	3383	cancer
colon-cancer	3458	cancer
colon-cancer	3479	cancer
colon-cancer	3486	cancer
colon-cancer	3553	cancer
colon-cancer	3557	cancer
colon-cancer	4255	cancer
colon-cancer	4257	cancer
colon-cancer	3565	cancer
colon-cancer	3569	cancer
colon-cancer	3576	cancer
colon-cancer	3586	cancer
colon-cancer	3592	cancer
colon-cancer	3630	cancer
colon-cancer	3643	cancer
colon-cancer	3667	cancer
colon-cancer	3690	cancer
colon-cancer	3809	cancer
colon-cancer	3811	cancer
colon-cancer	3845	cancer
colon-cancer	3938	cancer
colon-cancer	4023	cancer
colon-cancer	4087	cancer
colon-cancer	4088	cancer
colon-cancer	4089	cancer
colon-cancer	4092	cancer
colon-cancer	4192	cancer
colon-cancer	4193	cancer
colon-cancer	4292	cancer
colon-cancer	4312	cancer
colon-cancer	4313	cancer
colon-cancer	4314	cancer
colon-cancer	4316	cancer
colon-cancer	4318	cancer
colon-cancer	4360	cancer
colon-cancer	4521	cancer
colon-cancer	4522	cancer
colon-cancer	4524	cancer
colon-cancer	4548	cancer
colon-cancer	4552	cancer
colon-cancer	4397	cancer
colon-cancer	4436	cancer
colon-cancer	4437	cancer
colon-cancer	4512	cancer
colon-cancer	4512	cancer
colon-cancer	4595	cancer
colon-cancer	4609	cancer
colon-cancer	4610	cancer
colon-cancer	4619	cancer
colon-cancer	5338	cancer
colon-cancer	4790	cancer
colon-cancer	4792	cancer
colon-cancer	4830	cancer
colon-cancer	4843	cancer
colon-cancer	4846	cancer
colon-cancer	4893	cancer
colon-cancer	4953	cancer
colon-cancer	4968	cancer
colon-cancer	5054	cancer
colon-cancer	5243	cancer
colon-cancer	5290	cancer
colon-cancer	5320	cancer
colon-cancer	5327	cancer
colon-cancer	5328	cancer
colon-cancer	5395	cancer
colon-cancer	5423	cancer
colon-cancer	5444	cancer
colon-cancer	5467	cancer
colon-cancer	5468	cancer
colon-cancer	5506	cancer
colon-cancer	5728	cancer
colon-cancer	5742	cancer
colon-cancer	5743	cancer
colon-cancer	5887	cancer
colon-cancer	5925	cancer
colon-cancer	6035	cancer
colon-cancer	6347	cancer
colon-cancer	6374	cancer
colon-cancer	6376	cancer
colon-cancer	6387	cancer
colon-cancer	6401	cancer
colon-cancer	6470	cancer
colon-cancer	6555	cancer
colon-cancer	6573	cancer
colon-cancer	6648	cancer
colon-cancer	6790	cancer
colon-cancer	6799	cancer
colon-cancer	6817	cancer
colon-cancer	6948	cancer
colon-cancer	7037	cancer
colon-cancer	7040	cancer
colon-cancer	7046	cancer
colon-cancer	7048	cancer
colon-cancer	7076	cancer
colon-cancer	7097	cancer
colon-cancer	7099	cancer
colon-cancer	7124	cancer
colon-cancer	7157	cancer
colon-cancer	7161	cancer
colon-cancer	7172	cancer
colon-cancer	7298	cancer
colon-cancer	7361	cancer
colon-cancer	7364	cancer
colon-cancer	7372	cancer
colon-cancer	7421	cancer
colon-cancer	7422	cancer
colon-cancer	7428	cancer
colon-cancer	7507	cancer
colon-cancer	7508	cancer
colon-cancer	7515	cancer
colon-cancer	8313	cancer
colon-cancer	7517	cancer
colon-cancer	7896	cancer
colon-cancer	8312	cancer
colon-cancer	8797	cancer
colon-cancer	8660	cancer
colon-cancer	8837	cancer
colon-cancer	9049	cancer
colon-cancer	9156	cancer
colon-cancer	9446	cancer
colon-cancer	9518	cancer
colon-cancer	10716	cancer
colon-cancer	10848	cancer
colon-cancer	10849	cancer
colon-cancer	10891	cancer
colon-cancer	10982	cancer
colon-cancer	11122	cancer
colon-cancer	11186	cancer
colon-cancer	11200	cancer
colon-cancer	22915	cancer
colon-cancer	23581	cancer
colon-cancer	27030	cancer
colon-cancer	50484	cancer
colon-cancer	54576	cancer
colon-cancer	54577	cancer
colon-cancer	54578	cancer
colon-cancer	54600	cancer
colon-cancer	54658	cancer
colon-cancer	55603	cancer
colon-cancer	64754	cancer
colon-cancer	64127	cancer
colon-cancer	85366	cancer
colon-cancer	115761	cancer
colon-cancer	119391	cancer
colon-cancer	6775083	cancer
colon-cancer	6775083	cancer
esophageal-cancer	10	cancer
esophageal-cancer	125	cancer
esophageal-cancer	126	cancer
esophageal-cancer	142	cancer
esophageal-cancer	217	cancer
esophageal-cancer	239	cancer
esophageal-cancer	355	cancer
esophageal-cancer	356	cancer
esophageal-cancer	367	cancer
esophageal-cancer	595	cancer
esophageal-cancer	596	cancer
esophageal-cancer	675	cancer
esophageal-cancer	841	cancer
esophageal-cancer	843	cancer
esophageal-cancer	929	cancer
esophageal-cancer	999	cancer
esophageal-cancer	1026	cancer
esophageal-cancer	1027	cancer
esophageal-cancer	1029	cancer
esophageal-cancer	1543	cancer
esophageal-cancer	1548	cancer
esophageal-cancer	1557	cancer
esophageal-cancer	1559	cancer
esophageal-cancer	1571	cancer
esophageal-cancer	1577	cancer
esophageal-cancer	1728	cancer
esophageal-cancer	1806	cancer
esophageal-cancer	1956	cancer
esophageal-cancer	2052	cancer
esophageal-cancer	2068	cancer
esophageal-cancer	2073	cancer
esophageal-cancer	2950	cancer
esophageal-cancer	2952	cancer
esophageal-cancer	2877	cancer
esophageal-cancer	2944	cancer
esophageal-cancer	3091	cancer
esophageal-cancer	4255	cancer
esophageal-cancer	3576	cancer
esophageal-cancer	3577	cancer
esophageal-cancer	3579	cancer
esophageal-cancer	3661	cancer
esophageal-cancer	3845	cancer
esophageal-cancer	3980	cancer
esophageal-cancer	4049	cancer
esophageal-cancer	4193	cancer
esophageal-cancer	4292	cancer
esophageal-cancer	4312	cancer
esophageal-cancer	4313	cancer
esophageal-cancer	4314	cancer
esophageal-cancer	4316	cancer
esophageal-cancer	4322	cancer
esophageal-cancer	4353	cancer
esophageal-cancer	4524	cancer
esophageal-cancer	4537	cancer
esophageal-cancer	4548	cancer
esophageal-cancer	4552	cancer
esophageal-cancer	4610	cancer
esophageal-cancer	4968	cancer
esophageal-cancer	5058	cancer
esophageal-cancer	5243	cancer
esophageal-cancer	5290	cancer
esophageal-cancer	5291	cancer
esophageal-cancer	5743	cancer
esophageal-cancer	5925	cancer
esophageal-cancer	6470	cancer
esophageal-cancer	6556	cancer
esophageal-cancer	6573	cancer
esophageal-cancer	6648	cancer
esophageal-cancer	6790	cancer
esophageal-cancer	6817	cancer
esophageal-cancer	6891	cancer
esophageal-cancer	7099	cancer
esophageal-cancer	7124	cancer
esophageal-cancer	7157	cancer
esophageal-cancer	7161	cancer
esophageal-cancer	7298	cancer
esophageal-cancer	7508	cancer
esophageal-cancer	7515	cancer
esophageal-cancer	7517	cancer
esophageal-cancer	7520	cancer
esophageal-cancer	8837	cancer
esophageal-cancer	8930	cancer
esophageal-cancer	10550	cancer
esophageal-cancer	11186	cancer
esophageal-cancer	84651	cancer
esophageal-cancer	6775076	cancer
glioma-cancer	348	cancer
glioma-cancer	1019	cancer
glioma-cancer	1029	cancer
glioma-cancer	1030	cancer
glioma-cancer	1950	cancer
glioma-cancer	1956	cancer
glioma-cancer	2067	cancer
glioma-cancer	2068	cancer
glioma-cancer	3265	cancer
glioma-cancer	5728	cancer
glioma-cancer	5925	cancer
glioma-cancer	6390	cancer
glioma-cancer	6391	cancer
glioma-cancer	6392	cancer
glioma-cancer	7157	cancer
glioma-cancer	9353	cancer
hypopharyngeal-cancer	126	cancer
hypopharyngeal-cancer	2073	cancer
kidney-cancer	595	cancer
kidney-cancer	1545	cancer
kidney-cancer	2067	cancer
kidney-cancer	2778	cancer
kidney-cancer	2950	cancer
kidney-cancer	2952	cancer
kidney-cancer	2944	cancer
kidney-cancer	2947	cancer
kidney-cancer	3091	cancer
kidney-cancer	3105	cancer
kidney-cancer	3117	cancer
kidney-cancer	3119	cancer
kidney-cancer	3123	cancer
kidney-cancer	3458	cancer
kidney-cancer	3566	cancer
kidney-cancer	3569	cancer
kidney-cancer	3586	cancer
kidney-cancer	3690	cancer
kidney-cancer	4312	cancer
kidney-cancer	4314	cancer
kidney-cancer	4790	cancer
kidney-cancer	4988	cancer
kidney-cancer	5243	cancer
kidney-cancer	5591	cancer
kidney-cancer	6390	cancer
kidney-cancer	6790	cancer
kidney-cancer	6799	cancer
kidney-cancer	6817	cancer
kidney-cancer	7040	cancer
kidney-cancer	7046	cancer
kidney-cancer	7124	cancer
kidney-cancer	7421	cancer
kidney-cancer	7422	cancer
kidney-cancer	7428	cancer
kidney-cancer	7508	cancer
kidney-cancer	7515	cancer
kidney-cancer	7517	cancer
kidney-cancer	9429	cancer
laryngeal-cancer	10	cancer
laryngeal-cancer	125	cancer
laryngeal-cancer	126	cancer
laryngeal-cancer	217	cancer
laryngeal-cancer	595	cancer
laryngeal-cancer	596	cancer
laryngeal-cancer	1543	cancer
laryngeal-cancer	2052	cancer
laryngeal-cancer	2067	cancer
laryngeal-cancer	2068	cancer
laryngeal-cancer	2073	cancer
laryngeal-cancer	2950	cancer
laryngeal-cancer	2952	cancer
laryngeal-cancer	2944	cancer
laryngeal-cancer	2947	cancer
laryngeal-cancer	3553	cancer
laryngeal-cancer	3576	cancer
laryngeal-cancer	3809	cancer
laryngeal-cancer	3811	cancer
laryngeal-cancer	5743	cancer
laryngeal-cancer	7157	cancer
laryngeal-cancer	7515	cancer
laryngeal-cancer	7517	cancer
laryngeal-cancer	11132	cancer
laryngeal-cancer	54575	cancer
laryngeal-cancer	115761	cancer
leukemia-cancer	9	cancer
leukemia-cancer	10	cancer
leukemia-cancer	25	cancer
leukemia-cancer	28	cancer
leukemia-cancer	328	cancer
leukemia-cancer	355	cancer
leukemia-cancer	472	cancer
leukemia-cancer	581	cancer
leukemia-cancer	595	cancer
leukemia-cancer	596	cancer
leukemia-cancer	613	cancer
leukemia-cancer	675	cancer
leukemia-cancer	861	cancer
leukemia-cancer	865	cancer
leukemia-cancer	902	cancer
leukemia-cancer	921	cancer
leukemia-cancer	1019	cancer
leukemia-cancer	1022	cancer
leukemia-cancer	1026	cancer
leukemia-cancer	1027	cancer
leukemia-cancer	1029	cancer
leukemia-cancer	1030	cancer
leukemia-cancer	1050	cancer
leukemia-cancer	1312	cancer
leukemia-cancer	1441	cancer
leukemia-cancer	1543	cancer
leukemia-cancer	1545	cancer
leukemia-cancer	1557	cancer
leukemia-cancer	1559	cancer
leukemia-cancer	1565	cancer
leukemia-cancer	1571	cancer
leukemia-cancer	1574	cancer
leukemia-cancer	1576	cancer
leukemia-cancer	1577	cancer
leukemia-cancer	1633	cancer
leukemia-cancer	1728	cancer
leukemia-cancer	1789	cancer
leukemia-cancer	1796	cancer
leukemia-cancer	2052	cancer
leukemia-cancer	2067	cancer
leukemia-cancer	2068	cancer
leukemia-cancer	2072	cancer
leukemia-cancer	2073	cancer
leukemia-cancer	2120	cancer
leukemia-cancer	2212	cancer
leukemia-cancer	2214	cancer
leukemia-cancer	2322	cancer
leukemia-cancer	2327	cancer
leukemia-cancer	2328	cancer
leukemia-cancer	2778	cancer
leukemia-cancer	2950	cancer
leukemia-cancer	2952	cancer
leukemia-cancer	3510	cancer
leukemia-cancer	2908	cancer
leukemia-cancer	2944	cancer
leukemia-cancer	3077	cancer
leukemia-cancer	3105	cancer
leukemia-cancer	3106	cancer
leukemia-cancer	3107	cancer
leukemia-cancer	3115	cancer
leukemia-cancer	3117	cancer
leukemia-cancer	3119	cancer
leukemia-cancer	3123	cancer
leukemia-cancer	3126	cancer
leukemia-cancer	3142	cancer
leukemia-cancer	3233	cancer
leukemia-cancer	3458	cancer
leukemia-cancer	3509	cancer
leukemia-cancer	4255	cancer
leukemia-cancer	4629	cancer
leukemia-cancer	3565	cancer
leukemia-cancer	3569	cancer
leukemia-cancer	3586	cancer
leukemia-cancer	3717	cancer
leukemia-cancer	3802	cancer
leukemia-cancer	3804	cancer
leukemia-cancer	3805	cancer
leukemia-cancer	3809	cancer
leukemia-cancer	3810	cancer
leukemia-cancer	3811	cancer
leukemia-cancer	3812	cancer
leukemia-cancer	3813	cancer
leukemia-cancer	3815	cancer
leukemia-cancer	3845	cancer
leukemia-cancer	4049	cancer
leukemia-cancer	4292	cancer
leukemia-cancer	4297	cancer
leukemia-cancer	4352	cancer
leukemia-cancer	4353	cancer
leukemia-cancer	4522	cancer
leukemia-cancer	4524	cancer
leukemia-cancer	4548	cancer
leukemia-cancer	4552	cancer
leukemia-cancer	4397	cancer
leukemia-cancer	4436	cancer
leukemia-cancer	4437	cancer
leukemia-cancer	4683	cancer
leukemia-cancer	4835	cancer
leukemia-cancer	4851	cancer
leukemia-cancer	4869	cancer
leukemia-cancer	4893	cancer
leukemia-cancer	5027	cancer
leukemia-cancer	5243	cancer
leukemia-cancer	5371	cancer
leukemia-cancer	5551	cancer
leukemia-cancer	5781	cancer
leukemia-cancer	5888	cancer
leukemia-cancer	5893	cancer
leukemia-cancer	6387	cancer
leukemia-cancer	6470	cancer
leukemia-cancer	6573	cancer
leukemia-cancer	6648	cancer
leukemia-cancer	6817	cancer
leukemia-cancer	6821	cancer
leukemia-cancer	6957	cancer
leukemia-cancer	7037	cancer
leukemia-cancer	7040	cancer
leukemia-cancer	7124	cancer
leukemia-cancer	7157	cancer
leukemia-cancer	7172	cancer
leukemia-cancer	7298	cancer
leukemia-cancer	7337	cancer
leukemia-cancer	7421	cancer
leukemia-cancer	7515	cancer
leukemia-cancer	7516	cancer
leukemia-cancer	7517	cancer
leukemia-cancer	7518	cancer
leukemia-cancer	7704	cancer
leukemia-cancer	8284	cancer
leukemia-cancer	8797	cancer
leukemia-cancer	9141	cancer
leukemia-cancer	10550	cancer
leukemia-cancer	10855	cancer
leukemia-cancer	11122	cancer
leukemia-cancer	54658	cancer
leukemia-cancer	57292	cancer
leukemia-cancer	80781	cancer
leukemia-cancer	115653	cancer
leukemia-cancer	115761	cancer
leukemia-cancer	554300	cancer
leukemia-cancer	100132285	cancer
liver-cancer	9	cancer
liver-cancer	10	cancer
liver-cancer	126	cancer
liver-cancer	217	cancer
liver-cancer	324	cancer
liver-cancer	595	cancer
liver-cancer	1231	cancer
liver-cancer	1234	cancer
liver-cancer	1312	cancer
liver-cancer	1395	cancer
liver-cancer	1524	cancer
liver-cancer	1543	cancer
liver-cancer	1544	cancer
liver-cancer	1545	cancer
liver-cancer	1548	cancer
liver-cancer	1555	cancer
liver-cancer	1557	cancer
liver-cancer	1559	cancer
liver-cancer	1565	cancer
liver-cancer	1571	cancer
liver-cancer	1576	cancer
liver-cancer	1577	cancer
liver-cancer	1586	cancer
liver-cancer	1728	cancer
liver-cancer	1956	cancer
liver-cancer	2052	cancer
liver-cancer	2068	cancer
liver-cancer	2674	cancer
liver-cancer	2778	cancer
liver-cancer	2950	cancer
liver-cancer	2952	cancer
liver-cancer	2932	cancer
liver-cancer	2944	cancer
liver-cancer	3077	cancer
liver-cancer	3115	cancer
liver-cancer	3117	cancer
liver-cancer	3119	cancer
liver-cancer	3123	cancer
liver-cancer	3458	cancer
liver-cancer	3481	cancer
liver-cancer	3553	cancer
liver-cancer	3557	cancer
liver-cancer	4261	cancer
liver-cancer	3569	cancer
liver-cancer	3586	cancer
liver-cancer	3592	cancer
liver-cancer	3606	cancer
liver-cancer	3811	cancer
liver-cancer	4193	cancer
liver-cancer	4292	cancer
liver-cancer	4353	cancer
liver-cancer	4524	cancer
liver-cancer	4609	cancer
liver-cancer	4619	cancer
liver-cancer	4792	cancer
liver-cancer	4968	cancer
liver-cancer	5243	cancer
liver-cancer	5747	cancer
liver-cancer	6352	cancer
liver-cancer	6387	cancer
liver-cancer	6648	cancer
liver-cancer	6696	cancer
liver-cancer	6716	cancer
liver-cancer	6799	cancer
liver-cancer	6817	cancer
liver-cancer	6934	cancer
liver-cancer	7040	cancer
liver-cancer	7124	cancer
liver-cancer	7157	cancer
liver-cancer	7364	cancer
liver-cancer	7366	cancer
liver-cancer	7515	cancer
liver-cancer	9547	cancer
liver-cancer	9446	cancer
liver-cancer	11122	cancer
liver-cancer	23581	cancer
liver-cancer	54575	cancer
liver-cancer	54576	cancer
liver-cancer	54577	cancer
liver-cancer	54578	cancer
liver-cancer	54600	cancer
liver-cancer	54657	cancer
liver-cancer	54659	cancer
liver-cancer	64754	cancer
liver-cancer	81532	cancer
liver-cancer	119391	cancer
lung-cancer	9	cancer
lung-cancer	10	cancer
lung-cancer	142	cancer
lung-cancer	177	cancer
lung-cancer	196	cancer
lung-cancer	324	cancer
lung-cancer	328	cancer
lung-cancer	355	cancer
lung-cancer	356	cancer
lung-cancer	472	cancer
lung-cancer	488	cancer
lung-cancer	545	cancer
lung-cancer	595	cancer
lung-cancer	673	cancer
lung-cancer	675	cancer
lung-cancer	841	cancer
lung-cancer	842	cancer
lung-cancer	843	cancer
lung-cancer	875	cancer
lung-cancer	1026	cancer
lung-cancer	1029	cancer
lung-cancer	1312	cancer
lung-cancer	1316	cancer
lung-cancer	1401	cancer
lung-cancer	1543	cancer
lung-cancer	1544	cancer
lung-cancer	1545	cancer
lung-cancer	1548	cancer
lung-cancer	1553	cancer
lung-cancer	1557	cancer
lung-cancer	1559	cancer
lung-cancer	1565	cancer
lung-cancer	1571	cancer
lung-cancer	1572	cancer
lung-cancer	1574	cancer
lung-cancer	1576	cancer
lung-cancer	1577	cancer
lung-cancer	1583	cancer
lung-cancer	1636	cancer
lung-cancer	1643	cancer
lung-cancer	1728	cancer
lung-cancer	1787	cancer
lung-cancer	1789	cancer
lung-cancer	1806	cancer
lung-cancer	1813	cancer
lung-cancer	1815	cancer
lung-cancer	1869	cancer
lung-cancer	1950	cancer
lung-cancer	1956	cancer
lung-cancer	1991	cancer
lung-cancer	2052	cancer
lung-cancer	2064	cancer
lung-cancer	2066	cancer
lung-cancer	2067	cancer
lung-cancer	2068	cancer
lung-cancer	2071	cancer
lung-cancer	2072	cancer
lung-cancer	2073	cancer
lung-cancer	2189	cancer
lung-cancer	2264	cancer
lung-cancer	2272	cancer
lung-cancer	2335	cancer
lung-cancer	2690	cancer
lung-cancer	2701	cancer
lung-cancer	2950	cancer
lung-cancer	2952	cancer
lung-cancer	2956	cancer
lung-cancer	2876	cancer
lung-cancer	2938	cancer
lung-cancer	2939	cancer
lung-cancer	2941	cancer
lung-cancer	2944	cancer
lung-cancer	2947	cancer
lung-cancer	2948	cancer
lung-cancer	3106	cancer
lung-cancer	3117	cancer
lung-cancer	3119	cancer
lung-cancer	3162	cancer
lung-cancer	3251	cancer
lung-cancer	3265	cancer
lung-cancer	3312	cancer
lung-cancer	3383	cancer
lung-cancer	3486	cancer
lung-cancer	3553	cancer
lung-cancer	3557	cancer
lung-cancer	4255	cancer
lung-cancer	3569	cancer
lung-cancer	3576	cancer
lung-cancer	3577	cancer
lung-cancer	3592	cancer
lung-cancer	3845	cancer
lung-cancer	3952	cancer
lung-cancer	3978	cancer
lung-cancer	3980	cancer
lung-cancer	3981	cancer
lung-cancer	4033	cancer
lung-cancer	4152	cancer
lung-cancer	4193	cancer
lung-cancer	4199	cancer
lung-cancer	4292	cancer
lung-cancer	4312	cancer
lung-cancer	4313	cancer
lung-cancer	4314	cancer
lung-cancer	4316	cancer
lung-cancer	4318	cancer
lung-cancer	4321	cancer
lung-cancer	4350	cancer
lung-cancer	4353	cancer
lung-cancer	4521	cancer
lung-cancer	4522	cancer
lung-cancer	4524	cancer
lung-cancer	4536	cancer
lung-cancer	4548	cancer
lung-cancer	4552	cancer
lung-cancer	4567	cancer
lung-cancer	4397	cancer
lung-cancer	4437	cancer
lung-cancer	4582	cancer
lung-cancer	4610	cancer
lung-cancer	5111	cancer
lung-cancer	4683	cancer
lung-cancer	4846	cancer
lung-cancer	4968	cancer
lung-cancer	5054	cancer
lung-cancer	5265	cancer
lung-cancer	5243	cancer
lung-cancer	5290	cancer
lung-cancer	5378	cancer
lung-cancer	5423	cancer
lung-cancer	5431	cancer
lung-cancer	5444	cancer
lung-cancer	5468	cancer
lung-cancer	6531	cancer
lung-cancer	5743	cancer
lung-cancer	5887	cancer
lung-cancer	5891	cancer
lung-cancer	5893	cancer
lung-cancer	5997	cancer
lung-cancer	6117	cancer
lung-cancer	6119	cancer
lung-cancer	6240	cancer
lung-cancer	6303	cancer
lung-cancer	6387	cancer
lung-cancer	6439	cancer
lung-cancer	6470	cancer
lung-cancer	6573	cancer
lung-cancer	6648	cancer
lung-cancer	6794	cancer
lung-cancer	6799	cancer
lung-cancer	6817	cancer
lung-cancer	6996	cancer
lung-cancer	7046	cancer
lung-cancer	7114	cancer
lung-cancer	7157	cancer
lung-cancer	7161	cancer
lung-cancer	7298	cancer
lung-cancer	7367	cancer
lung-cancer	7422	cancer
lung-cancer	7507	cancer
lung-cancer	7508	cancer
lung-cancer	7515	cancer
lung-cancer	8313	cancer
lung-cancer	7516	cancer
lung-cancer	7517	cancer
lung-cancer	7518	cancer
lung-cancer	7869	cancer
lung-cancer	7980	cancer
lung-cancer	8082	cancer
lung-cancer	8644	cancer
lung-cancer	8837	cancer
lung-cancer	8930	cancer
lung-cancer	9141	cancer
lung-cancer	9156	cancer
lung-cancer	9826	cancer
lung-cancer	9540	cancer
lung-cancer	9628	cancer
lung-cancer	10142	cancer
lung-cancer	10755	cancer
lung-cancer	10848	cancer
lung-cancer	10849	cancer
lung-cancer	11122	cancer
lung-cancer	11186	cancer
lung-cancer	11201	cancer
lung-cancer	11228	cancer
lung-cancer	11232	cancer
lung-cancer	23581	cancer
lung-cancer	27030	cancer
lung-cancer	51426	cancer
lung-cancer	51455	cancer
lung-cancer	54577	cancer
lung-cancer	54658	cancer
lung-cancer	54802	cancer
lung-cancer	55259	cancer
lung-cancer	55353	cancer
lung-cancer	55655	cancer
lung-cancer	79365	cancer
lung-cancer	79723	cancer
lung-cancer	84254	cancer
lung-cancer	84879	cancer
lung-cancer	85366	cancer
lung-cancer	653509	cancer
lung-cancer	6775094	cancer
lympha-cancer	9	cancer
lympha-cancer	10	cancer
lympha-cancer	196	cancer
lympha-cancer	940	cancer
lympha-cancer	472	cancer
lympha-cancer	595	cancer
lympha-cancer	596	cancer
lympha-cancer	604	cancer
lympha-cancer	635	cancer
lympha-cancer	672	cancer
lympha-cancer	836	cancer
lympha-cancer	841	cancer
lympha-cancer	842	cancer
lympha-cancer	843	cancer
lympha-cancer	847	cancer
lympha-cancer	875	cancer
lympha-cancer	1026	cancer
lympha-cancer	1312	cancer
lympha-cancer	1493	cancer
lympha-cancer	1535	cancer
lympha-cancer	1543	cancer
lympha-cancer	1544	cancer
lympha-cancer	1545	cancer
lympha-cancer	1559	cancer
lympha-cancer	1571	cancer
lympha-cancer	1586	cancer
lympha-cancer	1612	cancer
lympha-cancer	1636	cancer
lympha-cancer	1645	cancer
lympha-cancer	1728	cancer
lympha-cancer	1806	cancer
lympha-cancer	1906	cancer
lympha-cancer	2052	cancer
lympha-cancer	2068	cancer
lympha-cancer	2072	cancer
lympha-cancer	2073	cancer
lympha-cancer	2212	cancer
lympha-cancer	2214	cancer
lympha-cancer	2335	cancer
lympha-cancer	2356	cancer
lympha-cancer	2950	cancer
lympha-cancer	2952	cancer
lympha-cancer	3014	cancer
lympha-cancer	2876	cancer
lympha-cancer	2944	cancer
lympha-cancer	2947	cancer
lympha-cancer	3105	cancer
lympha-cancer	3106	cancer
lympha-cancer	3107	cancer
lympha-cancer	3115	cancer
lympha-cancer	3117	cancer
lympha-cancer	3119	cancer
lympha-cancer	3123	cancer
lympha-cancer	3492	cancer
lympha-cancer	3552	cancer
lympha-cancer	3553	cancer
lympha-cancer	3557	cancer
lympha-cancer	3558	cancer
lympha-cancer	3565	cancer
lympha-cancer	3567	cancer
lympha-cancer	3569	cancer
lympha-cancer	3576	cancer
lympha-cancer	3586	cancer
lympha-cancer	3587	cancer
lympha-cancer	3593	cancer
lympha-cancer	3952	cancer
lympha-cancer	3953	cancer
lympha-cancer	3981	cancer
lympha-cancer	4049	cancer
lympha-cancer	4353	cancer
lympha-cancer	4361	cancer
lympha-cancer	4524	cancer
lympha-cancer	4548	cancer
lympha-cancer	4552	cancer
lympha-cancer	4436	cancer
lympha-cancer	4609	cancer
lympha-cancer	4683	cancer
lympha-cancer	4843	cancer
lympha-cancer	4846	cancer
lympha-cancer	4852	cancer
lympha-cancer	4862	cancer
lympha-cancer	4968	cancer
lympha-cancer	5444	cancer
lympha-cancer	5468	cancer
lympha-cancer	5551	cancer
lympha-cancer	5617	cancer
lympha-cancer	5896	cancer
lympha-cancer	6470	cancer
lympha-cancer	6573	cancer
lympha-cancer	6648	cancer
lympha-cancer	6957	cancer
lympha-cancer	6965	cancer
lympha-cancer	7096	cancer
lympha-cancer	7097	cancer
lympha-cancer	7099	cancer
lympha-cancer	7100	cancer
lympha-cancer	7124	cancer
lympha-cancer	7132	cancer
lympha-cancer	7133	cancer
lympha-cancer	7153	cancer
lympha-cancer	7157	cancer
lympha-cancer	7298	cancer
lympha-cancer	7486	cancer
lympha-cancer	7515	cancer
lympha-cancer	8284	cancer
lympha-cancer	8644	cancer
lympha-cancer	9370	cancer
lympha-cancer	9429	cancer
lympha-cancer	10111	cancer
lympha-cancer	10327	cancer
lympha-cancer	10588	cancer
lympha-cancer	10840	cancer
lympha-cancer	51738	cancer
lympha-cancer	29851	cancer
lympha-cancer	54106	cancer
lympha-cancer	64127	cancer
melanoma-cancer	143	cancer
melanoma-cancer	317	cancer
melanoma-cancer	328	cancer
melanoma-cancer	355	cancer
melanoma-cancer	356	cancer
melanoma-cancer	434	cancer
melanoma-cancer	595	cancer
melanoma-cancer	673	cancer
melanoma-cancer	675	cancer
melanoma-cancer	1019	cancer
melanoma-cancer	1026	cancer
melanoma-cancer	1029	cancer
melanoma-cancer	1030	cancer
melanoma-cancer	1031	cancer
melanoma-cancer	1231	cancer
melanoma-cancer	1543	cancer
melanoma-cancer	1910	cancer
melanoma-cancer	1950	cancer
melanoma-cancer	1956	cancer
melanoma-cancer	2067	cancer
melanoma-cancer	2068	cancer
melanoma-cancer	2072	cancer
melanoma-cancer	2073	cancer
melanoma-cancer	2074	cancer
melanoma-cancer	2264	cancer
melanoma-cancer	2950	cancer
melanoma-cancer	2952	cancer
melanoma-cancer	2908	cancer
melanoma-cancer	2911	cancer
melanoma-cancer	2944	cancer
melanoma-cancer	2947	cancer
melanoma-cancer	3077	cancer
melanoma-cancer	3105	cancer
melanoma-cancer	3106	cancer
melanoma-cancer	3107	cancer
melanoma-cancer	3117	cancer
melanoma-cancer	3119	cancer
melanoma-cancer	3123	cancer
melanoma-cancer	3162	cancer
melanoma-cancer	3458	cancer
melanoma-cancer	3553	cancer
melanoma-cancer	3558	cancer
melanoma-cancer	4255	cancer
melanoma-cancer	3565	cancer
melanoma-cancer	3569	cancer
melanoma-cancer	3576	cancer
melanoma-cancer	3586	cancer
melanoma-cancer	3592	cancer
melanoma-cancer	3803	cancer
melanoma-cancer	3804	cancer
melanoma-cancer	3981	cancer
melanoma-cancer	4157	cancer
melanoma-cancer	4193	cancer
melanoma-cancer	4318	cancer
melanoma-cancer	4524	cancer
melanoma-cancer	4683	cancer
melanoma-cancer	4790	cancer
melanoma-cancer	4792	cancer
melanoma-cancer	4842	cancer
melanoma-cancer	4843	cancer
melanoma-cancer	4893	cancer
melanoma-cancer	4948	cancer
melanoma-cancer	5468	cancer
melanoma-cancer	5727	cancer
melanoma-cancer	5743	cancer
melanoma-cancer	6050	cancer
melanoma-cancer	6648	cancer
melanoma-cancer	7039	cancer
melanoma-cancer	7040	cancer
melanoma-cancer	7157	cancer
melanoma-cancer	7421	cancer
melanoma-cancer	7422	cancer
melanoma-cancer	7508	cancer
melanoma-cancer	7515	cancer
melanoma-cancer	7516	cancer
melanoma-cancer	7517	cancer
melanoma-cancer	10849	cancer
melanoma-cancer	11009	cancer
melanoma-cancer	55655	cancer
melanoma-cancer	115761	cancer
melanoma-cancer	119391	cancer
mesothelioma-cancer	10	cancer
mesothelioma-cancer	1543	cancer
mesothelioma-cancer	2052	cancer
mesothelioma-cancer	2952	cancer
mesothelioma-cancer	2944	cancer
mesothelioma-cancer	7157	cancer
myeloma-cancer	9	cancer
myeloma-cancer	10	cancer
myeloma-cancer	1493	cancer
myeloma-cancer	1543	cancer
myeloma-cancer	2067	cancer
myeloma-cancer	2068	cancer
myeloma-cancer	2212	cancer
myeloma-cancer	2261	cancer
myeloma-cancer	2950	cancer
myeloma-cancer	2952	cancer
myeloma-cancer	2944	cancer
myeloma-cancer	3566	cancer
myeloma-cancer	3569	cancer
myeloma-cancer	4049	cancer
myeloma-cancer	4524	cancer
myeloma-cancer	4548	cancer
myeloma-cancer	4552	cancer
myeloma-cancer	4792	cancer
myeloma-cancer	5027	cancer
myeloma-cancer	5444	cancer
myeloma-cancer	7124	cancer
myeloma-cancer	7298	cancer
myeloma-cancer	7517	cancer
myeloma-cancer	10848	cancer
myeloma-cancer	10849	cancer
myeloma-cancer	10855	cancer
myeloma-cancer	80781	cancer
nasopharyngeal-cancer	10	cancer
nasopharyngeal-cancer	324	cancer
nasopharyngeal-cancer	355	cancer
nasopharyngeal-cancer	595	cancer
nasopharyngeal-cancer	1380	cancer
nasopharyngeal-cancer	1548	cancer
nasopharyngeal-cancer	1553	cancer
nasopharyngeal-cancer	1572	cancer
nasopharyngeal-cancer	1728	cancer
nasopharyngeal-cancer	1956	cancer
nasopharyngeal-cancer	2952	cancer
nasopharyngeal-cancer	2944	cancer
nasopharyngeal-cancer	3105	cancer
nasopharyngeal-cancer	3106	cancer
nasopharyngeal-cancer	3113	cancer
nasopharyngeal-cancer	3115	cancer
nasopharyngeal-cancer	3117	cancer
nasopharyngeal-cancer	3119	cancer
nasopharyngeal-cancer	3123	cancer
nasopharyngeal-cancer	3133	cancer
nasopharyngeal-cancer	3135	cancer
nasopharyngeal-cancer	3304	cancer
nasopharyngeal-cancer	4276	cancer
nasopharyngeal-cancer	4277	cancer
nasopharyngeal-cancer	3586	cancer
nasopharyngeal-cancer	3606	cancer
nasopharyngeal-cancer	4193	cancer
nasopharyngeal-cancer	4312	cancer
nasopharyngeal-cancer	4313	cancer
nasopharyngeal-cancer	4314	cancer
nasopharyngeal-cancer	4316	cancer
nasopharyngeal-cancer	4318	cancer
nasopharyngeal-cancer	4321	cancer
nasopharyngeal-cancer	4322	cancer
nasopharyngeal-cancer	5243	cancer
nasopharyngeal-cancer	5284	cancer
nasopharyngeal-cancer	6890	cancer
nasopharyngeal-cancer	7099	cancer
nasopharyngeal-cancer	7124	cancer
nasopharyngeal-cancer	7157	cancer
nasopharyngeal-cancer	24142	cancer
nasopharyngeal-cancer	81793	cancer
neurofibromatosis1-cancer	1029	cancer
neurofibromatosis1-cancer	4763	cancer
neurofibromatosis1-cancer	4771	cancer
neurofibromatosis1-cancer	5781	cancer
oral-cancer	126	cancer
oral-cancer	324	cancer
oral-cancer	595	cancer
oral-cancer	902	cancer
oral-cancer	1026	cancer
oral-cancer	1029	cancer
oral-cancer	1493	cancer
oral-cancer	1543	cancer
oral-cancer	1548	cancer
oral-cancer	1571	cancer
oral-cancer	1576	cancer
oral-cancer	1577	cancer
oral-cancer	1586	cancer
oral-cancer	1956	cancer
oral-cancer	2064	cancer
oral-cancer	2067	cancer
oral-cancer	2068	cancer
oral-cancer	2072	cancer
oral-cancer	2073	cancer
oral-cancer	2074	cancer
oral-cancer	2272	cancer
oral-cancer	2950	cancer
oral-cancer	2952	cancer
oral-cancer	2944	cancer
oral-cancer	2947	cancer
oral-cancer	3162	cancer
oral-cancer	3265	cancer
oral-cancer	3481	cancer
oral-cancer	3482	cancer
oral-cancer	4255	cancer
oral-cancer	4276	cancer
oral-cancer	3576	cancer
oral-cancer	3673	cancer
oral-cancer	4312	cancer
oral-cancer	4313	cancer
oral-cancer	4314	cancer
oral-cancer	4318	cancer
oral-cancer	4521	cancer
oral-cancer	4582	cancer
oral-cancer	4595	cancer
oral-cancer	4790	cancer
oral-cancer	4968	cancer
oral-cancer	5054	cancer
oral-cancer	5328	cancer
oral-cancer	6799	cancer
oral-cancer	6817	cancer
oral-cancer	7039	cancer
oral-cancer	7077	cancer
oral-cancer	7124	cancer
oral-cancer	7157	cancer
oral-cancer	7422	cancer
oral-cancer	7507	cancer
oral-cancer	7508	cancer
oral-cancer	7515	cancer
oral-cancer	7517	cancer
ovarian-cancer	324	cancer
ovarian-cancer	355	cancer
ovarian-cancer	356	cancer
ovarian-cancer	367	cancer
ovarian-cancer	482	cancer
ovarian-cancer	545	cancer
ovarian-cancer	571	cancer
ovarian-cancer	580	cancer
ovarian-cancer	595	cancer
ovarian-cancer	672	cancer
ovarian-cancer	673	cancer
ovarian-cancer	675	cancer
ovarian-cancer	796	cancer
ovarian-cancer	894	cancer
ovarian-cancer	896	cancer
ovarian-cancer	898	cancer
ovarian-cancer	1017	cancer
ovarian-cancer	1019	cancer
ovarian-cancer	1021	cancer
ovarian-cancer	1026	cancer
ovarian-cancer	1027	cancer
ovarian-cancer	1029	cancer
ovarian-cancer	1030	cancer
ovarian-cancer	1031	cancer
ovarian-cancer	1032	cancer
ovarian-cancer	1312	cancer
ovarian-cancer	1543	cancer
ovarian-cancer	1544	cancer
ovarian-cancer	1545	cancer
ovarian-cancer	1576	cancer
ovarian-cancer	1577	cancer
ovarian-cancer	1586	cancer
ovarian-cancer	1588	cancer
ovarian-cancer	1728	cancer
ovarian-cancer	2052	cancer
ovarian-cancer	2064	cancer
ovarian-cancer	2067	cancer
ovarian-cancer	2175	cancer
[truncated: 13,151 more rows]
