# Supplementary material for: The Implications of Relationships between Human Diseases and Metabolic Subpathways
Source: PLoS One. 2011 Jun 17;6(6):e21131. doi: 10.1371/journal.pone.0021131 (PMC3117879; doi:10.1371/journal.pone.0021131)
Supplement: Dataset S3 — The disease-metabolic subpathway associations. (XLS) [file pone.0021131.s008.xls]

## Sheet: S3
		Supplementary information Dataset S3. The disease-metabolic subpathway associations.
DiseaseClass	DiseaseName	Subpathwayid	pathwayName	PathwayClassNames	P-value	geneNumber	gene	bgGene
aging	aging	path:00680_4	Methane metabolism	Energy Metabolism	0.00209489	1	4524;	4524;6472;6470;
aging	endocrine	path:00120_6	Bile acid biosynthesis	Lipid Metabolism	0.00115046	1	6716;	6718;51004;10229;6716;6715;1109;1593;
aging	endocrine	path:00120_7	Bile acid biosynthesis	Lipid Metabolism	0.00115046	1	6716;	6718;1581;51004;10229;6716;6715;1109;
aging	longevity	path:00980_1	Metabolism of xenobiotics by cytochrome P450	Fluorene degradation	1.7558e-07	6	2952;2950;2944;1565;1545;1543;	8644;27294;1646;1645;1109;2052;137872;131;130;128;127;126;125;124;222;221;220;218;79799;7367;7366;7365;7364;7363;54659;54658;54657;54600;54579;54578;54577;54576;54575;54490;10941;10720;9446;4259;4258;4257;373156;2954;2953;2952;2950;2949;2948;2947;2946;2944;2941;2940;2939;2938;221357;119391;64816;29785;260293;199974;1588;1580;1577;1576;1573;1572;1571;1565;1562;1559;1558;1557;1555;1553;1551;1549;15…
aging	longevity	path:00232_1	Caffeine metabolism	Biosynthesis of Secondary Metabolites	1.38516e-06	4	10;1565;1545;1543;	9;10;7498;64816;29785;260293;199974;1588;1580;1577;1576;1573;1572;1571;1565;1562;1559;1558;1557;1555;1553;1551;1549;1548;1545;1544;1543;
aging	longevity	path:00232_2	Caffeine metabolism	Biosynthesis of Secondary Metabolites	1.38516e-06	4	10;1565;1545;1543;	9;10;7498;64816;29785;260293;199974;1588;1580;1577;1576;1573;1572;1571;1565;1562;1559;1558;1557;1555;1553;1551;1549;1548;1545;1544;1543;
aging	longevity	path:00361_2	gamma-Hexachlorocyclohexane degradation	Xenobiotics Biodegradation and Metabolism	1.23212e-05	4	1565;1545;1543;5444;	64816;29785;260293;199974;1588;1580;1577;1576;1573;1572;1571;1565;1562;1559;1558;1557;1555;1553;1551;1549;1548;1545;1544;1543;8560;123099;5446;5445;5444;93650;55;54;53;52;51205;251;250;249;248;9249;51635;207063;115817;10202;51004;10229;
aging	longevity	path:00380_4	Tryptophan metabolism	Amino Acid Metabolism	4.60032e-05	4	847;1565;1545;1543;	11185;8639;314;26;51166;847;7453;10352;7166;121278;6999;8564;8942;23498;125061;1644;4129;4128;15;9836;84274;60487;56341;55798;55170;54496;51451;51409;3275;29960;27292;24140;131965;114049;10498;10419;10196;438;64816;29785;260293;199974;1588;1580;1577;1576;1573;1572;1571;1565;1562;1559;1558;1557;1555;1553;1551;1549;1548;1545;1544;1543;3620;169355;
aging	longevity	path:00380_2	Tryptophan metabolism	Amino Acid Metabolism	7.31132e-05	4	847;1565;1545;1543;	11185;8639;314;26;316;501;224;223;220;219;218;217;51166;847;7453;10352;7166;121278;6999;8564;8942;23498;125061;1644;4129;4128;15;9836;84274;60487;56341;55798;55170;54496;51451;51409;3275;29960;27292;24140;131965;114049;10498;10419;10196;438;64816;29785;260293;199974;1588;1580;1577;1576;1573;1572;1571;1565;1562;1559;1558;1557;1555;1553;1551;1549;1548;1545;1544;1543;3620;169355;
aging	longevity	path:00480_2	Glutathione metabolism	Metabolism of Other Amino Acids	0.000202752	3	2952;2950;2944;	9446;4259;4258;4257;373156;2954;2953;2952;2950;2949;2948;2947;2946;2944;2941;2940;2939;2938;221357;119391;26873;2730;2729;2937;2936;51060;2882;2880;2879;2878;2877;2876;257202;91227;2686;2678;290;
aging	longevity	path:00480_1	Glutathione metabolism	Metabolism of Other Amino Acids	0.000256105	3	2952;2950;2944;	9446;4259;4258;4257;373156;2954;2953;2952;2950;2949;2948;2947;2946;2944;2941;2940;2939;2938;221357;119391;26873;2730;2729;2937;2936;3418;3417;2539;51060;2882;2880;2879;2878;2877;2876;257202;91227;2686;2678;290;
aging	longevity	path:00071_2	Fatty acid metabolism	Lipid Metabolism	0.000275713	3	1565;1545;1543;	64816;29785;260293;199974;1588;1580;1577;1576;1573;1572;1571;1565;1562;1559;1558;1557;1555;1553;1551;1549;1548;1545;1544;1543;501;224;223;220;219;218;217;137872;131;130;128;127;126;125;124;284541;1579;
aging	longevity	path:00591_1	Linoleic acid metabolism	Lipid Metabolism	0.000275713	3	1565;1545;1543;	240;8681;84647;8399;8398;81579;64600;5322;5321;5320;5319;50487;30814;26279;100137049;247;246;64816;29785;260293;199974;1588;1580;1577;1576;1573;1572;1571;1565;1562;1559;1558;1557;1555;1553;1551;1549;1548;1545;1544;1543;
aging	longevity	path:00590_4	Arachidonic acid metabolism	Lipid Metabolism	0.000468167	3	1565;1545;1543;	240;8681;84647;8399;8398;81579;64600;5322;5321;5320;5319;50487;30814;26279;100137049;5743;5742;239;8529;4051;242;247;246;284541;1579;64816;29785;260293;199974;1588;1580;1577;1576;1573;1572;1571;1565;1562;1559;1558;1557;1555;1553;1551;1549;1548;1545;1544;1543;
aging	longevity	path:00590_3	Arachidonic acid metabolism	Lipid Metabolism	0.000808029	3	1565;1545;1543;	4056;4048;240;8681;84647;8399;8398;81579;64600;5322;5321;5320;5319;50487;30814;26279;100137049;5743;5742;239;8529;4051;2882;2880;2879;2878;2877;2876;257202;242;247;246;284541;1579;64816;29785;260293;199974;1588;1580;1577;1576;1573;1572;1571;1565;1562;1559;1558;1557;1555;1553;1551;1549;1548;1545;1544;1543;2053;
aging	longevity	path:00590_6	Arachidonic acid metabolism	Lipid Metabolism	0.000808029	3	1565;1545;1543;	874;873;10901;5730;27306;8644;6916;9536;80142;5740;240;8681;84647;8399;8398;81579;64600;5322;5321;5320;5319;50487;30814;26279;100137049;5743;5742;239;8529;4051;242;247;246;284541;1579;64816;29785;260293;199974;1588;1580;1577;1576;1573;1572;1571;1565;1562;1559;1558;1557;1555;1553;1551;1549;1548;1545;1544;1543;
aging	longevity	path:00380_1	Tryptophan metabolism	Amino Acid Metabolism	0.000848681	3	1565;1545;1543;	11185;8639;314;26;7453;10352;7166;121278;6999;8942;125061;1644;4129;4128;15;9836;84274;60487;56341;55798;55170;54496;51451;51409;3275;29960;27292;24140;131965;114049;10498;10419;10196;438;64816;29785;260293;199974;1588;1580;1577;1576;1573;1572;1571;1565;1562;1559;1558;1557;1555;1553;1551;1549;1548;1545;1544;1543;3620;169355;
aging	longevity	path:00590_5	Arachidonic acid metabolism	Lipid Metabolism	0.00089061	3	1565;1545;1543;	91227;2686;2678;4056;4048;240;8681;84647;8399;8398;81579;64600;5322;5321;5320;5319;50487;30814;26279;100137049;5743;5742;239;8529;4051;2882;2880;2879;2878;2877;2876;257202;242;247;246;284541;1579;64816;29785;260293;199974;1588;1580;1577;1576;1573;1572;1571;1565;1562;1559;1558;1557;1555;1553;1551;1549;1548;1545;1544;1543;
aging	longevity	path:00590_1	Arachidonic acid metabolism	Lipid Metabolism	0.00107141	3	1565;1545;1543;	5730;27306;6916;9536;80142;5740;4056;4048;240;8681;84647;8399;8398;81579;64600;5322;5321;5320;5319;50487;30814;26279;100137049;5743;5742;239;8529;4051;2882;2880;2879;2878;2877;2876;257202;242;247;246;284541;1579;64816;29785;260293;199974;1588;1580;1577;1576;1573;1572;1571;1565;1562;1559;1558;1557;1555;1553;1551;1549;1548;1545;1544;1543;2053;
aging	longevity	path:00150_2	Androgen and estrogen metabolism	Lipid Metabolism	0.00116987	3	1565;1545;1543;	412;6822;6820;83875;3284;3283;1585;1584;3291;3290;1109;3293;64816;29785;260293;199974;1588;1580;1577;1576;1573;1572;1571;1565;1562;1559;1558;1557;1555;1553;1551;1549;1548;1545;1544;1543;6716;6715;6718;415;414;6783;7923;51478;51144;3294;3292;51004;10229;79799;7367;7366;7365;7364;7363;54659;54658;54657;54600;54579;54578;54577;54576;54575;54490;10941;10720;
aging	longevity	path:00380_13	Tryptophan metabolism	Amino Acid Metabolism	0.00116987	3	1565;1545;1543;	11185;8639;314;26;4799;316;501;224;223;220;219;218;217;7453;10352;7166;121278;6999;1644;4129;4128;15;9836;84274;60487;56341;55798;55170;54496;51451;51409;3275;29960;27292;24140;131965;114049;10498;10419;10196;438;64816;29785;260293;199974;1588;1580;1577;1576;1573;1572;1571;1565;1562;1559;1558;1557;1555;1553;1551;1549;1548;1545;1544;1543;3620;169355;
aging	longevity	path:00380_3	Tryptophan metabolism	Amino Acid Metabolism	0.00127386	3	1565;1545;1543;	11185;8639;314;26;4799;316;501;224;223;220;219;218;217;7453;10352;7166;121278;6999;8942;125061;1644;4129;4128;15;9836;84274;60487;56341;55798;55170;54496;51451;51409;3275;29960;27292;24140;131965;114049;10498;10419;10196;438;64816;29785;260293;199974;1588;1580;1577;1576;1573;1572;1571;1565;1562;1559;1558;1557;1555;1553;1551;1549;1548;1545;1544;1543;3620;169355;
aging	longevity	path:00150_1	Androgen and estrogen metabolism	Lipid Metabolism	0.00216606	3	1565;1545;1543;	412;6822;6820;83875;3284;3283;1585;1584;1109;3293;64816;29785;260293;199974;1588;1580;1577;1576;1573;1572;1571;1565;1562;1559;1558;1557;1555;1553;1551;1549;1548;1545;1544;1543;6716;6715;6718;415;414;6783;7923;51478;51144;3294;3292;51004;10229;9836;84274;60487;56341;55798;55170;54496;51451;51409;3275;29960;27292;24140;131965;114049;10498;10419;10196;79799;7367;7366;7365;7364;7363;54659;54658;54657…
aging	longevity	path:00240_3	Pyrimidine metabolism	Nucleotide Metabolism	0.0061561	1	790;	1723;790;
aging	longevity	path:00562_6	Inositol phosphate metabolism	Carbohydrate Metabolism	0.00745467	2	5294;5291;	8871;8867;56623;4952;3633;114971;5728;253430;5294;5293;5291;5290;64122;54981;27231;23729;118672;84812;5336;5335;5333;5332;5331;5330;23236;113026;8396;8395;8394;79837;5305;23396;200576;3628;3705;3707;3706;51763;3636;3632;27124;9562;
aging	longevity	path:00240_4	Pyrimidine metabolism	Nucleotide Metabolism	0.00922012	1	790;	7372;1723;790;
aging	longevity	path:00680_4	Methane metabolism	Energy Metabolism	0.00922012	1	4524;	4524;6472;6470;
aging	memory-and-cognitive	path:00350_2	Tyrosine metabolism	Amino Acid Metabolism	4.23646e-05	2	1621;1312;	8639;314;26;51004;10229;6898;7054;2806;2805;7173;1644;1621;1312;4129;4128;7299;
aging	memory-and-cognitive	path:00350_1	Tyrosine metabolism	Amino Acid Metabolism	7.40062e-05	2	1621;1312;	316;8639;314;26;51004;10229;6898;7054;3242;2806;2805;3081;7173;1644;1621;1312;4129;4128;7299;1638;7306;
aging	memory-and-cognitive	path:00350_10	Tyrosine metabolism	Amino Acid Metabolism	0.000142671	2	1621;1312;	316;8639;314;26;51004;10229;376497;11001;11000;10999;1644;1621;5409;137872;131;130;128;127;126;125;124;1312;222;221;220;218;4129;4128;7299;
aging	memory-and-cognitive	path:00350_3	Tyrosine metabolism	Amino Acid Metabolism	0.000152808	2	1621;1312;	8639;314;26;51004;10229;6898;7054;2806;2805;7173;1644;1621;5409;137872;131;130;128;127;126;125;124;1312;222;221;220;218;4129;4128;7299;1638;
aging	memory-and-cognitive	path:00350_11	Tyrosine metabolism	Amino Acid Metabolism	0.000163288	2	1621;1312;	8639;314;26;51004;10229;6898;7054;3242;4282;2806;2805;7173;1644;1621;137872;131;130;128;127;126;125;124;1312;222;221;220;218;4129;4128;7299;1638;
aging	memory-and-cognitive	path:00350_7	Tyrosine metabolism	Amino Acid Metabolism	0.000185279	2	1621;1312;	316;8639;314;26;51004;10229;6898;376497;11001;11000;10999;2806;2805;1644;1621;5409;137872;131;130;128;127;126;125;124;1312;222;221;220;218;4129;4128;7299;1638;
aging	memory-and-cognitive	path:00350_4	Tyrosine metabolism	Amino Acid Metabolism	0.000208641	2	1621;1312;	316;8639;314;26;51004;10229;6898;7054;376497;11001;11000;10999;2806;2805;7173;1644;1621;5409;137872;131;130;128;127;126;125;124;1312;222;221;220;218;4129;4128;7299;1638;
aging	memory-and-cognitive	path:00350_13	Tyrosine metabolism	Amino Acid Metabolism	0.000393715	2	1621;1312;	9836;84274;60487;56341;55798;55170;54496;51451;51409;3275;29960;27292;24140;131965;114049;10498;10419;10196;8639;314;26;51004;10229;6898;7054;2806;2805;7173;1644;1621;5409;137872;131;130;128;127;126;125;124;1312;222;221;220;218;4129;4128;7299;1638;
aging	memory-and-cognitive	path:00680_4	Methane metabolism	Energy Metabolism	0.00184858	1	4524;	4524;6472;6470;
aging	memory-and-cognitive	path:00350_14	Tyrosine metabolism	Amino Acid Metabolism	0.00307919	1	1312;	1312;222;221;220;218;
aging	memory-and-cognitive	path:00680_1	Methane metabolism	Energy Metabolism	0.00307919	1	4353;	847;9588;8288;4353;4025;
aging	memory-and-cognitive	path:00680_2	Methane metabolism	Energy Metabolism	0.00369397	1	4353;	847;9588;8288;4353;4025;128;
aging	memory-and-cognitive	path:00940_2	Phenylpropanoid biosynthesis	Biosynthesis of Secondary Metabolites	0.00369397	1	4353;	9588;8288;4353;4025;8560;123099;
aging	memory-and-cognitive	path:00680_3	Methane metabolism	Energy Metabolism	0.00492246	1	4353;	847;9588;8288;4353;4025;51004;10229;128;
aging	memory-and-cognitive	path:00330_5	Arginine and proline metabolism	Amino Acid Metabolism	0.00798751	1	4846;	384;383;4846;4843;4842;5917;57038;4942;5009;445;2628;2593;435;
aging	memory-and-cognitive	path:00670_1	One carbon pool by folate	Metabolism of Cofactors and Vitamins	0.0098223	1	4524;	4524;6472;6470;1719;471;25902;10840;123263;275;10588;4522;10797;2618;10841;4548;7298;
cancer	adenomas-cancer	path:00980_1	Metabolism of xenobiotics by cytochrome P450	Fluorene degradation	8.42864e-05	3	2950;2944;1543;	8644;27294;1646;1645;1109;2052;137872;131;130;128;127;126;125;124;222;221;220;218;79799;7367;7366;7365;7364;7363;54659;54658;54657;54600;54579;54578;54577;54576;54575;54490;10941;10720;9446;4259;4258;4257;373156;2954;2953;2952;2950;2949;2948;2947;2946;2944;2941;2940;2939;2938;221357;119391;64816;29785;260293;199974;1588;1580;1577;1576;1573;1572;1571;1565;1562;1559;1558;1557;1555;1553;1551;1549;15…
cancer	adenomas-cancer	path:00232_1	Caffeine metabolism	Biosynthesis of Secondary Metabolites	0.000379185	2	9;1543;	9;10;7498;64816;29785;260293;199974;1588;1580;1577;1576;1573;1572;1571;1565;1562;1559;1558;1557;1555;1553;1551;1549;1548;1545;1544;1543;
cancer	adenomas-cancer	path:00232_2	Caffeine metabolism	Biosynthesis of Secondary Metabolites	0.000379185	2	9;1543;	9;10;7498;64816;29785;260293;199974;1588;1580;1577;1576;1573;1572;1571;1565;1562;1559;1558;1557;1555;1553;1551;1549;1548;1545;1544;1543;
cancer	adenomas-cancer	path:00480_2	Glutathione metabolism	Metabolism of Other Amino Acids	0.000714768	2	2950;2944;	9446;4259;4258;4257;373156;2954;2953;2952;2950;2949;2948;2947;2946;2944;2941;2940;2939;2938;221357;119391;26873;2730;2729;2937;2936;51060;2882;2880;2879;2878;2877;2876;257202;91227;2686;2678;290;
cancer	adenomas-cancer	path:00480_1	Glutathione metabolism	Metabolism of Other Amino Acids	0.000835468	2	2950;2944;	9446;4259;4258;4257;373156;2954;2953;2952;2950;2949;2948;2947;2946;2944;2941;2940;2939;2938;221357;119391;26873;2730;2729;2937;2936;3418;3417;2539;51060;2882;2880;2879;2878;2877;2876;257202;91227;2686;2678;290;
cancer	adenomas-cancer	path:00591_1	Linoleic acid metabolism	Lipid Metabolism	0.000877736	2	5320;1543;	240;8681;84647;8399;8398;81579;64600;5322;5321;5320;5319;50487;30814;26279;100137049;247;246;64816;29785;260293;199974;1588;1580;1577;1576;1573;1572;1571;1565;1562;1559;1558;1557;1555;1553;1551;1549;1548;1545;1544;1543;
cancer	adenomas-cancer	path:00590_4	Arachidonic acid metabolism	Lipid Metabolism	0.00125221	2	5320;1543;	240;8681;84647;8399;8398;81579;64600;5322;5321;5320;5319;50487;30814;26279;100137049;5743;5742;239;8529;4051;242;247;246;284541;1579;64816;29785;260293;199974;1588;1580;1577;1576;1573;1572;1571;1565;1562;1559;1558;1557;1555;1553;1551;1549;1548;1545;1544;1543;
cancer	adenomas-cancer	path:00590_3	Arachidonic acid metabolism	Lipid Metabolism	0.00180996	2	5320;1543;	4056;4048;240;8681;84647;8399;8398;81579;64600;5322;5321;5320;5319;50487;30814;26279;100137049;5743;5742;239;8529;4051;2882;2880;2879;2878;2877;2876;257202;242;247;246;284541;1579;64816;29785;260293;199974;1588;1580;1577;1576;1573;1572;1571;1565;1562;1559;1558;1557;1555;1553;1551;1549;1548;1545;1544;1543;2053;
cancer	adenomas-cancer	path:00590_6	Arachidonic acid metabolism	Lipid Metabolism	0.00180996	2	5320;1543;	874;873;10901;5730;27306;8644;6916;9536;80142;5740;240;8681;84647;8399;8398;81579;64600;5322;5321;5320;5319;50487;30814;26279;100137049;5743;5742;239;8529;4051;242;247;246;284541;1579;64816;29785;260293;199974;1588;1580;1577;1576;1573;1572;1571;1565;1562;1559;1558;1557;1555;1553;1551;1549;1548;1545;1544;1543;
cancer	adenomas-cancer	path:00590_5	Arachidonic acid metabolism	Lipid Metabolism	0.00193331	2	5320;1543;	91227;2686;2678;4056;4048;240;8681;84647;8399;8398;81579;64600;5322;5321;5320;5319;50487;30814;26279;100137049;5743;5742;239;8529;4051;2882;2880;2879;2878;2877;2876;257202;242;247;246;284541;1579;64816;29785;260293;199974;1588;1580;1577;1576;1573;1572;1571;1565;1562;1559;1558;1557;1555;1553;1551;1549;1548;1545;1544;1543;
cancer	adenomas-cancer	path:00590_1	Arachidonic acid metabolism	Lipid Metabolism	0.00219166	2	5320;1543;	5730;27306;6916;9536;80142;5740;4056;4048;240;8681;84647;8399;8398;81579;64600;5322;5321;5320;5319;50487;30814;26279;100137049;5743;5742;239;8529;4051;2882;2880;2879;2878;2877;2876;257202;242;247;246;284541;1579;64816;29785;260293;199974;1588;1580;1577;1576;1573;1572;1571;1565;1562;1559;1558;1557;1555;1553;1551;1549;1548;1545;1544;1543;2053;
cancer	adenomas-cancer	path:00100_19	Biosynthesis of steroids	Lipid Metabolism	0.00426815	1	1728;	2677;2638;1728;79001;
cancer	biliary-cancer	path:00980_1	Metabolism of xenobiotics by cytochrome P450	Fluorene degradation	6.62343e-10	5	2952;2950;2947;2944;1544;	8644;27294;1646;1645;1109;2052;137872;131;130;128;127;126;125;124;222;221;220;218;79799;7367;7366;7365;7364;7363;54659;54658;54657;54600;54579;54578;54577;54576;54575;54490;10941;10720;9446;4259;4258;4257;373156;2954;2953;2952;2950;2949;2948;2947;2946;2944;2941;2940;2939;2938;221357;119391;64816;29785;260293;199974;1588;1580;1577;1576;1573;1572;1571;1565;1562;1559;1558;1557;1555;1553;1551;1549;15…
cancer	biliary-cancer	path:00480_2	Glutathione metabolism	Metabolism of Other Amino Acids	4.48105e-09	4	2952;2950;2947;2944;	9446;4259;4258;4257;373156;2954;2953;2952;2950;2949;2948;2947;2946;2944;2941;2940;2939;2938;221357;119391;26873;2730;2729;2937;2936;51060;2882;2880;2879;2878;2877;2876;257202;91227;2686;2678;290;
cancer	biliary-cancer	path:00480_1	Glutathione metabolism	Metabolism of Other Amino Acids	6.19455e-09	4	2952;2950;2947;2944;	9446;4259;4258;4257;373156;2954;2953;2952;2950;2949;2948;2947;2946;2944;2941;2940;2939;2938;221357;119391;26873;2730;2729;2937;2936;3418;3417;2539;51060;2882;2880;2879;2878;2877;2876;257202;91227;2686;2678;290;
cancer	biliary-cancer	path:00232_1	Caffeine metabolism	Biosynthesis of Secondary Metabolites	4.40072e-07	3	9;10;1544;	9;10;7498;64816;29785;260293;199974;1588;1580;1577;1576;1573;1572;1571;1565;1562;1559;1558;1557;1555;1553;1551;1549;1548;1545;1544;1543;
cancer	biliary-cancer	path:00232_2	Caffeine metabolism	Biosynthesis of Secondary Metabolites	4.40072e-07	3	9;10;1544;	9;10;7498;64816;29785;260293;199974;1588;1580;1577;1576;1573;1572;1571;1565;1562;1559;1558;1557;1555;1553;1551;1549;1548;1545;1544;1543;
cancer	biliary-cancer	path:00633_1	Trinitrotoluene degradation	Fluorene degradation	2.7872e-05	2	9;10;	5860;9946;9843;9540;9131;58472;56931;54920;23028;22977;11062;10493;9;10;
cancer	biliary-cancer	path:00670_1	One carbon pool by folate	Metabolism of Cofactors and Vitamins	3.67301e-05	2	4524;7298;	4524;6472;6470;1719;471;25902;10840;123263;275;10588;4522;10797;2618;10841;4548;7298;
cancer	biliary-cancer	path:00590_4	Arachidonic acid metabolism	Lipid Metabolism	0.000356071	2	5743;1544;	240;8681;84647;8399;8398;81579;64600;5322;5321;5320;5319;50487;30814;26279;100137049;5743;5742;239;8529;4051;242;247;246;284541;1579;64816;29785;260293;199974;1588;1580;1577;1576;1573;1572;1571;1565;1562;1559;1558;1557;1555;1553;1551;1549;1548;1545;1544;1543;
cancer	biliary-cancer	path:00590_3	Arachidonic acid metabolism	Lipid Metabolism	0.000516358	2	5743;1544;	4056;4048;240;8681;84647;8399;8398;81579;64600;5322;5321;5320;5319;50487;30814;26279;100137049;5743;5742;239;8529;4051;2882;2880;2879;2878;2877;2876;257202;242;247;246;284541;1579;64816;29785;260293;199974;1588;1580;1577;1576;1573;1572;1571;1565;1562;1559;1558;1557;1555;1553;1551;1549;1548;1545;1544;1543;2053;
cancer	biliary-cancer	path:00590_6	Arachidonic acid metabolism	Lipid Metabolism	0.000516358	2	5743;1544;	874;873;10901;5730;27306;8644;6916;9536;80142;5740;240;8681;84647;8399;8398;81579;64600;5322;5321;5320;5319;50487;30814;26279;100137049;5743;5742;239;8529;4051;242;247;246;284541;1579;64816;29785;260293;199974;1588;1580;1577;1576;1573;1572;1571;1565;1562;1559;1558;1557;1555;1553;1551;1549;1548;1545;1544;1543;
cancer	biliary-cancer	path:00590_5	Arachidonic acid metabolism	Lipid Metabolism	0.000551908	2	5743;1544;	91227;2686;2678;4056;4048;240;8681;84647;8399;8398;81579;64600;5322;5321;5320;5319;50487;30814;26279;100137049;5743;5742;239;8529;4051;2882;2880;2879;2878;2877;2876;257202;242;247;246;284541;1579;64816;29785;260293;199974;1588;1580;1577;1576;1573;1572;1571;1565;1562;1559;1558;1557;1555;1553;1551;1549;1548;1545;1544;1543;
cancer	biliary-cancer	path:00590_1	Arachidonic acid metabolism	Lipid Metabolism	0.000626481	2	5743;1544;	5730;27306;6916;9536;80142;5740;4056;4048;240;8681;84647;8399;8398;81579;64600;5322;5321;5320;5319;50487;30814;26279;100137049;5743;5742;239;8529;4051;2882;2880;2879;2878;2877;2876;257202;242;247;246;284541;1579;64816;29785;260293;199974;1588;1580;1577;1576;1573;1572;1571;1565;1562;1559;1558;1557;1555;1553;1551;1549;1548;1545;1544;1543;2053;
cancer	biliary-cancer	path:00680_4	Methane metabolism	Energy Metabolism	0.00172541	1	4524;	4524;6472;6470;
cancer	biliary-cancer	path:00140_1	C21-Steroid hormone metabolism	Lipid Metabolism	0.00631301	1	1586;	6718;1586;1583;1589;3291;3290;1109;3284;3283;1585;1584;
cancer	biliary-cancer	path:00590_7	Arachidonic acid metabolism	Lipid Metabolism	0.00631301	1	5743;	874;873;10901;5730;27306;6916;9536;80142;5740;5743;5742;
cancer	bladder-cancer	path:00980_1	Metabolism of xenobiotics by cytochrome P450	Fluorene degradation	0	14	126;7364;54600;54576;2952;2950;2947;2944;1588;1559;1557;1545;1544;1543;	8644;27294;1646;1645;1109;2052;137872;131;130;128;127;126;125;124;222;221;220;218;79799;7367;7366;7365;7364;7363;54659;54658;54657;54600;54579;54578;54577;54576;54575;54490;10941;10720;9446;4259;4258;4257;373156;2954;2953;2952;2950;2949;2948;2947;2946;2944;2941;2940;2939;2938;221357;119391;64816;29785;260293;199974;1588;1580;1577;1576;1573;1572;1571;1565;1562;1559;1558;1557;1555;1553;1551;1549;15…
cancer	bladder-cancer	path:00232_1	Caffeine metabolism	Biosynthesis of Secondary Metabolites	3.73257e-13	8	9;10;1588;1559;1557;1545;1544;1543;	9;10;7498;64816;29785;260293;199974;1588;1580;1577;1576;1573;1572;1571;1565;1562;1559;1558;1557;1555;1553;1551;1549;1548;1545;1544;1543;
cancer	bladder-cancer	path:00232_2	Caffeine metabolism	Biosynthesis of Secondary Metabolites	3.73257e-13	8	9;10;1588;1559;1557;1545;1544;1543;	9;10;7498;64816;29785;260293;199974;1588;1580;1577;1576;1573;1572;1571;1565;1562;1559;1558;1557;1555;1553;1551;1549;1548;1545;1544;1543;
cancer	bladder-cancer	path:00150_2	Androgen and estrogen metabolism	Lipid Metabolism	2.69114e-11	9	1588;1559;1557;1545;1544;1543;7364;54600;54576;	412;6822;6820;83875;3284;3283;1585;1584;3291;3290;1109;3293;64816;29785;260293;199974;1588;1580;1577;1576;1573;1572;1571;1565;1562;1559;1558;1557;1555;1553;1551;1549;1548;1545;1544;1543;6716;6715;6718;415;414;6783;7923;51478;51144;3294;3292;51004;10229;79799;7367;7366;7365;7364;7363;54659;54658;54657;54600;54579;54578;54577;54576;54575;54490;10941;10720;
cancer	bladder-cancer	path:00150_1	Androgen and estrogen metabolism	Lipid Metabolism	1.94386e-10	9	1588;1559;1557;1545;1544;1543;7364;54600;54576;	412;6822;6820;83875;3284;3283;1585;1584;1109;3293;64816;29785;260293;199974;1588;1580;1577;1576;1573;1572;1571;1565;1562;1559;1558;1557;1555;1553;1551;1549;1548;1545;1544;1543;6716;6715;6718;415;414;6783;7923;51478;51144;3294;3292;51004;10229;9836;84274;60487;56341;55798;55170;54496;51451;51409;3275;29960;27292;24140;131965;114049;10498;10419;10196;79799;7367;7366;7365;7364;7363;54659;54658;54657…
cancer	bladder-cancer	path:00590_3	Arachidonic acid metabolism	Lipid Metabolism	3.29281e-10	8	5743;2876;1588;1559;1557;1545;1544;1543;	4056;4048;240;8681;84647;8399;8398;81579;64600;5322;5321;5320;5319;50487;30814;26279;100137049;5743;5742;239;8529;4051;2882;2880;2879;2878;2877;2876;257202;242;247;246;284541;1579;64816;29785;260293;199974;1588;1580;1577;1576;1573;1572;1571;1565;1562;1559;1558;1557;1555;1553;1551;1549;1548;1545;1544;1543;2053;
cancer	bladder-cancer	path:00590_5	Arachidonic acid metabolism	Lipid Metabolism	4.3391e-10	8	5743;2876;1588;1559;1557;1545;1544;1543;	91227;2686;2678;4056;4048;240;8681;84647;8399;8398;81579;64600;5322;5321;5320;5319;50487;30814;26279;100137049;5743;5742;239;8529;4051;2882;2880;2879;2878;2877;2876;257202;242;247;246;284541;1579;64816;29785;260293;199974;1588;1580;1577;1576;1573;1572;1571;1565;1562;1559;1558;1557;1555;1553;1551;1549;1548;1545;1544;1543;
cancer	bladder-cancer	path:00590_1	Arachidonic acid metabolism	Lipid Metabolism	7.32263e-10	8	5743;2876;1588;1559;1557;1545;1544;1543;	5730;27306;6916;9536;80142;5740;4056;4048;240;8681;84647;8399;8398;81579;64600;5322;5321;5320;5319;50487;30814;26279;100137049;5743;5742;239;8529;4051;2882;2880;2879;2878;2877;2876;257202;242;247;246;284541;1579;64816;29785;260293;199974;1588;1580;1577;1576;1573;1572;1571;1565;1562;1559;1558;1557;1555;1553;1551;1549;1548;1545;1544;1543;2053;
cancer	bladder-cancer	path:00071_2	Fatty acid metabolism	Lipid Metabolism	8.11297e-10	7	1588;1559;1557;1545;1544;1543;126;	64816;29785;260293;199974;1588;1580;1577;1576;1573;1572;1571;1565;1562;1559;1558;1557;1555;1553;1551;1549;1548;1545;1544;1543;501;224;223;220;219;218;217;137872;131;130;128;127;126;125;124;284541;1579;
cancer	bladder-cancer	path:00590_4	Arachidonic acid metabolism	Lipid Metabolism	3.00577e-09	7	5743;1588;1559;1557;1545;1544;1543;	240;8681;84647;8399;8398;81579;64600;5322;5321;5320;5319;50487;30814;26279;100137049;5743;5742;239;8529;4051;242;247;246;284541;1579;64816;29785;260293;199974;1588;1580;1577;1576;1573;1572;1571;1565;1562;1559;1558;1557;1555;1553;1551;1549;1548;1545;1544;1543;
cancer	bladder-cancer	path:00590_6	Arachidonic acid metabolism	Lipid Metabolism	1.14861e-08	7	5743;1588;1559;1557;1545;1544;1543;	874;873;10901;5730;27306;8644;6916;9536;80142;5740;240;8681;84647;8399;8398;81579;64600;5322;5321;5320;5319;50487;30814;26279;100137049;5743;5742;239;8529;4051;242;247;246;284541;1579;64816;29785;260293;199974;1588;1580;1577;1576;1573;1572;1571;1565;1562;1559;1558;1557;1555;1553;1551;1549;1548;1545;1544;1543;
cancer	bladder-cancer	path:00591_1	Linoleic acid metabolism	Lipid Metabolism	3.64596e-08	6	1588;1559;1557;1545;1544;1543;	240;8681;84647;8399;8398;81579;64600;5322;5321;5320;5319;50487;30814;26279;100137049;247;246;64816;29785;260293;199974;1588;1580;1577;1576;1573;1572;1571;1565;1562;1559;1558;1557;1555;1553;1551;1549;1548;1545;1544;1543;
cancer	bladder-cancer	path:00361_2	gamma-Hexachlorocyclohexane degradation	Xenobiotics Biodegradation and Metabolism	7.45201e-08	6	1588;1559;1557;1545;1544;1543;	64816;29785;260293;199974;1588;1580;1577;1576;1573;1572;1571;1565;1562;1559;1558;1557;1555;1553;1551;1549;1548;1545;1544;1543;8560;123099;5446;5445;5444;93650;55;54;53;52;51205;251;250;249;248;9249;51635;207063;115817;10202;51004;10229;
cancer	bladder-cancer	path:00380_1	Tryptophan metabolism	Amino Acid Metabolism	3.77633e-07	6	1588;1559;1557;1545;1544;1543;	11185;8639;314;26;7453;10352;7166;121278;6999;8942;125061;1644;4129;4128;15;9836;84274;60487;56341;55798;55170;54496;51451;51409;3275;29960;27292;24140;131965;114049;10498;10419;10196;438;64816;29785;260293;199974;1588;1580;1577;1576;1573;1572;1571;1565;1562;1559;1558;1557;1555;1553;1551;1549;1548;1545;1544;1543;3620;169355;
cancer	bladder-cancer	path:00380_4	Tryptophan metabolism	Amino Acid Metabolism	5.56995e-07	6	1588;1559;1557;1545;1544;1543;	11185;8639;314;26;51166;847;7453;10352;7166;121278;6999;8564;8942;23498;125061;1644;4129;4128;15;9836;84274;60487;56341;55798;55170;54496;51451;51409;3275;29960;27292;24140;131965;114049;10498;10419;10196;438;64816;29785;260293;199974;1588;1580;1577;1576;1573;1572;1571;1565;1562;1559;1558;1557;1555;1553;1551;1549;1548;1545;1544;1543;3620;169355;
cancer	bladder-cancer	path:00380_13	Tryptophan metabolism	Amino Acid Metabolism	7.32986e-07	6	1588;1559;1557;1545;1544;1543;	11185;8639;314;26;4799;316;501;224;223;220;219;218;217;7453;10352;7166;121278;6999;1644;4129;4128;15;9836;84274;60487;56341;55798;55170;54496;51451;51409;3275;29960;27292;24140;131965;114049;10498;10419;10196;438;64816;29785;260293;199974;1588;1580;1577;1576;1573;1572;1571;1565;1562;1559;1558;1557;1555;1553;1551;1549;1548;1545;1544;1543;3620;169355;
cancer	bladder-cancer	path:00670_1	One carbon pool by folate	Metabolism of Cofactors and Vitamins	7.96765e-07	4	4524;6470;4548;7298;	4524;6472;6470;1719;471;25902;10840;123263;275;10588;4522;10797;2618;10841;4548;7298;
cancer	bladder-cancer	path:00480_2	Glutathione metabolism	Metabolism of Other Amino Acids	7.99692e-07	5	2952;2950;2947;2944;2876;	9446;4259;4258;4257;373156;2954;2953;2952;2950;2949;2948;2947;2946;2944;2941;2940;2939;2938;221357;119391;26873;2730;2729;2937;2936;51060;2882;2880;2879;2878;2877;2876;257202;91227;2686;2678;290;
cancer	bladder-cancer	path:00380_3	Tryptophan metabolism	Amino Acid Metabolism	8.73813e-07	6	1588;1559;1557;1545;1544;1543;	11185;8639;314;26;4799;316;501;224;223;220;219;218;217;7453;10352;7166;121278;6999;8942;125061;1644;4129;4128;15;9836;84274;60487;56341;55798;55170;54496;51451;51409;3275;29960;27292;24140;131965;114049;10498;10419;10196;438;64816;29785;260293;199974;1588;1580;1577;1576;1573;1572;1571;1565;1562;1559;1558;1557;1555;1553;1551;1549;1548;1545;1544;1543;3620;169355;
cancer	bladder-cancer	path:00380_2	Tryptophan metabolism	Amino Acid Metabolism	1.12594e-06	6	1588;1559;1557;1545;1544;1543;	11185;8639;314;26;316;501;224;223;220;219;218;217;51166;847;7453;10352;7166;121278;6999;8564;8942;23498;125061;1644;4129;4128;15;9836;84274;60487;56341;55798;55170;54496;51451;51409;3275;29960;27292;24140;131965;114049;10498;10419;10196;438;64816;29785;260293;199974;1588;1580;1577;1576;1573;1572;1571;1565;1562;1559;1558;1557;1555;1553;1551;1549;1548;1545;1544;1543;3620;169355;
cancer	bladder-cancer	path:00480_1	Glutathione metabolism	Metabolism of Other Amino Acids	1.19373e-06	5	2952;2950;2947;2944;2876;	9446;4259;4258;4257;373156;2954;2953;2952;2950;2949;2948;2947;2946;2944;2941;2940;2939;2938;221357;119391;26873;2730;2729;2937;2936;3418;3417;2539;51060;2882;2880;2879;2878;2877;2876;257202;91227;2686;2678;290;
cancer	bladder-cancer	path:00902_1	Monoterpenoid biosynthesis	Biosynthesis of Secondary Metabolites	2.17647e-05	2	1559;1557;	1559;1557;
cancer	bladder-cancer	path:00902_3	Monoterpenoid biosynthesis	Biosynthesis of Secondary Metabolites	2.17647e-05	2	1559;1557;	1559;1557;
cancer	bladder-cancer	path:00902_4	Monoterpenoid biosynthesis	Biosynthesis of Secondary Metabolites	2.17647e-05	2	1559;1557;	1559;1557;
cancer	bladder-cancer	path:00903_4	Limonene and pinene degradation	Biosynthesis of Secondary Metabolites	2.17647e-05	2	1559;1557;	1559;1557;
cancer	bladder-cancer	path:00903_6	Limonene and pinene degradation	Biosynthesis of Secondary Metabolites	2.17647e-05	2	1559;1557;	1559;1557;
cancer	bladder-cancer	path:00903_8	Limonene and pinene degradation	Biosynthesis of Secondary Metabolites	2.17647e-05	2	1559;1557;	1559;1557;
cancer	bladder-cancer	path:00680_4	Methane metabolism	Energy Metabolism	6.50937e-05	2	4524;6470;	4524;6472;6470;
cancer	bladder-cancer	path:00040_1	Pentose and glucuronate interconversions	Carbohydrate Metabolism	9.19221e-05	3	7364;54600;54576;	79799;7367;7366;7365;7364;7363;54659;54658;54657;54600;54579;54578;54577;54576;54575;54490;10941;10720;2990;
cancer	bladder-cancer	path:00271_8	Methionine metabolism	Amino Acid Metabolism	9.19221e-05	3	4548;875;1491;	79947;27235;1352;1789;1788;1787;1786;23382;191;4143;27430;635;92935;4141;4548;875;1491;6898;64850;
cancer	bladder-cancer	path:00500_2	Starch and sucrose metabolism	Carbohydrate Metabolism	0.000107775	3	7364;54600;54576;	79799;7367;7366;7365;7364;7363;54659;54658;54657;54600;54579;54578;54577;54576;54575;54490;10941;10720;7358;80146;
cancer	bladder-cancer	path:00500_5	Starch and sucrose metabolism	Carbohydrate Metabolism	0.000107775	3	7364;54600;54576;	79799;7367;7366;7365;7364;7363;54659;54658;54657;54600;54579;54578;54577;54576;54575;54490;10941;10720;7358;80146;
cancer	bladder-cancer	path:00040_5	Pentose and glucuronate interconversions	Carbohydrate Metabolism	0.000125308	3	7364;54600;54576;	7358;79799;7367;7366;7365;7364;7363;54659;54658;54657;54600;54579;54578;54577;54576;54575;54490;10941;10720;7360;2990;
cancer	bladder-cancer	path:00860_14	Porphyrin and chlorophyll metabolism	Metabolism of Cofactors and Vitamins	0.000165722	3	7364;54600;54576;	79799;7367;7366;7365;7364;7363;54659;54658;54657;54600;54579;54578;54577;54576;54575;54490;10941;10720;645;644;3163;3162;2990;
cancer	bladder-cancer	path:00260_8	Glycine, serine and threonine metabolism	Amino Acid Metabolism	0.000188751	3	6470;1491;875;	27232;275;2731;64902;10993;23464;212;211;1610;6472;6470;5723;6301;54938;1757;51268;29968;80222;6897;2628;23761;1491;875;189;
cancer	bladder-cancer	path:00860_6	Porphyrin and chlorophyll metabolism	Metabolism of Cofactors and Vitamins	0.000213759	3	7364;54600;54576;	79799;7367;7366;7365;7364;7363;54659;54658;54657;54600;54579;54578;54577;54576;54575;54490;10941;10720;645;644;3163;3162;94033;2495;1356;
cancer	bladder-cancer	path:00500_4	Starch and sucrose metabolism	Carbohydrate Metabolism	0.000240817	3	7364;54600;54576;	2998;2997;2990;79799;7367;7366;7365;7364;7363;54659;54658;54657;54600;54579;54578;54577;54576;54575;54490;10941;10720;7360;7358;5169;5167;80146;
cancer	bladder-cancer	path:00450_5	Selenoamino acid metabolism	Metabolism of Other Amino Acids	0.000598284	2	1491;875;	91227;2686;2678;1491;875;51540;22929;22928;
cancer	bladder-cancer	path:00260_5	Glycine, serine and threonine metabolism	Amino Acid Metabolism	0.00116444	2	6470;875;	10993;6472;6470;5723;6301;54938;29968;875;26227;189;132158;
cancer	bladder-cancer	path:00903_7	Limonene and pinene degradation	Biosynthesis of Secondary Metabolites	0.0016413	2	1559;1557;	1559;1557;501;224;223;220;219;218;217;376497;11001;11000;10999;
cancer	bladder-cancer	path:00633_1	Trinitrotoluene degradation	Fluorene degradation	0.001909	2	9;10;	5860;9946;9843;9540;9131;58472;56931;54920;23028;22977;11062;10493;9;10;
cancer	bladder-cancer	path:00260_10	Glycine, serine and threonine metabolism	Amino Acid Metabolism	0.00391335	2	6470;875;	27232;2731;64902;10993;23464;212;211;1610;6472;6470;5723;6301;54938;1757;51268;80222;6897;2628;875;189;
cancer	bladder-cancer	path:00271_7	Methionine metabolism	Amino Acid Metabolism	0.00391335	2	4548;875;	79947;27235;1352;1789;1788;1787;1786;23382;191;4143;27430;635;123263;92935;4141;4548;875;262;6898;64850;
cancer	bladder-cancer	path:00260_6	Glycine, serine and threonine metabolism	Amino Acid Metabolism	0.00561566	2	6470;875;	27232;1738;275;2731;64902;10993;23464;212;211;1610;6472;6470;5723;6301;54938;1757;51268;80222;6897;2628;875;29958;2593;189;
cancer	bladder-cancer	path:00903_3	Limonene and pinene degradation	Biosynthesis of Secondary Metabolites	0.00657244	2	1559;1557;	1559;1557;51004;10229;501;224;223;220;219;218;217;8560;123099;376497;11001;11000;10999;3030;1962;1892;201562;9249;51635;207063;115817;10202;
cancer	bladder-cancer	path:00240_7	Pyrimidine metabolism	Nucleotide Metabolism	0.00724907	3	7298;5424;5423;	318;3704;7372;7298;7084;7083;1841;1854;1635;1633;5558;5557;54974;51455;4940;4939;4938;5980;56655;5429;5428;5427;5426;5424;5423;5422;54107;51426;27434;27343;11201;11044;10721;10514;6241;6240;50484;7296;10587;93034;84618;56953;51251;4907;30833;22978;83549;7371;54963;139596;9583;957;955;956;953;377841;124583;56474;1503;51727;129607;50808;4833;4831;4830;29922;10201;9533;84265;84172;661;64425;55703;54…
cancer	bladder-cancer	path:00350_10	Tyrosine metabolism	Amino Acid Metabolism	0.0081358	2	126;1312;	316;8639;314;26;51004;10229;376497;11001;11000;10999;1644;1621;5409;137872;131;130;128;127;126;125;124;1312;222;221;220;218;4129;4128;7299;
cancer	bladder-cancer	path:00240_2	Pyrimidine metabolism	Nucleotide Metabolism	0.00849543	3	7298;5424;5423;	318;3704;7298;1890;4860;7084;7083;1841;1854;1635;1633;5558;5557;54974;51455;4940;4939;4938;5980;56655;5429;5428;5427;5426;5424;5423;5422;54107;51426;27434;27343;11201;11044;10721;10514;6241;6240;50484;978;57379;1806;7378;151531;93034;84618;56953;51251;4907;30833;22978;83549;7371;54963;139596;9583;957;955;956;953;377841;124583;56474;1503;51727;129607;50808;4833;4831;4830;29922;10201;9533;84265;841…
cancer	bladder-cancer	path:00350_3	Tyrosine metabolism	Amino Acid Metabolism	0.00869043	2	126;1312;	8639;314;26;51004;10229;6898;7054;2806;2805;7173;1644;1621;5409;137872;131;130;128;127;126;125;124;1312;222;221;220;218;4129;4128;7299;1638;
cancer	bladder-cancer	path:00350_11	Tyrosine metabolism	Amino Acid Metabolism	0.00926154	2	126;1312;	8639;314;26;51004;10229;6898;7054;3242;4282;2806;2805;7173;1644;1621;137872;131;130;128;127;126;125;124;1312;222;221;220;218;4129;4128;7299;1638;
cancer	bone-cancer	path:00680_1	Methane metabolism	Energy Metabolism	0.00594626	1	4353;	847;9588;8288;4353;4025;
cancer	bone-cancer	path:00680_2	Methane metabolism	Energy Metabolism	0.00713141	1	4353;	847;9588;8288;4353;4025;128;
cancer	bone-cancer	path:00940_2	Phenylpropanoid biosynthesis	Biosynthesis of Secondary Metabolites	0.00713141	1	4353;	9588;8288;4353;4025;8560;123099;
cancer	bone-cancer	path:00680_3	Methane metabolism	Energy Metabolism	0.00949762	1	4353;	847;9588;8288;4353;4025;51004;10229;128;
cancer	brain-cancer	path:00980_1	Metabolism of xenobiotics by cytochrome P450	Fluorene degradation	2.25053e-12	8	2052;2952;2950;2947;2944;1571;1545;1543;	8644;27294;1646;1645;1109;2052;137872;131;130;128;127;126;125;124;222;221;220;218;79799;7367;7366;7365;7364;7363;54659;54658;54657;54600;54579;54578;54577;54576;54575;54490;10941;10720;9446;4259;4258;4257;373156;2954;2953;2952;2950;2949;2948;2947;2946;2944;2941;2940;2939;2938;221357;119391;64816;29785;260293;199974;1588;1580;1577;1576;1573;1572;1571;1565;1562;1559;1558;1557;1555;1553;1551;1549;15…
cancer	brain-cancer	path:00480_2	Glutathione metabolism	Metabolism of Other Amino Acids	7.05568e-07	4	2952;2950;2947;2944;	9446;4259;4258;4257;373156;2954;2953;2952;2950;2949;2948;2947;2946;2944;2941;2940;2939;2938;221357;119391;26873;2730;2729;2937;2936;51060;2882;2880;2879;2878;2877;2876;257202;91227;2686;2678;290;
cancer	brain-cancer	path:00480_1	Glutathione metabolism	Metabolism of Other Amino Acids	9.72295e-07	4	2952;2950;2947;2944;	9446;4259;4258;4257;373156;2954;2953;2952;2950;2949;2948;2947;2946;2944;2941;2940;2939;2938;221357;119391;26873;2730;2729;2937;2936;3418;3417;2539;51060;2882;2880;2879;2878;2877;2876;257202;91227;2686;2678;290;
cancer	brain-cancer	path:00361_2	gamma-Hexachlorocyclohexane degradation	Xenobiotics Biodegradation and Metabolism	1.72179e-06	4	1571;1545;1543;5444;	64816;29785;260293;199974;1588;1580;1577;1576;1573;1572;1571;1565;1562;1559;1558;1557;1555;1553;1551;1549;1548;1545;1544;1543;8560;123099;5446;5445;5444;93650;55;54;53;52;51205;251;250;249;248;9249;51635;207063;115817;10202;51004;10229;
cancer	brain-cancer	path:00590_4	Arachidonic acid metabolism	Lipid Metabolism	2.2263e-06	4	5743;1571;1545;1543;	240;8681;84647;8399;8398;81579;64600;5322;5321;5320;5319;50487;30814;26279;100137049;5743;5742;239;8529;4051;242;247;246;284541;1579;64816;29785;260293;199974;1588;1580;1577;1576;1573;1572;1571;1565;1562;1559;1558;1557;1555;1553;1551;1549;1548;1545;1544;1543;
cancer	brain-cancer	path:00590_3	Arachidonic acid metabolism	Lipid Metabolism	4.71669e-06	4	5743;1571;1545;1543;	4056;4048;240;8681;84647;8399;8398;81579;64600;5322;5321;5320;5319;50487;30814;26279;100137049;5743;5742;239;8529;4051;2882;2880;2879;2878;2877;2876;257202;242;247;246;284541;1579;64816;29785;260293;199974;1588;1580;1577;1576;1573;1572;1571;1565;1562;1559;1558;1557;1555;1553;1551;1549;1548;1545;1544;1543;2053;
cancer	brain-cancer	path:00590_6	Arachidonic acid metabolism	Lipid Metabolism	4.71669e-06	4	5743;1571;1545;1543;	874;873;10901;5730;27306;8644;6916;9536;80142;5740;240;8681;84647;8399;8398;81579;64600;5322;5321;5320;5319;50487;30814;26279;100137049;5743;5742;239;8529;4051;242;247;246;284541;1579;64816;29785;260293;199974;1588;1580;1577;1576;1573;1572;1571;1565;1562;1559;1558;1557;1555;1553;1551;1549;1548;1545;1544;1543;
cancer	brain-cancer	path:00590_5	Arachidonic acid metabolism	Lipid Metabolism	5.39333e-06	4	5743;1571;1545;1543;	91227;2686;2678;4056;4048;240;8681;84647;8399;8398;81579;64600;5322;5321;5320;5319;50487;30814;26279;100137049;5743;5742;239;8529;4051;2882;2880;2879;2878;2877;2876;257202;242;247;246;284541;1579;64816;29785;260293;199974;1588;1580;1577;1576;1573;1572;1571;1565;1562;1559;1558;1557;1555;1553;1551;1549;1548;1545;1544;1543;
cancer	brain-cancer	path:00590_1	Arachidonic acid metabolism	Lipid Metabolism	6.95863e-06	4	5743;1571;1545;1543;	5730;27306;6916;9536;80142;5740;4056;4048;240;8681;84647;8399;8398;81579;64600;5322;5321;5320;5319;50487;30814;26279;100137049;5743;5742;239;8529;4051;2882;2880;2879;2878;2877;2876;257202;242;247;246;284541;1579;64816;29785;260293;199974;1588;1580;1577;1576;1573;1572;1571;1565;1562;1559;1558;1557;1555;1553;1551;1549;1548;1545;1544;1543;2053;
cancer	brain-cancer	path:00232_1	Caffeine metabolism	Biosynthesis of Secondary Metabolites	1.7923e-05	3	1571;1545;1543;	9;10;7498;64816;29785;260293;199974;1588;1580;1577;1576;1573;1572;1571;1565;1562;1559;1558;1557;1555;1553;1551;1549;1548;1545;1544;1543;
cancer	brain-cancer	path:00232_2	Caffeine metabolism	Biosynthesis of Secondary Metabolites	1.7923e-05	3	1571;1545;1543;	9;10;7498;64816;29785;260293;199974;1588;1580;1577;1576;1573;1572;1571;1565;1562;1559;1558;1557;1555;1553;1551;1549;1548;1545;1544;1543;
cancer	brain-cancer	path:00071_2	Fatty acid metabolism	Lipid Metabolism	6.41195e-05	3	1571;1545;1543;	64816;29785;260293;199974;1588;1580;1577;1576;1573;1572;1571;1565;1562;1559;1558;1557;1555;1553;1551;1549;1548;1545;1544;1543;501;224;223;220;219;218;217;137872;131;130;128;127;126;125;124;284541;1579;
cancer	brain-cancer	path:00591_1	Linoleic acid metabolism	Lipid Metabolism	6.41195e-05	3	1571;1545;1543;	240;8681;84647;8399;8398;81579;64600;5322;5321;5320;5319;50487;30814;26279;100137049;247;246;64816;29785;260293;199974;1588;1580;1577;1576;1573;1572;1571;1565;1562;1559;1558;1557;1555;1553;1551;1549;1548;1545;1544;1543;
cancer	brain-cancer	path:00380_1	Tryptophan metabolism	Amino Acid Metabolism	0.000200722	3	1571;1545;1543;	11185;8639;314;26;7453;10352;7166;121278;6999;8942;125061;1644;4129;4128;15;9836;84274;60487;56341;55798;55170;54496;51451;51409;3275;29960;27292;24140;131965;114049;10498;10419;10196;438;64816;29785;260293;199974;1588;1580;1577;1576;1573;1572;1571;1565;1562;1559;1558;1557;1555;1553;1551;1549;1548;1545;1544;1543;3620;169355;
cancer	brain-cancer	path:00380_4	Tryptophan metabolism	Amino Acid Metabolism	0.000243097	3	1571;1545;1543;	11185;8639;314;26;51166;847;7453;10352;7166;121278;6999;8564;8942;23498;125061;1644;4129;4128;15;9836;84274;60487;56341;55798;55170;54496;51451;51409;3275;29960;27292;24140;131965;114049;10498;10419;10196;438;64816;29785;260293;199974;1588;1580;1577;1576;1573;1572;1571;1565;1562;1559;1558;1557;1555;1553;1551;1549;1548;1545;1544;1543;3620;169355;
cancer	brain-cancer	path:00150_2	Androgen and estrogen metabolism	Lipid Metabolism	0.000278405	3	1571;1545;1543;	412;6822;6820;83875;3284;3283;1585;1584;3291;3290;1109;3293;64816;29785;260293;199974;1588;1580;1577;1576;1573;1572;1571;1565;1562;1559;1558;1557;1555;1553;1551;1549;1548;1545;1544;1543;6716;6715;6718;415;414;6783;7923;51478;51144;3294;3292;51004;10229;79799;7367;7366;7365;7364;7363;54659;54658;54657;54600;54579;54578;54577;54576;54575;54490;10941;10720;
cancer	brain-cancer	path:00380_13	Tryptophan metabolism	Amino Acid Metabolism	0.000278405	3	1571;1545;1543;	11185;8639;314;26;4799;316;501;224;223;220;219;218;217;7453;10352;7166;121278;6999;1644;4129;4128;15;9836;84274;60487;56341;55798;55170;54496;51451;51409;3275;29960;27292;24140;131965;114049;10498;10419;10196;438;64816;29785;260293;199974;1588;1580;1577;1576;1573;1572;1571;1565;1562;1559;1558;1557;1555;1553;1551;1549;1548;1545;1544;1543;3620;169355;
cancer	brain-cancer	path:00380_3	Tryptophan metabolism	Amino Acid Metabolism	0.000303689	3	1571;1545;1543;	11185;8639;314;26;4799;316;501;224;223;220;219;218;217;7453;10352;7166;121278;6999;8942;125061;1644;4129;4128;15;9836;84274;60487;56341;55798;55170;54496;51451;51409;3275;29960;27292;24140;131965;114049;10498;10419;10196;438;64816;29785;260293;199974;1588;1580;1577;1576;1573;1572;1571;1565;1562;1559;1558;1557;1555;1553;1551;1549;1548;1545;1544;1543;3620;169355;
cancer	brain-cancer	path:00380_2	Tryptophan metabolism	Amino Acid Metabolism	0.000344321	3	1571;1545;1543;	11185;8639;314;26;316;501;224;223;220;219;218;217;51166;847;7453;10352;7166;121278;6999;8564;8942;23498;125061;1644;4129;4128;15;9836;84274;60487;56341;55798;55170;54496;51451;51409;3275;29960;27292;24140;131965;114049;10498;10419;10196;438;64816;29785;260293;199974;1588;1580;1577;1576;1573;1572;1571;1565;1562;1559;1558;1557;1555;1553;1551;1549;1548;1545;1544;1543;3620;169355;
cancer	brain-cancer	path:00670_1	One carbon pool by folate	Metabolism of Cofactors and Vitamins	0.000412659	2	4524;4548;	4524;6472;6470;1719;471;25902;10840;123263;275;10588;4522;10797;2618;10841;4548;7298;
cancer	brain-cancer	path:00150_1	Androgen and estrogen metabolism	Lipid Metabolism	0.000522807	3	1571;1545;1543;	412;6822;6820;83875;3284;3283;1585;1584;1109;3293;64816;29785;260293;199974;1588;1580;1577;1576;1573;1572;1571;1565;1562;1559;1558;1557;1555;1553;1551;1549;1548;1545;1544;1543;6716;6715;6718;415;414;6783;7923;51478;51144;3294;3292;51004;10229;9836;84274;60487;56341;55798;55170;54496;51451;51409;3275;29960;27292;24140;131965;114049;10498;10419;10196;79799;7367;7366;7365;7364;7363;54659;54658;54657…
cancer	brain-cancer	path:00790_4	Folate biosynthesis	Metabolism of Cofactors and Vitamins	0.0037326	2	8438;2068;	251;250;249;248;9416;9401;9400;8886;84893;8467;8438;79132;79039;79009;7486;728849;6595;64135;641;5965;57697;57696;57634;57089;55308;54606;546;54514;54456;51428;51202;4521;317781;25788;254552;23517;23400;23132;23064;23020;2071;2068;1763;11164;11056;10973;10856;2356;
cancer	brain-cancer	path:00790_5	Folate biosynthesis	Metabolism of Cofactors and Vitamins	0.00388676	2	8438;2068;	5805;251;250;249;248;2643;9416;9401;9400;8886;84893;8467;8438;79132;79039;79009;7486;728849;6595;64135;641;5965;57697;57696;57634;57089;55308;54606;546;54514;54456;51428;51202;4521;317781;25788;254552;23517;23400;23132;23064;23020;2071;2068;1763;11164;11056;10973;10856;
cancer	brain-cancer	path:00790_6	Folate biosynthesis	Metabolism of Cofactors and Vitamins	0.00404386	2	8438;2068;	5805;251;250;249;248;2643;6697;9416;9401;9400;8886;84893;8467;8438;79132;79039;79009;7486;728849;6595;64135;641;5965;57697;57696;57634;57089;55308;54606;546;54514;54456;51428;51202;4521;317781;25788;254552;23517;23400;23132;23064;23020;2071;2068;1763;11164;11056;10973;10856;
cancer	brain-cancer	path:00790_7	Folate biosynthesis	Metabolism of Cofactors and Vitamins	0.00420387	2	8438;2068;	5860;5805;251;250;249;248;2643;6697;9416;9401;9400;8886;84893;8467;8438;79132;79039;79009;7486;728849;6595;64135;641;5965;57697;57696;57634;57089;55308;54606;546;54514;54456;51428;51202;4521;317781;25788;254552;23517;23400;23132;23064;23020;2071;2068;1763;11164;11056;10973;10856;
cancer	brain-cancer	path:00680_4	Methane metabolism	Energy Metabolism	0.00566176	1	4524;	4524;6472;6470;
cancer	brain-cancer	path:00540_3	Lipopolysaccharide biosynthesis	Glycan Biosynthesis and Metabolism	0.00715157	2	8438;2068;	8875;55350;55331;51547;27163;23411;23408;22933;123803;9416;9401;9400;8886;84893;8467;8438;79132;79039;79009;7486;728849;6595;64135;641;5965;57697;57696;57634;57089;55308;54606;546;54514;54456;51428;51202;4521;317781;25788;254552;23517;23400;23132;23064;23020;2071;2068;1763;11164;11056;10973;10856;79147;9197;8260;80339;7994;79071;60481;54898;51126;51100;253558;24142;23522;157570;114799;
cancer	brain-cancer	path:00540_6	Lipopolysaccharide biosynthesis	Glycan Biosynthesis and Metabolism	0.00715157	2	8438;2068;	8875;55350;55331;51547;27163;23411;23408;22933;123803;9416;9401;9400;8886;84893;8467;8438;79132;79039;79009;7486;728849;6595;64135;641;5965;57697;57696;57634;57089;55308;54606;546;54514;54456;51428;51202;4521;317781;25788;254552;23517;23400;23132;23064;23020;2071;2068;1763;11164;11056;10973;10856;79147;9197;8260;80339;7994;79071;60481;54898;51126;51100;253558;24142;23522;157570;114799;
cancer	brain-cancer	path:00100_19	Biosynthesis of steroids	Lipid Metabolism	0.00754203	1	1728;	2677;2638;1728;79001;
cancer	brain-cancer	path:00860_18	Porphyrin and chlorophyll metabolism	Metabolism of Cofactors and Vitamins	0.00754203	1	210;	210;3145;212;211;
cancer	brain-cancer	path:00500_10	Starch and sucrose metabolism	Carbohydrate Metabolism	0.00866363	2	8438;2068;	9416;9401;9400;8886;84893;8467;8438;79132;79039;79009;7486;728849;6595;64135;641;5965;57697;57696;57634;57089;55308;54606;546;54514;54456;51428;51202;4521;317781;25788;254552;23517;23400;23132;23064;23020;2071;2068;1763;11164;11056;10973;10856;5837;5836;5834;84569;280;279;278;277;276;2632;178;2821;2645;57818;2538;5238;5236;2998;2997;7360;5169;5167;6476;8972;2595;2548;3101;3099;3098;57733;2629;
cancer	brain-cancer	path:00860_3	Porphyrin and chlorophyll metabolism	Metabolism of Cofactors and Vitamins	0.00941883	1	210;	210;3145;7390;212;211;
cancer	brain-cancer	path:00860_19	Porphyrin and chlorophyll metabolism	Metabolism of Cofactors and Vitamins	0.00941883	1	210;	2058;124454;210;212;211;
cancer	breast-cancer	path:00980_1	Metabolism of xenobiotics by cytochrome P450	Fluorene degradation	0	22	2052;126;125;7366;7364;7363;54658;9446;2954;2952;2950;2947;2944;2938;119391;1588;1577;1576;1565;1545;1544;1543;	8644;27294;1646;1645;1109;2052;137872;131;130;128;127;126;125;124;222;221;220;218;79799;7367;7366;7365;7364;7363;54659;54658;54657;54600;54579;54578;54577;54576;54575;54490;10941;10720;9446;4259;4258;4257;373156;2954;2953;2952;2950;2949;2948;2947;2946;2944;2941;2940;2939;2938;221357;119391;64816;29785;260293;199974;1588;1580;1577;1576;1573;1572;1571;1565;1562;1559;1558;1557;1555;1553;1551;1549;15…
cancer	breast-cancer	path:00150_2	Androgen and estrogen metabolism	Lipid Metabolism	3.33067e-16	16	1585;1588;1577;1576;1565;1545;1544;1543;6716;6783;3294;3292;7366;7364;7363;54658;	412;6822;6820;83875;3284;3283;1585;1584;3291;3290;1109;3293;64816;29785;260293;199974;1588;1580;1577;1576;1573;1572;1571;1565;1562;1559;1558;1557;1555;1553;1551;1549;1548;1545;1544;1543;6716;6715;6718;415;414;6783;7923;51478;51144;3294;3292;51004;10229;79799;7367;7366;7365;7364;7363;54659;54658;54657;54600;54579;54578;54577;54576;54575;54490;10941;10720;
cancer	breast-cancer	path:00150_1	Androgen and estrogen metabolism	Lipid Metabolism	1.28786e-14	16	1585;1588;1577;1576;1565;1545;1544;1543;6716;6783;3294;3292;7366;7364;7363;54658;	412;6822;6820;83875;3284;3283;1585;1584;1109;3293;64816;29785;260293;199974;1588;1580;1577;1576;1573;1572;1571;1565;1562;1559;1558;1557;1555;1553;1551;1549;1548;1545;1544;1543;6716;6715;6718;415;414;6783;7923;51478;51144;3294;3292;51004;10229;9836;84274;60487;56341;55798;55170;54496;51451;51409;3275;29960;27292;24140;131965;114049;10498;10419;10196;79799;7367;7366;7365;7364;7363;54659;54658;54657…
cancer	breast-cancer	path:00480_2	Glutathione metabolism	Metabolism of Other Amino Acids	1.0828e-12	11	9446;2954;2952;2950;2947;2944;2938;119391;2936;2879;2876;	9446;4259;4258;4257;373156;2954;2953;2952;2950;2949;2948;2947;2946;2944;2941;2940;2939;2938;221357;119391;26873;2730;2729;2937;2936;51060;2882;2880;2879;2878;2877;2876;257202;91227;2686;2678;290;
cancer	breast-cancer	path:00480_1	Glutathione metabolism	Metabolism of Other Amino Acids	2.82663e-12	11	9446;2954;2952;2950;2947;2944;2938;119391;2936;2879;2876;	9446;4259;4258;4257;373156;2954;2953;2952;2950;2949;2948;2947;2946;2944;2941;2940;2939;2938;221357;119391;26873;2730;2729;2937;2936;3418;3417;2539;51060;2882;2880;2879;2878;2877;2876;257202;91227;2686;2678;290;
cancer	breast-cancer	path:00232_1	Caffeine metabolism	Biosynthesis of Secondary Metabolites	4.00893e-11	9	9;10;1588;1577;1576;1565;1545;1544;1543;	9;10;7498;64816;29785;260293;199974;1588;1580;1577;1576;1573;1572;1571;1565;1562;1559;1558;1557;1555;1553;1551;1549;1548;1545;1544;1543;
cancer	breast-cancer	path:00232_2	Caffeine metabolism	Biosynthesis of Secondary Metabolites	4.00893e-11	9	9;10;1588;1577;1576;1565;1545;1544;1543;	9;10;7498;64816;29785;260293;199974;1588;1580;1577;1576;1573;1572;1571;1565;1562;1559;1558;1557;1555;1553;1551;1549;1548;1545;1544;1543;
cancer	breast-cancer	path:00670_1	One carbon pool by folate	Metabolism of Cofactors and Vitamins	6.59248e-10	7	4524;6470;1719;10840;4522;4548;7298;	4524;6472;6470;1719;471;25902;10840;123263;275;10588;4522;10797;2618;10841;4548;7298;
cancer	breast-cancer	path:00071_2	Fatty acid metabolism	Lipid Metabolism	2.54921e-09	9	1588;1577;1576;1565;1545;1544;1543;126;125;	64816;29785;260293;199974;1588;1580;1577;1576;1573;1572;1571;1565;1562;1559;1558;1557;1555;1553;1551;1549;1548;1545;1544;1543;501;224;223;220;219;218;217;137872;131;130;128;127;126;125;124;284541;1579;
cancer	breast-cancer	path:00590_3	Arachidonic acid metabolism	Lipid Metabolism	4.78477e-09	10	5743;2879;2876;1588;1577;1576;1565;1545;1544;1543;	4056;4048;240;8681;84647;8399;8398;81579;64600;5322;5321;5320;5319;50487;30814;26279;100137049;5743;5742;239;8529;4051;2882;2880;2879;2878;2877;2876;257202;242;247;246;284541;1579;64816;29785;260293;199974;1588;1580;1577;1576;1573;1572;1571;1565;1562;1559;1558;1557;1555;1553;1551;1549;1548;1545;1544;1543;2053;
cancer	breast-cancer	path:00590_5	Arachidonic acid metabolism	Lipid Metabolism	6.7098e-09	10	5743;2879;2876;1588;1577;1576;1565;1545;1544;1543;	91227;2686;2678;4056;4048;240;8681;84647;8399;8398;81579;64600;5322;5321;5320;5319;50487;30814;26279;100137049;5743;5742;239;8529;4051;2882;2880;2879;2878;2877;2876;257202;242;247;246;284541;1579;64816;29785;260293;199974;1588;1580;1577;1576;1573;1572;1571;1565;1562;1559;1558;1557;1555;1553;1551;1549;1548;1545;1544;1543;
cancer	breast-cancer	path:00361_2	gamma-Hexachlorocyclohexane degradation	Xenobiotics Biodegradation and Metabolism	7.56688e-09	9	1588;1577;1576;1565;1545;1544;1543;5445;5444;	64816;29785;260293;199974;1588;1580;1577;1576;1573;1572;1571;1565;1562;1559;1558;1557;1555;1553;1551;1549;1548;1545;1544;1543;8560;123099;5446;5445;5444;93650;55;54;53;52;51205;251;250;249;248;9249;51635;207063;115817;10202;51004;10229;
cancer	breast-cancer	path:00590_1	Arachidonic acid metabolism	Lipid Metabolism	1.27151e-08	10	5743;2879;2876;1588;1577;1576;1565;1545;1544;1543;	5730;27306;6916;9536;80142;5740;4056;4048;240;8681;84647;8399;8398;81579;64600;5322;5321;5320;5319;50487;30814;26279;100137049;5743;5742;239;8529;4051;2882;2880;2879;2878;2877;2876;257202;242;247;246;284541;1579;64816;29785;260293;199974;1588;1580;1577;1576;1573;1572;1571;1565;1562;1559;1558;1557;1555;1553;1551;1549;1548;1545;1544;1543;2053;
cancer	breast-cancer	path:00590_4	Arachidonic acid metabolism	Lipid Metabolism	2.31636e-07	8	5743;1588;1577;1576;1565;1545;1544;1543;	240;8681;84647;8399;8398;81579;64600;5322;5321;5320;5319;50487;30814;26279;100137049;5743;5742;239;8529;4051;242;247;246;284541;1579;64816;29785;260293;199974;1588;1580;1577;1576;1573;1572;1571;1565;1562;1559;1558;1557;1555;1553;1551;1549;1548;1545;1544;1543;
cancer	breast-cancer	path:00591_1	Linoleic acid metabolism	Lipid Metabolism	9.76992e-07	7	1588;1577;1576;1565;1545;1544;1543;	240;8681;84647;8399;8398;81579;64600;5322;5321;5320;5319;50487;30814;26279;100137049;247;246;64816;29785;260293;199974;1588;1580;1577;1576;1573;1572;1571;1565;1562;1559;1558;1557;1555;1553;1551;1549;1548;1545;1544;1543;
cancer	breast-cancer	path:00590_6	Arachidonic acid metabolism	Lipid Metabolism	1.01616e-06	8	5743;1588;1577;1576;1565;1545;1544;1543;	874;873;10901;5730;27306;8644;6916;9536;80142;5740;240;8681;84647;8399;8398;81579;64600;5322;5321;5320;5319;50487;30814;26279;100137049;5743;5742;239;8529;4051;242;247;246;284541;1579;64816;29785;260293;199974;1588;1580;1577;1576;1573;1572;1571;1565;1562;1559;1558;1557;1555;1553;1551;1549;1548;1545;1544;1543;
cancer	breast-cancer	path:00380_4	Tryptophan metabolism	Amino Acid Metabolism	1.91593e-06	8	847;1588;1577;1576;1565;1545;1544;1543;	11185;8639;314;26;51166;847;7453;10352;7166;121278;6999;8564;8942;23498;125061;1644;4129;4128;15;9836;84274;60487;56341;55798;55170;54496;51451;51409;3275;29960;27292;24140;131965;114049;10498;10419;10196;438;64816;29785;260293;199974;1588;1580;1577;1576;1573;1572;1571;1565;1562;1559;1558;1557;1555;1553;1551;1549;1548;1545;1544;1543;3620;169355;
cancer	breast-cancer	path:00380_2	Tryptophan metabolism	Amino Acid Metabolism	4.72979e-06	8	847;1588;1577;1576;1565;1545;1544;1543;	11185;8639;314;26;316;501;224;223;220;219;218;217;51166;847;7453;10352;7166;121278;6999;8564;8942;23498;125061;1644;4129;4128;15;9836;84274;60487;56341;55798;55170;54496;51451;51409;3275;29960;27292;24140;131965;114049;10498;10419;10196;438;64816;29785;260293;199974;1588;1580;1577;1576;1573;1572;1571;1565;1562;1559;1558;1557;1555;1553;1551;1549;1548;1545;1544;1543;3620;169355;
cancer	breast-cancer	path:00380_1	Tryptophan metabolism	Amino Acid Metabolism	1.35535e-05	7	1588;1577;1576;1565;1545;1544;1543;	11185;8639;314;26;7453;10352;7166;121278;6999;8942;125061;1644;4129;4128;15;9836;84274;60487;56341;55798;55170;54496;51451;51409;3275;29960;27292;24140;131965;114049;10498;10419;10196;438;64816;29785;260293;199974;1588;1580;1577;1576;1573;1572;1571;1565;1562;1559;1558;1557;1555;1553;1551;1549;1548;1545;1544;1543;3620;169355;
cancer	breast-cancer	path:00380_13	Tryptophan metabolism	Amino Acid Metabolism	2.8213e-05	7	1588;1577;1576;1565;1545;1544;1543;	11185;8639;314;26;4799;316;501;224;223;220;219;218;217;7453;10352;7166;121278;6999;1644;4129;4128;15;9836;84274;60487;56341;55798;55170;54496;51451;51409;3275;29960;27292;24140;131965;114049;10498;10419;10196;438;64816;29785;260293;199974;1588;1580;1577;1576;1573;1572;1571;1565;1562;1559;1558;1557;1555;1553;1551;1549;1548;1545;1544;1543;3620;169355;
cancer	breast-cancer	path:00380_3	Tryptophan metabolism	Amino Acid Metabolism	3.4225e-05	7	1588;1577;1576;1565;1545;1544;1543;	11185;8639;314;26;4799;316;501;224;223;220;219;218;217;7453;10352;7166;121278;6999;8942;125061;1644;4129;4128;15;9836;84274;60487;56341;55798;55170;54496;51451;51409;3275;29960;27292;24140;131965;114049;10498;10419;10196;438;64816;29785;260293;199974;1588;1580;1577;1576;1573;1572;1571;1565;1562;1559;1558;1557;1555;1553;1551;1549;1548;1545;1544;1543;3620;169355;
cancer	breast-cancer	path:00040_1	Pentose and glucuronate interconversions	Carbohydrate Metabolism	9.74003e-05	4	7366;7364;7363;54658;	79799;7367;7366;7365;7364;7363;54659;54658;54657;54600;54579;54578;54577;54576;54575;54490;10941;10720;2990;
cancer	breast-cancer	path:00500_2	Starch and sucrose metabolism	Carbohydrate Metabolism	0.000120493	4	7366;7364;7363;54658;	79799;7367;7366;7365;7364;7363;54659;54658;54657;54600;54579;54578;54577;54576;54575;54490;10941;10720;7358;80146;
cancer	breast-cancer	path:00500_5	Starch and sucrose metabolism	Carbohydrate Metabolism	0.000120493	4	7366;7364;7363;54658;	79799;7367;7366;7365;7364;7363;54659;54658;54657;54600;54579;54578;54577;54576;54575;54490;10941;10720;7358;80146;
cancer	breast-cancer	path:00040_5	Pentose and glucuronate interconversions	Carbohydrate Metabolism	0.000147307	4	7366;7364;7363;54658;	7358;79799;7367;7366;7365;7364;7363;54659;54658;54657;54600;54579;54578;54577;54576;54575;54490;10941;10720;7360;2990;
cancer	breast-cancer	path:00860_14	Porphyrin and chlorophyll metabolism	Metabolism of Cofactors and Vitamins	0.000213472	4	7366;7364;7363;54658;	79799;7367;7366;7365;7364;7363;54659;54658;54657;54600;54579;54578;54577;54576;54575;54490;10941;10720;645;644;3163;3162;2990;
cancer	breast-cancer	path:00860_6	Porphyrin and chlorophyll metabolism	Metabolism of Cofactors and Vitamins	0.000298705	4	7366;7364;7363;54658;	79799;7367;7366;7365;7364;7363;54659;54658;54657;54600;54579;54578;54577;54576;54575;54490;10941;10720;645;644;3163;3162;94033;2495;1356;
cancer	breast-cancer	path:00140_1	C21-Steroid hormone metabolism	Lipid Metabolism	0.000343941	3	1586;1583;1585;	6718;1586;1583;1589;3291;3290;1109;3284;3283;1585;1584;
cancer	breast-cancer	path:00500_4	Starch and sucrose metabolism	Carbohydrate Metabolism	0.000349378	4	7366;7364;7363;54658;	2998;2997;2990;79799;7367;7366;7365;7364;7363;54659;54658;54657;54600;54579;54578;54577;54576;54575;54490;10941;10720;7360;7358;5169;5167;80146;
cancer	breast-cancer	path:00680_4	Methane metabolism	Energy Metabolism	0.000512897	2	4524;6470;	4524;6472;6470;
cancer	breast-cancer	path:00350_10	Tyrosine metabolism	Amino Acid Metabolism	0.000538091	4	5409;126;125;1312;	316;8639;314;26;51004;10229;376497;11001;11000;10999;1644;1621;5409;137872;131;130;128;127;126;125;124;1312;222;221;220;218;4129;4128;7299;
cancer	breast-cancer	path:00350_3	Tyrosine metabolism	Amino Acid Metabolism	0.000614489	4	5409;126;125;1312;	8639;314;26;51004;10229;6898;7054;2806;2805;7173;1644;1621;5409;137872;131;130;128;127;126;125;124;1312;222;221;220;218;4129;4128;7299;1638;
cancer	breast-cancer	path:00633_1	Trinitrotoluene degradation	Fluorene degradation	0.000736849	3	9540;9;10;	5860;9946;9843;9540;9131;58472;56931;54920;23028;22977;11062;10493;9;10;
cancer	breast-cancer	path:00920_1	Sulfur metabolism	Energy Metabolism	0.000736849	3	6817;6799;6783;	9061;6821;10380;9060;6818;6817;6799;445329;6822;6820;6783;55501;50515;166012;
cancer	breast-cancer	path:00240_7	Pyrimidine metabolism	Nucleotide Metabolism	0.000849452	6	7298;5424;5423;7296;10587;4830;	318;3704;7372;7298;7084;7083;1841;1854;1635;1633;5558;5557;54974;51455;4940;4939;4938;5980;56655;5429;5428;5427;5426;5424;5423;5422;54107;51426;27434;27343;11201;11044;10721;10514;6241;6240;50484;7296;10587;93034;84618;56953;51251;4907;30833;22978;83549;7371;54963;139596;9583;957;955;956;953;377841;124583;56474;1503;51727;129607;50808;4833;4831;4830;29922;10201;9533;84265;84172;661;64425;55703;54…
cancer	breast-cancer	path:00350_7	Tyrosine metabolism	Amino Acid Metabolism	0.000889534	4	5409;126;125;1312;	316;8639;314;26;51004;10229;6898;376497;11001;11000;10999;2806;2805;1644;1621;5409;137872;131;130;128;127;126;125;124;1312;222;221;220;218;4129;4128;7299;1638;
cancer	breast-cancer	path:00100_19	Biosynthesis of steroids	Lipid Metabolism	0.00101686	2	2638;1728;	2677;2638;1728;79001;
cancer	breast-cancer	path:00350_4	Tyrosine metabolism	Amino Acid Metabolism	0.00111497	4	5409;126;125;1312;	316;8639;314;26;51004;10229;6898;7054;376497;11001;11000;10999;2806;2805;7173;1644;1621;5409;137872;131;130;128;127;126;125;124;1312;222;221;220;218;4129;4128;7299;1638;
cancer	breast-cancer	path:00680_1	Methane metabolism	Energy Metabolism	0.00168004	2	847;4353;	847;9588;8288;4353;4025;
cancer	breast-cancer	path:00271_8	Methionine metabolism	Amino Acid Metabolism	0.00186832	3	1789;4548;875;	79947;27235;1352;1789;1788;1787;1786;23382;191;4143;27430;635;92935;4141;4548;875;1491;6898;64850;
cancer	breast-cancer	path:00271_7	Methionine metabolism	Amino Acid Metabolism	0.00217676	3	1789;4548;875;	79947;27235;1352;1789;1788;1787;1786;23382;191;4143;27430;635;123263;92935;4141;4548;875;262;6898;64850;
cancer	breast-cancer	path:00680_2	Methane metabolism	Energy Metabolism	0.00249816	2	847;4353;	847;9588;8288;4353;4025;128;
cancer	breast-cancer	path:00350_13	Tyrosine metabolism	Amino Acid Metabolism	0.00362501	4	5409;126;125;1312;	9836;84274;60487;56341;55798;55170;54496;51451;51409;3275;29960;27292;24140;131965;114049;10498;10419;10196;8639;314;26;51004;10229;6898;7054;2806;2805;7173;1644;1621;5409;137872;131;130;128;127;126;125;124;1312;222;221;220;218;4129;4128;7299;1638;
cancer	breast-cancer	path:00680_3	Methane metabolism	Energy Metabolism	0.0045827	2	847;4353;	847;9588;8288;4353;4025;51004;10229;128;
cancer	breast-cancer	path:00240_2	Pyrimidine metabolism	Nucleotide Metabolism	0.00643988	5	7298;5424;5423;1806;4830;	318;3704;7298;1890;4860;7084;7083;1841;1854;1635;1633;5558;5557;54974;51455;4940;4939;4938;5980;56655;5429;5428;5427;5426;5424;5423;5422;54107;51426;27434;27343;11201;11044;10721;10514;6241;6240;50484;978;57379;1806;7378;151531;93034;84618;56953;51251;4907;30833;22978;83549;7371;54963;139596;9583;957;955;956;953;377841;124583;56474;1503;51727;129607;50808;4833;4831;4830;29922;10201;9533;84265;841…
cancer	breast-cancer	path:00350_11	Tyrosine metabolism	Amino Acid Metabolism	0.00771579	3	126;125;1312;	8639;314;26;51004;10229;6898;7054;3242;4282;2806;2805;7173;1644;1621;137872;131;130;128;127;126;125;124;1312;222;221;220;218;4129;4128;7299;1638;
cancer	breast-cancer	path:00120_5	Bile acid biosynthesis	Lipid Metabolism	0.00877018	2	126;125;	6718;1109;1593;137872;131;130;128;127;126;125;124;
cancer	breast-cancer	path:00260_5	Glycine, serine and threonine metabolism	Amino Acid Metabolism	0.00877018	2	6470;875;	10993;6472;6470;5723;6301;54938;29968;875;26227;189;132158;
cancer	cervical-cancer	path:00232_1	Caffeine metabolism	Biosynthesis of Secondary Metabolites	2.78666e-13	8	10;1588;1577;1576;1571;1545;1544;1543;	9;10;7498;64816;29785;260293;199974;1588;1580;1577;1576;1573;1572;1571;1565;1562;1559;1558;1557;1555;1553;1551;1549;1548;1545;1544;1543;
cancer	cervical-cancer	path:00232_2	Caffeine metabolism	Biosynthesis of Secondary Metabolites	2.78666e-13	8	10;1588;1577;1576;1571;1545;1544;1543;	9;10;7498;64816;29785;260293;199974;1588;1580;1577;1576;1573;1572;1571;1565;1562;1559;1558;1557;1555;1553;1551;1549;1548;1545;1544;1543;
cancer	cervical-cancer	path:00980_1	Metabolism of xenobiotics by cytochrome P450	Fluorene degradation	2.97273e-12	10	2052;54658;2944;1588;1577;1576;1571;1545;1544;1543;	8644;27294;1646;1645;1109;2052;137872;131;130;128;127;126;125;124;222;221;220;218;79799;7367;7366;7365;7364;7363;54659;54658;54657;54600;54579;54578;54577;54576;54575;54490;10941;10720;9446;4259;4258;4257;373156;2954;2953;2952;2950;2949;2948;2947;2946;2944;2941;2940;2939;2938;221357;119391;64816;29785;260293;199974;1588;1580;1577;1576;1573;1572;1571;1565;1562;1559;1558;1557;1555;1553;1551;1549;15…
cancer	cervical-cancer	path:00150_2	Androgen and estrogen metabolism	Lipid Metabolism	1.94451e-11	9	1588;1577;1576;1571;1545;1544;1543;3292;54658;	412;6822;6820;83875;3284;3283;1585;1584;3291;3290;1109;3293;64816;29785;260293;199974;1588;1580;1577;1576;1573;1572;1571;1565;1562;1559;1558;1557;1555;1553;1551;1549;1548;1545;1544;1543;6716;6715;6718;415;414;6783;7923;51478;51144;3294;3292;51004;10229;79799;7367;7366;7365;7364;7363;54659;54658;54657;54600;54579;54578;54577;54576;54575;54490;10941;10720;
cancer	cervical-cancer	path:00590_4	Arachidonic acid metabolism	Lipid Metabolism	5.21391e-11	8	5743;1588;1577;1576;1571;1545;1544;1543;	240;8681;84647;8399;8398;81579;64600;5322;5321;5320;5319;50487;30814;26279;100137049;5743;5742;239;8529;4051;242;247;246;284541;1579;64816;29785;260293;199974;1588;1580;1577;1576;1573;1572;1571;1565;1562;1559;1558;1557;1555;1553;1551;1549;1548;1545;1544;1543;
cancer	cervical-cancer	path:00150_1	Androgen and estrogen metabolism	Lipid Metabolism	1.40789e-10	9	1588;1577;1576;1571;1545;1544;1543;3292;54658;	412;6822;6820;83875;3284;3283;1585;1584;1109;3293;64816;29785;260293;199974;1588;1580;1577;1576;1573;1572;1571;1565;1562;1559;1558;1557;1555;1553;1551;1549;1548;1545;1544;1543;6716;6715;6718;415;414;6783;7923;51478;51144;3294;3292;51004;10229;9836;84274;60487;56341;55798;55170;54496;51451;51409;3275;29960;27292;24140;131965;114049;10498;10419;10196;79799;7367;7366;7365;7364;7363;54659;54658;54657…
cancer	cervical-cancer	path:00590_3	Arachidonic acid metabolism	Lipid Metabolism	2.46975e-10	8	5743;1588;1577;1576;1571;1545;1544;1543;	4056;4048;240;8681;84647;8399;8398;81579;64600;5322;5321;5320;5319;50487;30814;26279;100137049;5743;5742;239;8529;4051;2882;2880;2879;2878;2877;2876;257202;242;247;246;284541;1579;64816;29785;260293;199974;1588;1580;1577;1576;1573;1572;1571;1565;1562;1559;1558;1557;1555;1553;1551;1549;1548;1545;1544;1543;2053;
cancer	cervical-cancer	path:00590_6	Arachidonic acid metabolism	Lipid Metabolism	2.46975e-10	8	5743;1588;1577;1576;1571;1545;1544;1543;	874;873;10901;5730;27306;8644;6916;9536;80142;5740;240;8681;84647;8399;8398;81579;64600;5322;5321;5320;5319;50487;30814;26279;100137049;5743;5742;239;8529;4051;242;247;246;284541;1579;64816;29785;260293;199974;1588;1580;1577;1576;1573;1572;1571;1565;1562;1559;1558;1557;1555;1553;1551;1549;1548;1545;1544;1543;
cancer	cervical-cancer	path:00590_5	Arachidonic acid metabolism	Lipid Metabolism	3.25547e-10	8	5743;1588;1577;1576;1571;1545;1544;1543;	91227;2686;2678;4056;4048;240;8681;84647;8399;8398;81579;64600;5322;5321;5320;5319;50487;30814;26279;100137049;5743;5742;239;8529;4051;2882;2880;2879;2878;2877;2876;257202;242;247;246;284541;1579;64816;29785;260293;199974;1588;1580;1577;1576;1573;1572;1571;1565;1562;1559;1558;1557;1555;1553;1551;1549;1548;1545;1544;1543;
cancer	cervical-cancer	path:00590_1	Arachidonic acid metabolism	Lipid Metabolism	5.49712e-10	8	5743;1588;1577;1576;1571;1545;1544;1543;	5730;27306;6916;9536;80142;5740;4056;4048;240;8681;84647;8399;8398;81579;64600;5322;5321;5320;5319;50487;30814;26279;100137049;5743;5742;239;8529;4051;2882;2880;2879;2878;2877;2876;257202;242;247;246;284541;1579;64816;29785;260293;199974;1588;1580;1577;1576;1573;1572;1571;1565;1562;1559;1558;1557;1555;1553;1551;1549;1548;1545;1544;1543;2053;
cancer	cervical-cancer	path:00071_2	Fatty acid metabolism	Lipid Metabolism	6.30519e-10	7	1588;1577;1576;1571;1545;1544;1543;	64816;29785;260293;199974;1588;1580;1577;1576;1573;1572;1571;1565;1562;1559;1558;1557;1555;1553;1551;1549;1548;1545;1544;1543;501;224;223;220;219;218;217;137872;131;130;128;127;126;125;124;284541;1579;
cancer	cervical-cancer	path:00591_1	Linoleic acid metabolism	Lipid Metabolism	6.30519e-10	7	1588;1577;1576;1571;1545;1544;1543;	240;8681;84647;8399;8398;81579;64600;5322;5321;5320;5319;50487;30814;26279;100137049;247;246;64816;29785;260293;199974;1588;1580;1577;1576;1573;1572;1571;1565;1562;1559;1558;1557;1555;1553;1551;1549;1548;1545;1544;1543;
cancer	cervical-cancer	path:00361_2	gamma-Hexachlorocyclohexane degradation	Xenobiotics Biodegradation and Metabolism	1.47355e-09	7	1588;1577;1576;1571;1545;1544;1543;	64816;29785;260293;199974;1588;1580;1577;1576;1573;1572;1571;1565;1562;1559;1558;1557;1555;1553;1551;1549;1548;1545;1544;1543;8560;123099;5446;5445;5444;93650;55;54;53;52;51205;251;250;249;248;9249;51635;207063;115817;10202;51004;10229;
cancer	cervical-cancer	path:00380_1	Tryptophan metabolism	Amino Acid Metabolism	1.00944e-08	7	1588;1577;1576;1571;1545;1544;1543;	11185;8639;314;26;7453;10352;7166;121278;6999;8942;125061;1644;4129;4128;15;9836;84274;60487;56341;55798;55170;54496;51451;51409;3275;29960;27292;24140;131965;114049;10498;10419;10196;438;64816;29785;260293;199974;1588;1580;1577;1576;1573;1572;1571;1565;1562;1559;1558;1557;1555;1553;1551;1549;1548;1545;1544;1543;3620;169355;
cancer	cervical-cancer	path:00380_4	Tryptophan metabolism	Amino Acid Metabolism	1.59979e-08	7	1588;1577;1576;1571;1545;1544;1543;	11185;8639;314;26;51166;847;7453;10352;7166;121278;6999;8564;8942;23498;125061;1644;4129;4128;15;9836;84274;60487;56341;55798;55170;54496;51451;51409;3275;29960;27292;24140;131965;114049;10498;10419;10196;438;64816;29785;260293;199974;1588;1580;1577;1576;1573;1572;1571;1565;1562;1559;1558;1557;1555;1553;1551;1549;1548;1545;1544;1543;3620;169355;
cancer	cervical-cancer	path:00380_13	Tryptophan metabolism	Amino Acid Metabolism	2.2148e-08	7	1588;1577;1576;1571;1545;1544;1543;	11185;8639;314;26;4799;316;501;224;223;220;219;218;217;7453;10352;7166;121278;6999;1644;4129;4128;15;9836;84274;60487;56341;55798;55170;54496;51451;51409;3275;29960;27292;24140;131965;114049;10498;10419;10196;438;64816;29785;260293;199974;1588;1580;1577;1576;1573;1572;1571;1565;1562;1559;1558;1557;1555;1553;1551;1549;1548;1545;1544;1543;3620;169355;
cancer	cervical-cancer	path:00380_3	Tryptophan metabolism	Amino Acid Metabolism	2.72742e-08	7	1588;1577;1576;1571;1545;1544;1543;	11185;8639;314;26;4799;316;501;224;223;220;219;218;217;7453;10352;7166;121278;6999;8942;125061;1644;4129;4128;15;9836;84274;60487;56341;55798;55170;54496;51451;51409;3275;29960;27292;24140;131965;114049;10498;10419;10196;438;64816;29785;260293;199974;1588;1580;1577;1576;1573;1572;1571;1565;1562;1559;1558;1557;1555;1553;1551;1549;1548;1545;1544;1543;3620;169355;
cancer	cervical-cancer	path:00380_2	Tryptophan metabolism	Amino Acid Metabolism	3.68279e-08	7	1588;1577;1576;1571;1545;1544;1543;	11185;8639;314;26;316;501;224;223;220;219;218;217;51166;847;7453;10352;7166;121278;6999;8564;8942;23498;125061;1644;4129;4128;15;9836;84274;60487;56341;55798;55170;54496;51451;51409;3275;29960;27292;24140;131965;114049;10498;10419;10196;438;64816;29785;260293;199974;1588;1580;1577;1576;1573;1572;1571;1565;1562;1559;1558;1557;1555;1553;1551;1549;1548;1545;1544;1543;3620;169355;
cancer	cervical-cancer	path:00140_1	C21-Steroid hormone metabolism	Lipid Metabolism	0.00108488	2	1586;1583;	6718;1586;1583;1589;3291;3290;1109;3284;3283;1585;1584;
cancer	cervical-cancer	path:00920_1	Sulfur metabolism	Energy Metabolism	0.00177915	2	6817;6799;	9061;6821;10380;9060;6818;6817;6799;445329;6822;6820;6783;55501;50515;166012;
cancer	colon-cancer	path:00071_2	Fatty acid metabolism	Lipid Metabolism	0	15	1588;1577;1576;1571;1565;1559;1558;1557;1548;1545;1544;1543;217;126;125;	64816;29785;260293;199974;1588;1580;1577;1576;1573;1572;1571;1565;1562;1559;1558;1557;1555;1553;1551;1549;1548;1545;1544;1543;501;224;223;220;219;218;217;137872;131;130;128;127;126;125;124;284541;1579;
cancer	colon-cancer	path:00150_1	Androgen and estrogen metabolism	Lipid Metabolism	0	18	1588;1577;1576;1571;1565;1559;1558;1557;1548;1545;1544;1543;7364;54658;54600;54578;54577;54576;	412;6822;6820;83875;3284;3283;1585;1584;1109;3293;64816;29785;260293;199974;1588;1580;1577;1576;1573;1572;1571;1565;1562;1559;1558;1557;1555;1553;1551;1549;1548;1545;1544;1543;6716;6715;6718;415;414;6783;7923;51478;51144;3294;3292;51004;10229;9836;84274;60487;56341;55798;55170;54496;51451;51409;3275;29960;27292;24140;131965;114049;10498;10419;10196;79799;7367;7366;7365;7364;7363;54659;54658;54657…
cancer	colon-cancer	path:00150_2	Androgen and estrogen metabolism	Lipid Metabolism	0	18	1588;1577;1576;1571;1565;1559;1558;1557;1548;1545;1544;1543;7364;54658;54600;54578;54577;54576;	412;6822;6820;83875;3284;3283;1585;1584;3291;3290;1109;3293;64816;29785;260293;199974;1588;1580;1577;1576;1573;1572;1571;1565;1562;1559;1558;1557;1555;1553;1551;1549;1548;1545;1544;1543;6716;6715;6718;415;414;6783;7923;51478;51144;3294;3292;51004;10229;79799;7367;7366;7365;7364;7363;54659;54658;54657;54600;54579;54578;54577;54576;54575;54490;10941;10720;
cancer	colon-cancer	path:00232_1	Caffeine metabolism	Biosynthesis of Secondary Metabolites	0	14	9;10;1588;1577;1576;1571;1565;1559;1558;1557;1548;1545;1544;1543;	9;10;7498;64816;29785;260293;199974;1588;1580;1577;1576;1573;1572;1571;1565;1562;1559;1558;1557;1555;1553;1551;1549;1548;1545;1544;1543;
cancer	colon-cancer	path:00232_2	Caffeine metabolism	Biosynthesis of Secondary Metabolites	0	14	9;10;1588;1577;1576;1571;1565;1559;1558;1557;1548;1545;1544;1543;	9;10;7498;64816;29785;260293;199974;1588;1580;1577;1576;1573;1572;1571;1565;1562;1559;1558;1557;1555;1553;1551;1549;1548;1545;1544;1543;
cancer	colon-cancer	path:00590_1	Arachidonic acid metabolism	Lipid Metabolism	0	18	240;5320;5743;5742;239;2876;1588;1577;1576;1571;1565;1559;1558;1557;1548;1545;1544;1543;	5730;27306;6916;9536;80142;5740;4056;4048;240;8681;84647;8399;8398;81579;64600;5322;5321;5320;5319;50487;30814;26279;100137049;5743;5742;239;8529;4051;2882;2880;2879;2878;2877;2876;257202;242;247;246;284541;1579;64816;29785;260293;199974;1588;1580;1577;1576;1573;1572;1571;1565;1562;1559;1558;1557;1555;1553;1551;1549;1548;1545;1544;1543;2053;
cancer	colon-cancer	path:00590_3	Arachidonic acid metabolism	Lipid Metabolism	0	18	240;5320;5743;5742;239;2876;1588;1577;1576;1571;1565;1559;1558;1557;1548;1545;1544;1543;	4056;4048;240;8681;84647;8399;8398;81579;64600;5322;5321;5320;5319;50487;30814;26279;100137049;5743;5742;239;8529;4051;2882;2880;2879;2878;2877;2876;257202;242;247;246;284541;1579;64816;29785;260293;199974;1588;1580;1577;1576;1573;1572;1571;1565;1562;1559;1558;1557;1555;1553;1551;1549;1548;1545;1544;1543;2053;
cancer	colon-cancer	path:00590_4	Arachidonic acid metabolism	Lipid Metabolism	0	17	240;5320;5743;5742;239;1588;1577;1576;1571;1565;1559;1558;1557;1548;1545;1544;1543;	240;8681;84647;8399;8398;81579;64600;5322;5321;5320;5319;50487;30814;26279;100137049;5743;5742;239;8529;4051;242;247;246;284541;1579;64816;29785;260293;199974;1588;1580;1577;1576;1573;1572;1571;1565;1562;1559;1558;1557;1555;1553;1551;1549;1548;1545;1544;1543;
cancer	colon-cancer	path:00590_5	Arachidonic acid metabolism	Lipid Metabolism	0	18	240;5320;5743;5742;239;2876;1588;1577;1576;1571;1565;1559;1558;1557;1548;1545;1544;1543;	91227;2686;2678;4056;4048;240;8681;84647;8399;8398;81579;64600;5322;5321;5320;5319;50487;30814;26279;100137049;5743;5742;239;8529;4051;2882;2880;2879;2878;2877;2876;257202;242;247;246;284541;1579;64816;29785;260293;199974;1588;1580;1577;1576;1573;1572;1571;1565;1562;1559;1558;1557;1555;1553;1551;1549;1548;1545;1544;1543;
cancer	colon-cancer	path:00590_6	Arachidonic acid metabolism	Lipid Metabolism	0	17	240;5320;5743;5742;239;1588;1577;1576;1571;1565;1559;1558;1557;1548;1545;1544;1543;	874;873;10901;5730;27306;8644;6916;9536;80142;5740;240;8681;84647;8399;8398;81579;64600;5322;5321;5320;5319;50487;30814;26279;100137049;5743;5742;239;8529;4051;242;247;246;284541;1579;64816;29785;260293;199974;1588;1580;1577;1576;1573;1572;1571;1565;1562;1559;1558;1557;1555;1553;1551;1549;1548;1545;1544;1543;
cancer	colon-cancer	path:00591_1	Linoleic acid metabolism	Lipid Metabolism	0	14	240;5320;1588;1577;1576;1571;1565;1559;1558;1557;1548;1545;1544;1543;	240;8681;84647;8399;8398;81579;64600;5322;5321;5320;5319;50487;30814;26279;100137049;247;246;64816;29785;260293;199974;1588;1580;1577;1576;1573;1572;1571;1565;1562;1559;1558;1557;1555;1553;1551;1549;1548;1545;1544;1543;
cancer	colon-cancer	path:00980_1	Metabolism of xenobiotics by cytochrome P450	Fluorene degradation	0	32	2052;126;125;7364;54658;54600;54578;54577;54576;9446;4257;2953;2952;2950;2947;2944;2941;2939;2938;119391;1588;1577;1576;1571;1565;1559;1558;1557;1548;1545;1544;1543;	8644;27294;1646;1645;1109;2052;137872;131;130;128;127;126;125;124;222;221;220;218;79799;7367;7366;7365;7364;7363;54659;54658;54657;54600;54579;54578;54577;54576;54575;54490;10941;10720;9446;4259;4258;4257;373156;2954;2953;2952;2950;2949;2948;2947;2946;2944;2941;2940;2939;2938;221357;119391;64816;29785;260293;199974;1588;1580;1577;1576;1573;1572;1571;1565;1562;1559;1558;1557;1555;1553;1551;1549;15…
cancer	colon-cancer	path:00361_2	gamma-Hexachlorocyclohexane degradation	Xenobiotics Biodegradation and Metabolism	9.99201e-16	13	1588;1577;1576;1571;1565;1559;1558;1557;1548;1545;1544;1543;5444;	64816;29785;260293;199974;1588;1580;1577;1576;1573;1572;1571;1565;1562;1559;1558;1557;1555;1553;1551;1549;1548;1545;1544;1543;8560;123099;5446;5445;5444;93650;55;54;53;52;51205;251;250;249;248;9249;51635;207063;115817;10202;51004;10229;
cancer	colon-cancer	path:00480_2	Glutathione metabolism	Metabolism of Other Amino Acids	1.9984e-15	12	9446;4257;2953;2952;2950;2947;2944;2941;2939;2938;119391;2876;	9446;4259;4258;4257;373156;2954;2953;2952;2950;2949;2948;2947;2946;2944;2941;2940;2939;2938;221357;119391;26873;2730;2729;2937;2936;51060;2882;2880;2879;2878;2877;2876;257202;91227;2686;2678;290;
cancer	colon-cancer	path:00480_1	Glutathione metabolism	Metabolism of Other Amino Acids	5.88418e-15	12	9446;4257;2953;2952;2950;2947;2944;2941;2939;2938;119391;2876;	9446;4259;4258;4257;373156;2954;2953;2952;2950;2949;2948;2947;2946;2944;2941;2940;2939;2938;221357;119391;26873;2730;2729;2937;2936;3418;3417;2539;51060;2882;2880;2879;2878;2877;2876;257202;91227;2686;2678;290;
cancer	colon-cancer	path:00380_13	Tryptophan metabolism	Amino Acid Metabolism	2.08167e-13	13	217;1588;1577;1576;1571;1565;1559;1558;1557;1548;1545;1544;1543;	11185;8639;314;26;4799;316;501;224;223;220;219;218;217;7453;10352;7166;121278;6999;1644;4129;4128;15;9836;84274;60487;56341;55798;55170;54496;51451;51409;3275;29960;27292;24140;131965;114049;10498;10419;10196;438;64816;29785;260293;199974;1588;1580;1577;1576;1573;1572;1571;1565;1562;1559;1558;1557;1555;1553;1551;1549;1548;1545;1544;1543;3620;169355;
cancer	colon-cancer	path:00380_3	Tryptophan metabolism	Amino Acid Metabolism	3.11307e-13	13	217;1588;1577;1576;1571;1565;1559;1558;1557;1548;1545;1544;1543;	11185;8639;314;26;4799;316;501;224;223;220;219;218;217;7453;10352;7166;121278;6999;8942;125061;1644;4129;4128;15;9836;84274;60487;56341;55798;55170;54496;51451;51409;3275;29960;27292;24140;131965;114049;10498;10419;10196;438;64816;29785;260293;199974;1588;1580;1577;1576;1573;1572;1571;1565;1562;1559;1558;1557;1555;1553;1551;1549;1548;1545;1544;1543;3620;169355;
cancer	colon-cancer	path:00380_2	Tryptophan metabolism	Amino Acid Metabolism	5.55445e-13	13	217;1588;1577;1576;1571;1565;1559;1558;1557;1548;1545;1544;1543;	11185;8639;314;26;316;501;224;223;220;219;218;217;51166;847;7453;10352;7166;121278;6999;8564;8942;23498;125061;1644;4129;4128;15;9836;84274;60487;56341;55798;55170;54496;51451;51409;3275;29960;27292;24140;131965;114049;10498;10419;10196;438;64816;29785;260293;199974;1588;1580;1577;1576;1573;1572;1571;1565;1562;1559;1558;1557;1555;1553;1551;1549;1548;1545;1544;1543;3620;169355;
cancer	colon-cancer	path:00380_1	Tryptophan metabolism	Amino Acid Metabolism	1.21581e-12	12	1588;1577;1576;1571;1565;1559;1558;1557;1548;1545;1544;1543;	11185;8639;314;26;7453;10352;7166;121278;6999;8942;125061;1644;4129;4128;15;9836;84274;60487;56341;55798;55170;54496;51451;51409;3275;29960;27292;24140;131965;114049;10498;10419;10196;438;64816;29785;260293;199974;1588;1580;1577;1576;1573;1572;1571;1565;1562;1559;1558;1557;1555;1553;1551;1549;1548;1545;1544;1543;3620;169355;
cancer	colon-cancer	path:00380_4	Tryptophan metabolism	Amino Acid Metabolism	2.74969e-12	12	1588;1577;1576;1571;1565;1559;1558;1557;1548;1545;1544;1543;	11185;8639;314;26;51166;847;7453;10352;7166;121278;6999;8564;8942;23498;125061;1644;4129;4128;15;9836;84274;60487;56341;55798;55170;54496;51451;51409;3275;29960;27292;24140;131965;114049;10498;10419;10196;438;64816;29785;260293;199974;1588;1580;1577;1576;1573;1572;1571;1565;1562;1559;1558;1557;1555;1553;1551;1549;1548;1545;1544;1543;3620;169355;
cancer	colon-cancer	path:00670_1	One carbon pool by folate	Metabolism of Cofactors and Vitamins	9.16863e-09	6	4524;6470;1719;4522;4548;7298;	4524;6472;6470;1719;471;25902;10840;123263;275;10588;4522;10797;2618;10841;4548;7298;
cancer	colon-cancer	path:00040_1	Pentose and glucuronate interconversions	Carbohydrate Metabolism	3.02551e-08	6	7364;54658;54600;54578;54577;54576;	79799;7367;7366;7365;7364;7363;54659;54658;54657;54600;54579;54578;54577;54576;54575;54490;10941;10720;2990;
cancer	colon-cancer	path:00500_2	Starch and sucrose metabolism	Carbohydrate Metabolism	4.2843e-08	6	7364;54658;54600;54578;54577;54576;	79799;7367;7366;7365;7364;7363;54659;54658;54657;54600;54579;54578;54577;54576;54575;54490;10941;10720;7358;80146;
cancer	colon-cancer	path:00500_5	Starch and sucrose metabolism	Carbohydrate Metabolism	4.2843e-08	6	7364;54658;54600;54578;54577;54576;	79799;7367;7366;7365;7364;7363;54659;54658;54657;54600;54579;54578;54577;54576;54575;54490;10941;10720;7358;80146;
cancer	colon-cancer	path:00040_5	Pentose and glucuronate interconversions	Carbohydrate Metabolism	5.9455e-08	6	7364;54658;54600;54578;54577;54576;	7358;79799;7367;7366;7365;7364;7363;54659;54658;54657;54600;54579;54578;54577;54576;54575;54490;10941;10720;7360;2990;
cancer	colon-cancer	path:00860_14	Porphyrin and chlorophyll metabolism	Metabolism of Cofactors and Vitamins	1.08676e-07	6	7364;54658;54600;54578;54577;54576;	79799;7367;7366;7365;7364;7363;54659;54658;54657;54600;54579;54578;54577;54576;54575;54490;10941;10720;645;644;3163;3162;2990;
cancer	colon-cancer	path:00860_6	Porphyrin and chlorophyll metabolism	Metabolism of Cofactors and Vitamins	1.87337e-07	6	7364;54658;54600;54578;54577;54576;	79799;7367;7366;7365;7364;7363;54659;54658;54657;54600;54579;54578;54577;54576;54575;54490;10941;10720;645;644;3163;3162;94033;2495;1356;
cancer	colon-cancer	path:00500_4	Starch and sucrose metabolism	Carbohydrate Metabolism	2.41407e-07	6	7364;54658;54600;54578;54577;54576;	2998;2997;2990;79799;7367;7366;7365;7364;7363;54659;54658;54657;54600;54579;54578;54577;54576;54575;54490;10941;10720;7360;7358;5169;5167;80146;
cancer	colon-cancer	path:00902_1	Monoterpenoid biosynthesis	Biosynthesis of Secondary Metabolites	0.000109432	2	1559;1557;	1559;1557;
cancer	colon-cancer	path:00902_3	Monoterpenoid biosynthesis	Biosynthesis of Secondary Metabolites	0.000109432	2	1559;1557;	1559;1557;
cancer	colon-cancer	path:00902_4	Monoterpenoid biosynthesis	Biosynthesis of Secondary Metabolites	0.000109432	2	1559;1557;	1559;1557;
cancer	colon-cancer	path:00903_4	Limonene and pinene degradation	Biosynthesis of Secondary Metabolites	0.000109432	2	1559;1557;	1559;1557;
cancer	colon-cancer	path:00903_6	Limonene and pinene degradation	Biosynthesis of Secondary Metabolites	0.000109432	2	1559;1557;	1559;1557;
cancer	colon-cancer	path:00903_8	Limonene and pinene degradation	Biosynthesis of Secondary Metabolites	0.000109432	2	1559;1557;	1559;1557;
cancer	colon-cancer	path:00903_7	Limonene and pinene degradation	Biosynthesis of Secondary Metabolites	0.000301122	3	1559;1557;217;	1559;1557;501;224;223;220;219;218;217;376497;11001;11000;10999;
cancer	colon-cancer	path:00680_4	Methane metabolism	Energy Metabolism	0.000326019	2	4524;6470;	4524;6472;6470;
cancer	colon-cancer	path:00240_2	Pyrimidine metabolism	Nucleotide Metabolism	0.000351283	6	7298;5423;50484;1806;4830;7372;	318;3704;7298;1890;4860;7084;7083;1841;1854;1635;1633;5558;5557;54974;51455;4940;4939;4938;5980;56655;5429;5428;5427;5426;5424;5423;5422;54107;51426;27434;27343;11201;11044;10721;10514;6241;6240;50484;978;57379;1806;7378;151531;93034;84618;56953;51251;4907;30833;22978;83549;7371;54963;139596;9583;957;955;956;953;377841;124583;56474;1503;51727;129607;50808;4833;4831;4830;29922;10201;9533;84265;841…
cancer	colon-cancer	path:00641_1	3-Chloroacrylic acid degradation	Fluorene degradation	0.000471681	3	217;126;125;	501;224;223;220;219;218;217;137872;131;130;128;127;126;125;124;
cancer	colon-cancer	path:00561_5	Glycerolipid metabolism	Lipid Metabolism	0.000576047	3	3938;4023;217;	3938;2720;4023;10327;132158;501;224;223;220;219;218;217;231;2712;2710;11343;
cancer	colon-cancer	path:00120_3	Bile acid biosynthesis	Lipid Metabolism	0.000694085	3	217;126;125;	1593;501;224;223;220;219;218;217;137872;131;130;128;127;126;125;124;10998;
cancer	colon-cancer	path:00120_4	Bile acid biosynthesis	Lipid Metabolism	0.000694085	3	217;126;125;	1109;1593;501;224;223;220;219;218;217;137872;131;130;128;127;126;125;124;
cancer	colon-cancer	path:00271_8	Methionine metabolism	Amino Acid Metabolism	0.000973872	3	1789;4548;875;	79947;27235;1352;1789;1788;1787;1786;23382;191;4143;27430;635;92935;4141;4548;875;1491;6898;64850;
cancer	colon-cancer	path:00271_7	Methionine metabolism	Amino Acid Metabolism	0.0011369	3	1789;4548;875;	79947;27235;1352;1789;1788;1787;1786;23382;191;4143;27430;635;123263;92935;4141;4548;875;262;6898;64850;
cancer	colon-cancer	path:00790_4	Folate biosynthesis	Metabolism of Cofactors and Vitamins	0.00159701	4	641;4521;2071;2068;	251;250;249;248;9416;9401;9400;8886;84893;8467;8438;79132;79039;79009;7486;728849;6595;64135;641;5965;57697;57696;57634;57089;55308;54606;546;54514;54456;51428;51202;4521;317781;25788;254552;23517;23400;23132;23064;23020;2071;2068;1763;11164;11056;10973;10856;2356;
cancer	colon-cancer	path:00790_5	Folate biosynthesis	Metabolism of Cofactors and Vitamins	0.00172482	4	641;4521;2071;2068;	5805;251;250;249;248;2643;9416;9401;9400;8886;84893;8467;8438;79132;79039;79009;7486;728849;6595;64135;641;5965;57697;57696;57634;57089;55308;54606;546;54514;54456;51428;51202;4521;317781;25788;254552;23517;23400;23132;23064;23020;2071;2068;1763;11164;11056;10973;10856;
cancer	colon-cancer	path:00790_6	Folate biosynthesis	Metabolism of Cofactors and Vitamins	0.00185956	4	641;4521;2071;2068;	5805;251;250;249;248;2643;6697;9416;9401;9400;8886;84893;8467;8438;79132;79039;79009;7486;728849;6595;64135;641;5965;57697;57696;57634;57089;55308;54606;546;54514;54456;51428;51202;4521;317781;25788;254552;23517;23400;23132;23064;23020;2071;2068;1763;11164;11056;10973;10856;
cancer	colon-cancer	path:00240_7	Pyrimidine metabolism	Nucleotide Metabolism	0.00191496	5	7372;7298;5423;50484;4830;	318;3704;7372;7298;7084;7083;1841;1854;1635;1633;5558;5557;54974;51455;4940;4939;4938;5980;56655;5429;5428;5427;5426;5424;5423;5422;54107;51426;27434;27343;11201;11044;10721;10514;6241;6240;50484;7296;10587;93034;84618;56953;51251;4907;30833;22978;83549;7371;54963;139596;9583;957;955;956;953;377841;124583;56474;1503;51727;129607;50808;4833;4831;4830;29922;10201;9533;84265;84172;661;64425;55703;54…
cancer	colon-cancer	path:00120_2	Bile acid biosynthesis	Lipid Metabolism	0.00195706	3	217;126;125;	501;224;223;220;219;218;217;137872;131;130;128;127;126;125;124;37;36;28976;27034;3032;30;10449;570;10998;
cancer	colon-cancer	path:00790_7	Folate biosynthesis	Metabolism of Cofactors and Vitamins	0.00200141	4	641;4521;2071;2068;	5860;5805;251;250;249;248;2643;6697;9416;9401;9400;8886;84893;8467;8438;79132;79039;79009;7486;728849;6595;64135;641;5965;57697;57696;57634;57089;55308;54606;546;54514;54456;51428;51202;4521;317781;25788;254552;23517;23400;23132;23064;23020;2071;2068;1763;11164;11056;10973;10856;
cancer	colon-cancer	path:00903_3	Limonene and pinene degradation	Biosynthesis of Secondary Metabolites	0.00247551	3	1559;1557;217;	1559;1557;51004;10229;501;224;223;220;219;218;217;8560;123099;376497;11001;11000;10999;3030;1962;1892;201562;9249;51635;207063;115817;10202;
cancer	colon-cancer	path:00230_15	Purine metabolism	Nucleotide Metabolism	0.00276356	3	2272;50484;4830;	5315;5313;2272;318;5169;5167;9061;9060;26289;205;204;203;122481;6241;6240;50484;4833;4831;4830;29922;10201;954;956;953;377841;124583;87178;
cancer	colon-cancer	path:00350_10	Tyrosine metabolism	Amino Acid Metabolism	0.00339954	3	126;125;1312;	316;8639;314;26;51004;10229;376497;11001;11000;10999;1644;1621;5409;137872;131;130;128;127;126;125;124;1312;222;221;220;218;4129;4128;7299;
cancer	colon-cancer	path:00350_3	Tyrosine metabolism	Amino Acid Metabolism	0.0037483	3	126;125;1312;	8639;314;26;51004;10229;6898;7054;2806;2805;7173;1644;1621;5409;137872;131;130;128;127;126;125;124;1312;222;221;220;218;4129;4128;7299;1638;
cancer	colon-cancer	path:00350_11	Tyrosine metabolism	Amino Acid Metabolism	0.0041181	3	126;125;1312;	8639;314;26;51004;10229;6898;7054;3242;4282;2806;2805;7173;1644;1621;137872;131;130;128;127;126;125;124;1312;222;221;220;218;4129;4128;7299;1638;
cancer	colon-cancer	path:00350_7	Tyrosine metabolism	Amino Acid Metabolism	0.00492226	3	126;125;1312;	316;8639;314;26;51004;10229;6898;376497;11001;11000;10999;2806;2805;1644;1621;5409;137872;131;130;128;127;126;125;124;1312;222;221;220;218;4129;4128;7299;1638;
cancer	colon-cancer	path:00561_4	Glycerolipid metabolism	Lipid Metabolism	0.0053573	3	3938;4023;217;	3938;2720;4023;10327;501;224;223;220;219;218;217;231;2712;2710;64122;54981;27231;23729;118672;26007;57678;11343;55750;8694;84649;9388;8513;80339;5408;5407;5406;3990;3988;1056;
cancer	colon-cancer	path:00540_3	Lipopolysaccharide biosynthesis	Glycan Biosynthesis and Metabolism	0.0053891	4	641;4521;2071;2068;	8875;55350;55331;51547;27163;23411;23408;22933;123803;9416;9401;9400;8886;84893;8467;8438;79132;79039;79009;7486;728849;6595;64135;641;5965;57697;57696;57634;57089;55308;54606;546;54514;54456;51428;51202;4521;317781;25788;254552;23517;23400;23132;23064;23020;2071;2068;1763;11164;11056;10973;10856;79147;9197;8260;80339;7994;79071;60481;54898;51126;51100;253558;24142;23522;157570;114799;
cancer	colon-cancer	path:00540_6	Lipopolysaccharide biosynthesis	Glycan Biosynthesis and Metabolism	0.0053891	4	641;4521;2071;2068;	8875;55350;55331;51547;27163;23411;23408;22933;123803;9416;9401;9400;8886;84893;8467;8438;79132;79039;79009;7486;728849;6595;64135;641;5965;57697;57696;57634;57089;55308;54606;546;54514;54456;51428;51202;4521;317781;25788;254552;23517;23400;23132;23064;23020;2071;2068;1763;11164;11056;10973;10856;79147;9197;8260;80339;7994;79071;60481;54898;51126;51100;253558;24142;23522;157570;114799;
cancer	colon-cancer	path:00120_5	Bile acid biosynthesis	Lipid Metabolism	0.00565463	2	126;125;	6718;1109;1593;137872;131;130;128;127;126;125;124;
cancer	colon-cancer	path:00140_1	C21-Steroid hormone metabolism	Lipid Metabolism	0.00565463	2	1586;1583;	6718;1586;1583;1589;3291;3290;1109;3284;3283;1585;1584;
cancer	colon-cancer	path:00260_5	Glycine, serine and threonine metabolism	Amino Acid Metabolism	0.00565463	2	6470;875;	10993;6472;6470;5723;6301;54938;29968;875;26227;189;132158;
cancer	colon-cancer	path:00590_7	Arachidonic acid metabolism	Lipid Metabolism	0.00565463	2	5743;5742;	874;873;10901;5730;27306;6916;9536;80142;5740;5743;5742;
cancer	colon-cancer	path:00010_1	Glycolysis / Gluconeogenesis	Carbohydrate Metabolism	0.00581473	3	126;125;217;	1738;2027;2026;2023;5315;5313;92483;3948;3945;3939;160287;1737;5162;5161;5160;137872;131;130;128;127;126;125;124;10327;222;221;84532;55902;501;224;223;220;219;218;217;
cancer	colon-cancer	path:00240_8	Pyrimidine metabolism	Nucleotide Metabolism	0.00581473	3	7372;7298;1806;	3704;7372;7298;1890;4860;7084;7083;1841;1635;1633;978;57379;1806;7378;151531;93034;84618;56953;51251;4907;30833;22978;83549;7371;54963;139596;9583;957;955;956;953;377841;124583;51727;129607;
cancer	colon-cancer	path:00350_4	Tyrosine metabolism	Amino Acid Metabolism	0.00581473	3	126;125;1312;	316;8639;314;26;51004;10229;6898;7054;376497;11001;11000;10999;2806;2805;7173;1644;1621;5409;137872;131;130;128;127;126;125;124;1312;222;221;220;218;4129;4128;7299;1638;
cancer	colon-cancer	path:00500_10	Starch and sucrose metabolism	Carbohydrate Metabolism	0.00764381	4	641;4521;2071;2068;	9416;9401;9400;8886;84893;8467;8438;79132;79039;79009;7486;728849;6595;64135;641;5965;57697;57696;57634;57089;55308;54606;546;54514;54456;51428;51202;4521;317781;25788;254552;23517;23400;23132;23064;23020;2071;2068;1763;11164;11056;10973;10856;5837;5836;5834;84569;280;279;278;277;276;2632;178;2821;2645;57818;2538;5238;5236;2998;2997;7360;5169;5167;6476;8972;2595;2548;3101;3099;3098;57733;2629;
cancer	colon-cancer	path:00330_5	Arginine and proline metabolism	Amino Acid Metabolism	0.00790936	2	4846;4843;	384;383;4846;4843;4842;5917;57038;4942;5009;445;2628;2593;435;
cancer	colon-cancer	path:00410_6	beta-Alanine metabolism	Metabolism of Other Amino Acids	0.00916421	2	1806;217;	84735;1806;1807;51733;501;224;223;220;219;218;217;2572;2571;18;
cancer	colon-cancer	path:00633_1	Trinitrotoluene degradation	Fluorene degradation	0.00916421	2	9;10;	5860;9946;9843;9540;9131;58472;56931;54920;23028;22977;11062;10493;9;10;
cancer	colon-cancer	path:00920_1	Sulfur metabolism	Energy Metabolism	0.00916421	2	6817;6799;	9061;6821;10380;9060;6818;6817;6799;445329;6822;6820;6783;55501;50515;166012;
cancer	esophageal-cancer	path:00980_1	Metabolism of xenobiotics by cytochrome P450	Fluorene degradation	1.11022e-16	12	2052;126;125;2952;2950;2944;1577;1571;1559;1557;1548;1543;	8644;27294;1646;1645;1109;2052;137872;131;130;128;127;126;125;124;222;221;220;218;79799;7367;7366;7365;7364;7363;54659;54658;54657;54600;54579;54578;54577;54576;54575;54490;10941;10720;9446;4259;4258;4257;373156;2954;2953;2952;2950;2949;2948;2947;2946;2944;2941;2940;2939;2938;221357;119391;64816;29785;260293;199974;1588;1580;1577;1576;1573;1572;1571;1565;1562;1559;1558;1557;1555;1553;1551;1549;15…
cancer	esophageal-cancer	path:00071_2	Fatty acid metabolism	Lipid Metabolism	1.78746e-14	9	1577;1571;1559;1557;1548;1543;217;126;125;	64816;29785;260293;199974;1588;1580;1577;1576;1573;1572;1571;1565;1562;1559;1558;1557;1555;1553;1551;1549;1548;1545;1544;1543;501;224;223;220;219;218;217;137872;131;130;128;127;126;125;124;284541;1579;
cancer	esophageal-cancer	path:00590_3	Arachidonic acid metabolism	Lipid Metabolism	6.09734e-13	9	5743;239;2877;1577;1571;1559;1557;1548;1543;	4056;4048;240;8681;84647;8399;8398;81579;64600;5322;5321;5320;5319;50487;30814;26279;100137049;5743;5742;239;8529;4051;2882;2880;2879;2878;2877;2876;257202;242;247;246;284541;1579;64816;29785;260293;199974;1588;1580;1577;1576;1573;1572;1571;1565;1562;1559;1558;1557;1555;1553;1551;1549;1548;1545;1544;1543;2053;
cancer	esophageal-cancer	path:00590_5	Arachidonic acid metabolism	Lipid Metabolism	8.36664e-13	9	5743;239;2877;1577;1571;1559;1557;1548;1543;	91227;2686;2678;4056;4048;240;8681;84647;8399;8398;81579;64600;5322;5321;5320;5319;50487;30814;26279;100137049;5743;5742;239;8529;4051;2882;2880;2879;2878;2877;2876;257202;242;247;246;284541;1579;64816;29785;260293;199974;1588;1580;1577;1576;1573;1572;1571;1565;1562;1559;1558;1557;1555;1553;1551;1549;1548;1545;1544;1543;
cancer	esophageal-cancer	path:00590_1	Arachidonic acid metabolism	Lipid Metabolism	1.52478e-12	9	5743;239;2877;1577;1571;1559;1557;1548;1543;	5730;27306;6916;9536;80142;5740;4056;4048;240;8681;84647;8399;8398;81579;64600;5322;5321;5320;5319;50487;30814;26279;100137049;5743;5742;239;8529;4051;2882;2880;2879;2878;2877;2876;257202;242;247;246;284541;1579;64816;29785;260293;199974;1588;1580;1577;1576;1573;1572;1571;1565;1562;1559;1558;1557;1555;1553;1551;1549;1548;1545;1544;1543;2053;
cancer	esophageal-cancer	path:00232_1	Caffeine metabolism	Biosynthesis of Secondary Metabolites	4.50684e-12	7	10;1577;1571;1559;1557;1548;1543;	9;10;7498;64816;29785;260293;199974;1588;1580;1577;1576;1573;1572;1571;1565;1562;1559;1558;1557;1555;1553;1551;1549;1548;1545;1544;1543;
cancer	esophageal-cancer	path:00232_2	Caffeine metabolism	Biosynthesis of Secondary Metabolites	4.50684e-12	7	10;1577;1571;1559;1557;1548;1543;	9;10;7498;64816;29785;260293;199974;1588;1580;1577;1576;1573;1572;1571;1565;1562;1559;1558;1557;1555;1553;1551;1549;1548;1545;1544;1543;
cancer	esophageal-cancer	path:00590_4	Arachidonic acid metabolism	Lipid Metabolism	7.00029e-12	8	5743;239;1577;1571;1559;1557;1548;1543;	240;8681;84647;8399;8398;81579;64600;5322;5321;5320;5319;50487;30814;26279;100137049;5743;5742;239;8529;4051;242;247;246;284541;1579;64816;29785;260293;199974;1588;1580;1577;1576;1573;1572;1571;1565;1562;1559;1558;1557;1555;1553;1551;1549;1548;1545;1544;1543;
cancer	esophageal-cancer	path:00590_6	Arachidonic acid metabolism	Lipid Metabolism	3.34519e-11	8	5743;239;1577;1571;1559;1557;1548;1543;	874;873;10901;5730;27306;8644;6916;9536;80142;5740;240;8681;84647;8399;8398;81579;64600;5322;5321;5320;5319;50487;30814;26279;100137049;5743;5742;239;8529;4051;242;247;246;284541;1579;64816;29785;260293;199974;1588;1580;1577;1576;1573;1572;1571;1565;1562;1559;1558;1557;1555;1553;1551;1549;1548;1545;1544;1543;
cancer	esophageal-cancer	path:00380_13	Tryptophan metabolism	Amino Acid Metabolism	3.93885e-09	7	217;1577;1571;1559;1557;1548;1543;	11185;8639;314;26;4799;316;501;224;223;220;219;218;217;7453;10352;7166;121278;6999;1644;4129;4128;15;9836;84274;60487;56341;55798;55170;54496;51451;51409;3275;29960;27292;24140;131965;114049;10498;10419;10196;438;64816;29785;260293;199974;1588;1580;1577;1576;1573;1572;1571;1565;1562;1559;1558;1557;1555;1553;1551;1549;1548;1545;1544;1543;3620;169355;
cancer	esophageal-cancer	path:00380_3	Tryptophan metabolism	Amino Acid Metabolism	4.85887e-09	7	217;1577;1571;1559;1557;1548;1543;	11185;8639;314;26;4799;316;501;224;223;220;219;218;217;7453;10352;7166;121278;6999;8942;125061;1644;4129;4128;15;9836;84274;60487;56341;55798;55170;54496;51451;51409;3275;29960;27292;24140;131965;114049;10498;10419;10196;438;64816;29785;260293;199974;1588;1580;1577;1576;1573;1572;1571;1565;1562;1559;1558;1557;1555;1553;1551;1549;1548;1545;1544;1543;3620;169355;
cancer	esophageal-cancer	path:00380_2	Tryptophan metabolism	Amino Acid Metabolism	6.57785e-09	7	217;1577;1571;1559;1557;1548;1543;	11185;8639;314;26;316;501;224;223;220;219;218;217;51166;847;7453;10352;7166;121278;6999;8564;8942;23498;125061;1644;4129;4128;15;9836;84274;60487;56341;55798;55170;54496;51451;51409;3275;29960;27292;24140;131965;114049;10498;10419;10196;438;64816;29785;260293;199974;1588;1580;1577;1576;1573;1572;1571;1565;1562;1559;1558;1557;1555;1553;1551;1549;1548;1545;1544;1543;3620;169355;
cancer	esophageal-cancer	path:00591_1	Linoleic acid metabolism	Lipid Metabolism	6.6537e-09	6	1577;1571;1559;1557;1548;1543;	240;8681;84647;8399;8398;81579;64600;5322;5321;5320;5319;50487;30814;26279;100137049;247;246;64816;29785;260293;199974;1588;1580;1577;1576;1573;1572;1571;1565;1562;1559;1558;1557;1555;1553;1551;1549;1548;1545;1544;1543;
cancer	esophageal-cancer	path:00361_2	gamma-Hexachlorocyclohexane degradation	Xenobiotics Biodegradation and Metabolism	1.36668e-08	6	1577;1571;1559;1557;1548;1543;	64816;29785;260293;199974;1588;1580;1577;1576;1573;1572;1571;1565;1562;1559;1558;1557;1555;1553;1551;1549;1548;1545;1544;1543;8560;123099;5446;5445;5444;93650;55;54;53;52;51205;251;250;249;248;9249;51635;207063;115817;10202;51004;10229;
cancer	esophageal-cancer	path:00380_1	Tryptophan metabolism	Amino Acid Metabolism	7.02187e-08	6	1577;1571;1559;1557;1548;1543;	11185;8639;314;26;7453;10352;7166;121278;6999;8942;125061;1644;4129;4128;15;9836;84274;60487;56341;55798;55170;54496;51451;51409;3275;29960;27292;24140;131965;114049;10498;10419;10196;438;64816;29785;260293;199974;1588;1580;1577;1576;1573;1572;1571;1565;1562;1559;1558;1557;1555;1553;1551;1549;1548;1545;1544;1543;3620;169355;
cancer	esophageal-cancer	path:00380_4	Tryptophan metabolism	Amino Acid Metabolism	1.03978e-07	6	1577;1571;1559;1557;1548;1543;	11185;8639;314;26;51166;847;7453;10352;7166;121278;6999;8564;8942;23498;125061;1644;4129;4128;15;9836;84274;60487;56341;55798;55170;54496;51451;51409;3275;29960;27292;24140;131965;114049;10498;10419;10196;438;64816;29785;260293;199974;1588;1580;1577;1576;1573;1572;1571;1565;1562;1559;1558;1557;1555;1553;1551;1549;1548;1545;1544;1543;3620;169355;
cancer	esophageal-cancer	path:00150_2	Androgen and estrogen metabolism	Lipid Metabolism	1.37236e-07	6	1577;1571;1559;1557;1548;1543;	412;6822;6820;83875;3284;3283;1585;1584;3291;3290;1109;3293;64816;29785;260293;199974;1588;1580;1577;1576;1573;1572;1571;1565;1562;1559;1558;1557;1555;1553;1551;1549;1548;1545;1544;1543;6716;6715;6718;415;414;6783;7923;51478;51144;3294;3292;51004;10229;79799;7367;7366;7365;7364;7363;54659;54658;54657;54600;54579;54578;54577;54576;54575;54490;10941;10720;
cancer	esophageal-cancer	path:00670_1	One carbon pool by folate	Metabolism of Cofactors and Vitamins	2.56383e-07	4	4524;6470;4548;7298;	4524;6472;6470;1719;471;25902;10840;123263;275;10588;4522;10797;2618;10841;4548;7298;
cancer	esophageal-cancer	path:00150_1	Androgen and estrogen metabolism	Lipid Metabolism	4.96168e-07	6	1577;1571;1559;1557;1548;1543;	412;6822;6820;83875;3284;3283;1585;1584;1109;3293;64816;29785;260293;199974;1588;1580;1577;1576;1573;1572;1571;1565;1562;1559;1558;1557;1555;1553;1551;1549;1548;1545;1544;1543;6716;6715;6718;415;414;6783;7923;51478;51144;3294;3292;51004;10229;9836;84274;60487;56341;55798;55170;54496;51451;51409;3275;29960;27292;24140;131965;114049;10498;10419;10196;79799;7367;7366;7365;7364;7363;54659;54658;54657…
cancer	esophageal-cancer	path:00480_2	Glutathione metabolism	Metabolism of Other Amino Acids	8.79168e-06	4	2952;2950;2944;2877;	9446;4259;4258;4257;373156;2954;2953;2952;2950;2949;2948;2947;2946;2944;2941;2940;2939;2938;221357;119391;26873;2730;2729;2937;2936;51060;2882;2880;2879;2878;2877;2876;257202;91227;2686;2678;290;
cancer	esophageal-cancer	path:00903_7	Limonene and pinene degradation	Biosynthesis of Secondary Metabolites	1.18884e-05	3	1559;1557;217;	1559;1557;501;224;223;220;219;218;217;376497;11001;11000;10999;
cancer	esophageal-cancer	path:00480_1	Glutathione metabolism	Metabolism of Other Amino Acids	1.20676e-05	4	2952;2950;2944;2877;	9446;4259;4258;4257;373156;2954;2953;2952;2950;2949;2948;2947;2946;2944;2941;2940;2939;2938;221357;119391;26873;2730;2729;2937;2936;3418;3417;2539;51060;2882;2880;2879;2878;2877;2876;257202;91227;2686;2678;290;
cancer	esophageal-cancer	path:00902_1	Monoterpenoid biosynthesis	Biosynthesis of Secondary Metabolites	1.23506e-05	2	1559;1557;	1559;1557;
cancer	esophageal-cancer	path:00902_3	Monoterpenoid biosynthesis	Biosynthesis of Secondary Metabolites	1.23506e-05	2	1559;1557;	1559;1557;
cancer	esophageal-cancer	path:00902_4	Monoterpenoid biosynthesis	Biosynthesis of Secondary Metabolites	1.23506e-05	2	1559;1557;	1559;1557;
cancer	esophageal-cancer	path:00903_4	Limonene and pinene degradation	Biosynthesis of Secondary Metabolites	1.23506e-05	2	1559;1557;	1559;1557;
cancer	esophageal-cancer	path:00903_6	Limonene and pinene degradation	Biosynthesis of Secondary Metabolites	1.23506e-05	2	1559;1557;	1559;1557;
cancer	esophageal-cancer	path:00903_8	Limonene and pinene degradation	Biosynthesis of Secondary Metabolites	1.23506e-05	2	1559;1557;	1559;1557;
cancer	esophageal-cancer	path:00641_1	3-Chloroacrylic acid degradation	Fluorene degradation	1.88168e-05	3	217;126;125;	501;224;223;220;219;218;217;137872;131;130;128;127;126;125;124;
cancer	esophageal-cancer	path:00120_3	Bile acid biosynthesis	Lipid Metabolism	2.79783e-05	3	217;126;125;	1593;501;224;223;220;219;218;217;137872;131;130;128;127;126;125;124;10998;
cancer	esophageal-cancer	path:00120_4	Bile acid biosynthesis	Lipid Metabolism	2.79783e-05	3	217;126;125;	1109;1593;501;224;223;220;219;218;217;137872;131;130;128;127;126;125;124;
cancer	esophageal-cancer	path:00680_4	Methane metabolism	Energy Metabolism	3.69664e-05	2	4524;6470;	4524;6472;6470;
cancer	esophageal-cancer	path:00120_2	Bile acid biosynthesis	Lipid Metabolism	8.17998e-05	3	217;126;125;	501;224;223;220;219;218;217;137872;131;130;128;127;126;125;124;37;36;28976;27034;3032;30;10449;570;10998;
cancer	esophageal-cancer	path:00903_3	Limonene and pinene degradation	Biosynthesis of Secondary Metabolites	0.000104543	3	1559;1557;217;	1559;1557;51004;10229;501;224;223;220;219;218;217;8560;123099;376497;11001;11000;10999;3030;1962;1892;201562;9249;51635;207063;115817;10202;
cancer	esophageal-cancer	path:00010_1	Glycolysis / Gluconeogenesis	Carbohydrate Metabolism	0.000257191	3	126;125;217;	1738;2027;2026;2023;5315;5313;92483;3948;3945;3939;160287;1737;5162;5161;5160;137872;131;130;128;127;126;125;124;10327;222;221;84532;55902;501;224;223;220;219;218;217;
cancer	esophageal-cancer	path:00120_5	Bile acid biosynthesis	Lipid Metabolism	0.000665351	2	126;125;	6718;1109;1593;137872;131;130;128;127;126;125;124;
cancer	esophageal-cancer	path:00410_6	beta-Alanine metabolism	Metabolism of Other Amino Acids	0.00109329	2	1806;217;	84735;1806;1807;51733;501;224;223;220;219;218;217;2572;2571;18;
cancer	esophageal-cancer	path:00624_3	1- and 2-Methylnaphthalene degradation	Xenobiotics Biodegradation and Metabolism	0.00351442	2	126;125;	137872;131;130;128;127;126;125;124;51004;10229;201562;9197;8260;80339;7994;79071;60481;54898;51126;51100;253558;24142;23522;157570;114799;
cancer	esophageal-cancer	path:00350_10	Tyrosine metabolism	Amino Acid Metabolism	0.00471281	2	126;125;	316;8639;314;26;51004;10229;376497;11001;11000;10999;1644;1621;5409;137872;131;130;128;127;126;125;124;1312;222;221;220;218;4129;4128;7299;
cancer	esophageal-cancer	path:00624_5	1- and 2-Methylnaphthalene degradation	Xenobiotics Biodegradation and Metabolism	0.00471281	2	126;125;	37;36;28976;27034;137872;131;130;128;127;126;125;124;51004;10229;201562;9197;8260;80339;7994;79071;60481;54898;51126;51100;253558;24142;23522;157570;114799;
cancer	esophageal-cancer	path:00624_6	1- and 2-Methylnaphthalene degradation	Xenobiotics Biodegradation and Metabolism	0.00471281	2	126;125;	37;36;28976;27034;137872;131;130;128;127;126;125;124;51004;10229;201562;9197;8260;80339;7994;79071;60481;54898;51126;51100;253558;24142;23522;157570;114799;
cancer	esophageal-cancer	path:00350_3	Tyrosine metabolism	Amino Acid Metabolism	0.0050379	2	126;125;	8639;314;26;51004;10229;6898;7054;2806;2805;7173;1644;1621;5409;137872;131;130;128;127;126;125;124;1312;222;221;220;218;4129;4128;7299;1638;
cancer	esophageal-cancer	path:00350_11	Tyrosine metabolism	Amino Acid Metabolism	0.00537303	2	126;125;	8639;314;26;51004;10229;6898;7054;3242;4282;2806;2805;7173;1644;1621;137872;131;130;128;127;126;125;124;1312;222;221;220;218;4129;4128;7299;1638;
cancer	esophageal-cancer	path:00624_1	1- and 2-Methylnaphthalene degradation	Xenobiotics Biodegradation and Metabolism	0.00571814	2	126;125;	37;36;28976;27034;9249;51635;207063;115817;10202;137872;131;130;128;127;126;125;124;201562;9197;8260;80339;7994;79071;60481;54898;51126;51100;253558;24142;23522;157570;114799;
cancer	esophageal-cancer	path:00624_4	1- and 2-Methylnaphthalene degradation	Xenobiotics Biodegradation and Metabolism	0.00571814	2	126;125;	37;36;28976;27034;9249;51635;207063;115817;10202;137872;131;130;128;127;126;125;124;201562;9197;8260;80339;7994;79071;60481;54898;51126;51100;253558;24142;23522;157570;114799;
cancer	esophageal-cancer	path:00350_7	Tyrosine metabolism	Amino Acid Metabolism	0.00607315	2	126;125;	316;8639;314;26;51004;10229;6898;376497;11001;11000;10999;2806;2805;1644;1621;5409;137872;131;130;128;127;126;125;124;1312;222;221;220;218;4129;4128;7299;1638;
cancer	esophageal-cancer	path:00240_8	Pyrimidine metabolism	Nucleotide Metabolism	0.00681258	2	7298;1806;	3704;7372;7298;1890;4860;7084;7083;1841;1635;1633;978;57379;1806;7378;151531;93034;84618;56953;51251;4907;30833;22978;83549;7371;54963;139596;9583;957;955;956;953;377841;124583;51727;129607;
cancer	esophageal-cancer	path:00350_4	Tyrosine metabolism	Amino Acid Metabolism	0.00681258	2	126;125;	316;8639;314;26;51004;10229;6898;7054;376497;11001;11000;10999;2806;2805;7173;1644;1621;5409;137872;131;130;128;127;126;125;124;1312;222;221;220;218;4129;4128;7299;1638;
cancer	esophageal-cancer	path:00562_6	Inositol phosphate metabolism	Carbohydrate Metabolism	0.00970192	2	5291;5290;	8871;8867;56623;4952;3633;114971;5728;253430;5294;5293;5291;5290;64122;54981;27231;23729;118672;84812;5336;5335;5333;5332;5331;5330;23236;113026;8396;8395;8394;79837;5305;23396;200576;3628;3705;3707;3706;51763;3636;3632;27124;9562;
cancer	glioma-cancer	path:00020_2	Citrate cycle (TCA cycle)	Carbohydrate Metabolism	2.79243e-08	3	6392;6391;6390;	2271;6392;6391;6390;6389;8802;8801;283398;8803;1743;
cancer	glioma-cancer	path:00020_6	Citrate cycle (TCA cycle)	Carbohydrate Metabolism	3.83805e-08	3	6392;6391;6390;	4191;4190;2271;6392;6391;6390;6389;8802;8801;283398;8803;
cancer	glioma-cancer	path:00020_1	Citrate cycle (TCA cycle)	Carbohydrate Metabolism	1.57794e-07	3	6392;6391;6390;	6392;6391;6390;6389;3421;3420;3419;3418;3417;8802;8801;283398;8803;1743;55753;4967;1738;
cancer	hypopharyngeal-cancer	path:00120_5	Bile acid biosynthesis	Lipid Metabolism	0.000904085	1	126;	6718;1109;1593;137872;131;130;128;127;126;125;124;
cancer	hypopharyngeal-cancer	path:00641_1	3-Chloroacrylic acid degradation	Fluorene degradation	0.00123274	1	126;	501;224;223;220;219;218;217;137872;131;130;128;127;126;125;124;
cancer	hypopharyngeal-cancer	path:00120_3	Bile acid biosynthesis	Lipid Metabolism	0.00139705	1	126;	1593;501;224;223;220;219;218;217;137872;131;130;128;127;126;125;124;10998;
cancer	hypopharyngeal-cancer	path:00120_4	Bile acid biosynthesis	Lipid Metabolism	0.00139705	1	126;	1109;1593;501;224;223;220;219;218;217;137872;131;130;128;127;126;125;124;
cancer	hypopharyngeal-cancer	path:00120_2	Bile acid biosynthesis	Lipid Metabolism	0.00197202	1	126;	501;224;223;220;219;218;217;137872;131;130;128;127;126;125;124;37;36;28976;27034;3032;30;10449;570;10998;
cancer	hypopharyngeal-cancer	path:00624_3	1- and 2-Methylnaphthalene degradation	Xenobiotics Biodegradation and Metabolism	0.00205415	1	126;	137872;131;130;128;127;126;125;124;51004;10229;201562;9197;8260;80339;7994;79071;60481;54898;51126;51100;253558;24142;23522;157570;114799;
cancer	hypopharyngeal-cancer	path:00350_10	Tyrosine metabolism	Amino Acid Metabolism	0.00238261	1	126;	316;8639;314;26;51004;10229;376497;11001;11000;10999;1644;1621;5409;137872;131;130;128;127;126;125;124;1312;222;221;220;218;4129;4128;7299;
cancer	hypopharyngeal-cancer	path:00624_5	1- and 2-Methylnaphthalene degradation	Xenobiotics Biodegradation and Metabolism	0.00238261	1	126;	37;36;28976;27034;137872;131;130;128;127;126;125;124;51004;10229;201562;9197;8260;80339;7994;79071;60481;54898;51126;51100;253558;24142;23522;157570;114799;
cancer	hypopharyngeal-cancer	path:00624_6	1- and 2-Methylnaphthalene degradation	Xenobiotics Biodegradation and Metabolism	0.00238261	1	126;	37;36;28976;27034;137872;131;130;128;127;126;125;124;51004;10229;201562;9197;8260;80339;7994;79071;60481;54898;51126;51100;253558;24142;23522;157570;114799;
cancer	hypopharyngeal-cancer	path:00350_3	Tyrosine metabolism	Amino Acid Metabolism	0.00246472	1	126;	8639;314;26;51004;10229;6898;7054;2806;2805;7173;1644;1621;5409;137872;131;130;128;127;126;125;124;1312;222;221;220;218;4129;4128;7299;1638;
cancer	hypopharyngeal-cancer	path:00350_11	Tyrosine metabolism	Amino Acid Metabolism	0.00254683	1	126;	8639;314;26;51004;10229;6898;7054;3242;4282;2806;2805;7173;1644;1621;137872;131;130;128;127;126;125;124;1312;222;221;220;218;4129;4128;7299;1638;
cancer	hypopharyngeal-cancer	path:00624_1	1- and 2-Methylnaphthalene degradation	Xenobiotics Biodegradation and Metabolism	0.00262893	1	126;	37;36;28976;27034;9249;51635;207063;115817;10202;137872;131;130;128;127;126;125;124;201562;9197;8260;80339;7994;79071;60481;54898;51126;51100;253558;24142;23522;157570;114799;
cancer	hypopharyngeal-cancer	path:00624_4	1- and 2-Methylnaphthalene degradation	Xenobiotics Biodegradation and Metabolism	0.00262893	1	126;	37;36;28976;27034;9249;51635;207063;115817;10202;137872;131;130;128;127;126;125;124;201562;9197;8260;80339;7994;79071;60481;54898;51126;51100;253558;24142;23522;157570;114799;
cancer	hypopharyngeal-cancer	path:00350_7	Tyrosine metabolism	Amino Acid Metabolism	0.00271103	1	126;	316;8639;314;26;51004;10229;6898;376497;11001;11000;10999;2806;2805;1644;1621;5409;137872;131;130;128;127;126;125;124;1312;222;221;220;218;4129;4128;7299;1638;
cancer	hypopharyngeal-cancer	path:00010_1	Glycolysis / Gluconeogenesis	Carbohydrate Metabolism	0.00287521	1	126;	1738;2027;2026;2023;5315;5313;92483;3948;3945;3939;160287;1737;5162;5161;5160;137872;131;130;128;127;126;125;124;10327;222;221;84532;55902;501;224;223;220;219;218;217;
cancer	hypopharyngeal-cancer	path:00350_4	Tyrosine metabolism	Amino Acid Metabolism	0.00287521	1	126;	316;8639;314;26;51004;10229;6898;7054;376497;11001;11000;10999;2806;2805;7173;1644;1621;5409;137872;131;130;128;127;126;125;124;1312;222;221;220;218;4129;4128;7299;1638;
cancer	hypopharyngeal-cancer	path:00071_2	Fatty acid metabolism	Lipid Metabolism	0.00336769	1	126;	64816;29785;260293;199974;1588;1580;1577;1576;1573;1572;1571;1565;1562;1559;1558;1557;1555;1553;1551;1549;1548;1545;1544;1543;501;224;223;220;219;218;217;137872;131;130;128;127;126;125;124;284541;1579;
cancer	hypopharyngeal-cancer	path:00350_12	Tyrosine metabolism	Amino Acid Metabolism	0.00353182	1	126;	316;8639;314;26;6898;376497;11001;11000;10999;9197;8260;80339;7994;79071;60481;54898;51126;51100;253558;24142;23522;157570;114799;3242;4282;2806;2805;3081;137872;131;130;128;127;126;125;124;1312;222;221;220;218;4129;4128;
cancer	hypopharyngeal-cancer	path:00350_13	Tyrosine metabolism	Amino Acid Metabolism	0.0039421	1	126;	9836;84274;60487;56341;55798;55170;54496;51451;51409;3275;29960;27292;24140;131965;114049;10498;10419;10196;8639;314;26;51004;10229;6898;7054;2806;2805;7173;1644;1621;5409;137872;131;130;128;127;126;125;124;1312;222;221;220;218;4129;4128;7299;1638;
cancer	hypopharyngeal-cancer	path:00980_1	Metabolism of xenobiotics by cytochrome P450	Fluorene degradation	0.00656584	1	126;	8644;27294;1646;1645;1109;2052;137872;131;130;128;127;126;125;124;222;221;220;218;79799;7367;7366;7365;7364;7363;54659;54658;54657;54600;54579;54578;54577;54576;54575;54490;10941;10720;9446;4259;4258;4257;373156;2954;2953;2952;2950;2949;2948;2947;2946;2944;2941;2940;2939;2938;221357;119391;64816;29785;260293;199974;1588;1580;1577;1576;1573;1572;1571;1565;1562;1559;1558;1557;1555;1553;1551;1549;15…
cancer	kidney-cancer	path:00980_1	Metabolism of xenobiotics by cytochrome P450	Fluorene degradation	1.56127e-07	5	2952;2950;2947;2944;1545;	8644;27294;1646;1645;1109;2052;137872;131;130;128;127;126;125;124;222;221;220;218;79799;7367;7366;7365;7364;7363;54659;54658;54657;54600;54579;54578;54577;54576;54575;54490;10941;10720;9446;4259;4258;4257;373156;2954;2953;2952;2950;2949;2948;2947;2946;2944;2941;2940;2939;2938;221357;119391;64816;29785;260293;199974;1588;1580;1577;1576;1573;1572;1571;1565;1562;1559;1558;1557;1555;1553;1551;1549;15…
cancer	kidney-cancer	path:00480_2	Glutathione metabolism	Metabolism of Other Amino Acids	3.2194e-07	4	2952;2950;2947;2944;	9446;4259;4258;4257;373156;2954;2953;2952;2950;2949;2948;2947;2946;2944;2941;2940;2939;2938;221357;119391;26873;2730;2729;2937;2936;51060;2882;2880;2879;2878;2877;2876;257202;91227;2686;2678;290;
cancer	kidney-cancer	path:00480_1	Glutathione metabolism	Metabolism of Other Amino Acids	4.43993e-07	4	2952;2950;2947;2944;	9446;4259;4258;4257;373156;2954;2953;2952;2950;2949;2948;2947;2946;2944;2941;2940;2939;2938;221357;119391;26873;2730;2729;2937;2936;3418;3417;2539;51060;2882;2880;2879;2878;2877;2876;257202;91227;2686;2678;290;
cancer	kidney-cancer	path:00920_1	Sulfur metabolism	Energy Metabolism	0.000213626	2	6817;6799;	9061;6821;10380;9060;6818;6817;6799;445329;6822;6820;6783;55501;50515;166012;
cancer	laryngeal-cancer	path:00980_1	Metabolism of xenobiotics by cytochrome P450	Fluorene degradation	1.11022e-16	9	2052;126;125;54575;2952;2950;2947;2944;1543;	8644;27294;1646;1645;1109;2052;137872;131;130;128;127;126;125;124;222;221;220;218;79799;7367;7366;7365;7364;7363;54659;54658;54657;54600;54579;54578;54577;54576;54575;54490;10941;10720;9446;4259;4258;4257;373156;2954;2953;2952;2950;2949;2948;2947;2946;2944;2941;2940;2939;2938;221357;119391;64816;29785;260293;199974;1588;1580;1577;1576;1573;1572;1571;1565;1562;1559;1558;1557;1555;1553;1551;1549;15…
cancer	laryngeal-cancer	path:00480_2	Glutathione metabolism	Metabolism of Other Amino Acids	6.60585e-08	4	2952;2950;2947;2944;	9446;4259;4258;4257;373156;2954;2953;2952;2950;2949;2948;2947;2946;2944;2941;2940;2939;2938;221357;119391;26873;2730;2729;2937;2936;51060;2882;2880;2879;2878;2877;2876;257202;91227;2686;2678;290;
cancer	laryngeal-cancer	path:00480_1	Glutathione metabolism	Metabolism of Other Amino Acids	9.12103e-08	4	2952;2950;2947;2944;	9446;4259;4258;4257;373156;2954;2953;2952;2950;2949;2948;2947;2946;2944;2941;2940;2939;2938;221357;119391;26873;2730;2729;2937;2936;3418;3417;2539;51060;2882;2880;2879;2878;2877;2876;257202;91227;2686;2678;290;
cancer	laryngeal-cancer	path:00071_2	Fatty acid metabolism	Lipid Metabolism	1.00998e-07	4	1543;217;126;125;	64816;29785;260293;199974;1588;1580;1577;1576;1573;1572;1571;1565;1562;1559;1558;1557;1555;1553;1551;1549;1548;1545;1544;1543;501;224;223;220;219;218;217;137872;131;130;128;127;126;125;124;284541;1579;
cancer	laryngeal-cancer	path:00641_1	3-Chloroacrylic acid degradation	Fluorene degradation	4.88788e-07	3	217;126;125;	501;224;223;220;219;218;217;137872;131;130;128;127;126;125;124;
cancer	laryngeal-cancer	path:00120_3	Bile acid biosynthesis	Lipid Metabolism	7.2946e-07	3	217;126;125;	1593;501;224;223;220;219;218;217;137872;131;130;128;127;126;125;124;10998;
cancer	laryngeal-cancer	path:00120_4	Bile acid biosynthesis	Lipid Metabolism	7.2946e-07	3	217;126;125;	1109;1593;501;224;223;220;219;218;217;137872;131;130;128;127;126;125;124;
cancer	laryngeal-cancer	path:00120_2	Bile acid biosynthesis	Lipid Metabolism	2.16047e-06	3	217;126;125;	501;224;223;220;219;218;217;137872;131;130;128;127;126;125;124;37;36;28976;27034;3032;30;10449;570;10998;
cancer	laryngeal-cancer	path:00010_1	Glycolysis / Gluconeogenesis	Carbohydrate Metabolism	6.932e-06	3	126;125;217;	1738;2027;2026;2023;5315;5313;92483;3948;3945;3939;160287;1737;5162;5161;5160;137872;131;130;128;127;126;125;124;10327;222;221;84532;55902;501;224;223;220;219;218;217;
cancer	laryngeal-cancer	path:00120_5	Bile acid biosynthesis	Lipid Metabolism	6.00447e-05	2	126;125;	6718;1109;1593;137872;131;130;128;127;126;125;124;
cancer	laryngeal-cancer	path:00624_3	1- and 2-Methylnaphthalene degradation	Xenobiotics Biodegradation and Metabolism	0.000324516	2	126;125;	137872;131;130;128;127;126;125;124;51004;10229;201562;9197;8260;80339;7994;79071;60481;54898;51126;51100;253558;24142;23522;157570;114799;
cancer	laryngeal-cancer	path:00232_1	Caffeine metabolism	Biosynthesis of Secondary Metabolites	0.000379185	2	10;1543;	9;10;7498;64816;29785;260293;199974;1588;1580;1577;1576;1573;1572;1571;1565;1562;1559;1558;1557;1555;1553;1551;1549;1548;1545;1544;1543;
cancer	laryngeal-cancer	path:00232_2	Caffeine metabolism	Biosynthesis of Secondary Metabolites	0.000379185	2	10;1543;	9;10;7498;64816;29785;260293;199974;1588;1580;1577;1576;1573;1572;1571;1565;1562;1559;1558;1557;1555;1553;1551;1549;1548;1545;1544;1543;
cancer	laryngeal-cancer	path:00350_10	Tyrosine metabolism	Amino Acid Metabolism	0.000438025	2	126;125;	316;8639;314;26;51004;10229;376497;11001;11000;10999;1644;1621;5409;137872;131;130;128;127;126;125;124;1312;222;221;220;218;4129;4128;7299;
cancer	laryngeal-cancer	path:00624_5	1- and 2-Methylnaphthalene degradation	Xenobiotics Biodegradation and Metabolism	0.000438025	2	126;125;	37;36;28976;27034;137872;131;130;128;127;126;125;124;51004;10229;201562;9197;8260;80339;7994;79071;60481;54898;51126;51100;253558;24142;23522;157570;114799;
cancer	laryngeal-cancer	path:00624_6	1- and 2-Methylnaphthalene degradation	Xenobiotics Biodegradation and Metabolism	0.000438025	2	126;125;	37;36;28976;27034;137872;131;130;128;127;126;125;124;51004;10229;201562;9197;8260;80339;7994;79071;60481;54898;51126;51100;253558;24142;23522;157570;114799;
cancer	laryngeal-cancer	path:00350_3	Tyrosine metabolism	Amino Acid Metabolism	0.000469005	2	126;125;	8639;314;26;51004;10229;6898;7054;2806;2805;7173;1644;1621;5409;137872;131;130;128;127;126;125;124;1312;222;221;220;218;4129;4128;7299;1638;
cancer	laryngeal-cancer	path:00350_11	Tyrosine metabolism	Amino Acid Metabolism	0.00050102	2	126;125;	8639;314;26;51004;10229;6898;7054;3242;4282;2806;2805;7173;1644;1621;137872;131;130;128;127;126;125;124;1312;222;221;220;218;4129;4128;7299;1638;
cancer	laryngeal-cancer	path:00624_1	1- and 2-Methylnaphthalene degradation	Xenobiotics Biodegradation and Metabolism	0.000534071	2	126;125;	37;36;28976;27034;9249;51635;207063;115817;10202;137872;131;130;128;127;126;125;124;201562;9197;8260;80339;7994;79071;60481;54898;51126;51100;253558;24142;23522;157570;114799;
cancer	laryngeal-cancer	path:00624_4	1- and 2-Methylnaphthalene degradation	Xenobiotics Biodegradation and Metabolism	0.000534071	2	126;125;	37;36;28976;27034;9249;51635;207063;115817;10202;137872;131;130;128;127;126;125;124;201562;9197;8260;80339;7994;79071;60481;54898;51126;51100;253558;24142;23522;157570;114799;
cancer	laryngeal-cancer	path:00350_7	Tyrosine metabolism	Amino Acid Metabolism	0.000568154	2	126;125;	316;8639;314;26;51004;10229;6898;376497;11001;11000;10999;2806;2805;1644;1621;5409;137872;131;130;128;127;126;125;124;1312;222;221;220;218;4129;4128;7299;1638;
cancer	laryngeal-cancer	path:00350_4	Tyrosine metabolism	Amino Acid Metabolism	0.000639408	2	126;125;	316;8639;314;26;51004;10229;6898;7054;376497;11001;11000;10999;2806;2805;7173;1644;1621;5409;137872;131;130;128;127;126;125;124;1312;222;221;220;218;4129;4128;7299;1638;
cancer	laryngeal-cancer	path:00350_12	Tyrosine metabolism	Amino Acid Metabolism	0.000965312	2	126;125;	316;8639;314;26;6898;376497;11001;11000;10999;9197;8260;80339;7994;79071;60481;54898;51126;51100;253558;24142;23522;157570;114799;3242;4282;2806;2805;3081;137872;131;130;128;127;126;125;124;1312;222;221;220;218;4129;4128;
cancer	laryngeal-cancer	path:00350_13	Tyrosine metabolism	Amino Acid Metabolism	0.00120189	2	126;125;	9836;84274;60487;56341;55798;55170;54496;51451;51409;3275;29960;27292;24140;131965;114049;10498;10419;10196;8639;314;26;51004;10229;6898;7054;2806;2805;7173;1644;1621;5409;137872;131;130;128;127;126;125;124;1312;222;221;220;218;4129;4128;7299;1638;
cancer	laryngeal-cancer	path:00590_4	Arachidonic acid metabolism	Lipid Metabolism	0.00125221	2	5743;1543;	240;8681;84647;8399;8398;81579;64600;5322;5321;5320;5319;50487;30814;26279;100137049;5743;5742;239;8529;4051;242;247;246;284541;1579;64816;29785;260293;199974;1588;1580;1577;1576;1573;1572;1571;1565;1562;1559;1558;1557;1555;1553;1551;1549;1548;1545;1544;1543;
cancer	laryngeal-cancer	path:00590_3	Arachidonic acid metabolism	Lipid Metabolism	0.00180996	2	5743;1543;	4056;4048;240;8681;84647;8399;8398;81579;64600;5322;5321;5320;5319;50487;30814;26279;100137049;5743;5742;239;8529;4051;2882;2880;2879;2878;2877;2876;257202;242;247;246;284541;1579;64816;29785;260293;199974;1588;1580;1577;1576;1573;1572;1571;1565;1562;1559;1558;1557;1555;1553;1551;1549;1548;1545;1544;1543;2053;
cancer	laryngeal-cancer	path:00590_6	Arachidonic acid metabolism	Lipid Metabolism	0.00180996	2	5743;1543;	874;873;10901;5730;27306;8644;6916;9536;80142;5740;240;8681;84647;8399;8398;81579;64600;5322;5321;5320;5319;50487;30814;26279;100137049;5743;5742;239;8529;4051;242;247;246;284541;1579;64816;29785;260293;199974;1588;1580;1577;1576;1573;1572;1571;1565;1562;1559;1558;1557;1555;1553;1551;1549;1548;1545;1544;1543;
cancer	laryngeal-cancer	path:00590_5	Arachidonic acid metabolism	Lipid Metabolism	0.00193331	2	5743;1543;	91227;2686;2678;4056;4048;240;8681;84647;8399;8398;81579;64600;5322;5321;5320;5319;50487;30814;26279;100137049;5743;5742;239;8529;4051;2882;2880;2879;2878;2877;2876;257202;242;247;246;284541;1579;64816;29785;260293;199974;1588;1580;1577;1576;1573;1572;1571;1565;1562;1559;1558;1557;1555;1553;1551;1549;1548;1545;1544;1543;
cancer	laryngeal-cancer	path:00590_1	Arachidonic acid metabolism	Lipid Metabolism	0.00219166	2	5743;1543;	5730;27306;6916;9536;80142;5740;4056;4048;240;8681;84647;8399;8398;81579;64600;5322;5321;5320;5319;50487;30814;26279;100137049;5743;5742;239;8529;4051;2882;2880;2879;2878;2877;2876;257202;242;247;246;284541;1579;64816;29785;260293;199974;1588;1580;1577;1576;1573;1572;1571;1565;1562;1559;1558;1557;1555;1553;1551;1549;1548;1545;1544;1543;2053;
cancer	laryngeal-cancer	path:00150_2	Androgen and estrogen metabolism	Lipid Metabolism	0.00232664	2	1543;54575;	412;6822;6820;83875;3284;3283;1585;1584;3291;3290;1109;3293;64816;29785;260293;199974;1588;1580;1577;1576;1573;1572;1571;1565;1562;1559;1558;1557;1555;1553;1551;1549;1548;1545;1544;1543;6716;6715;6718;415;414;6783;7923;51478;51144;3294;3292;51004;10229;79799;7367;7366;7365;7364;7363;54659;54658;54657;54600;54579;54578;54577;54576;54575;54490;10941;10720;
cancer	laryngeal-cancer	path:00380_13	Tryptophan metabolism	Amino Acid Metabolism	0.00232664	2	217;1543;	11185;8639;314;26;4799;316;501;224;223;220;219;218;217;7453;10352;7166;121278;6999;1644;4129;4128;15;9836;84274;60487;56341;55798;55170;54496;51451;51409;3275;29960;27292;24140;131965;114049;10498;10419;10196;438;64816;29785;260293;199974;1588;1580;1577;1576;1573;1572;1571;1565;1562;1559;1558;1557;1555;1553;1551;1549;1548;1545;1544;1543;3620;169355;
cancer	laryngeal-cancer	path:00380_3	Tryptophan metabolism	Amino Acid Metabolism	0.00246547	2	217;1543;	11185;8639;314;26;4799;316;501;224;223;220;219;218;217;7453;10352;7166;121278;6999;8942;125061;1644;4129;4128;15;9836;84274;60487;56341;55798;55170;54496;51451;51409;3275;29960;27292;24140;131965;114049;10498;10419;10196;438;64816;29785;260293;199974;1588;1580;1577;1576;1573;1572;1571;1565;1562;1559;1558;1557;1555;1553;1551;1549;1548;1545;1544;1543;3620;169355;
cancer	laryngeal-cancer	path:00380_2	Tryptophan metabolism	Amino Acid Metabolism	0.00268088	2	217;1543;	11185;8639;314;26;316;501;224;223;220;219;218;217;51166;847;7453;10352;7166;121278;6999;8564;8942;23498;125061;1644;4129;4128;15;9836;84274;60487;56341;55798;55170;54496;51451;51409;3275;29960;27292;24140;131965;114049;10498;10419;10196;438;64816;29785;260293;199974;1588;1580;1577;1576;1573;1572;1571;1565;1562;1559;1558;1557;1555;1553;1551;1549;1548;1545;1544;1543;3620;169355;
cancer	laryngeal-cancer	path:00150_1	Androgen and estrogen metabolism	Lipid Metabolism	0.00354363	2	1543;54575;	412;6822;6820;83875;3284;3283;1585;1584;1109;3293;64816;29785;260293;199974;1588;1580;1577;1576;1573;1572;1571;1565;1562;1559;1558;1557;1555;1553;1551;1549;1548;1545;1544;1543;6716;6715;6718;415;414;6783;7923;51478;51144;3294;3292;51004;10229;9836;84274;60487;56341;55798;55170;54496;51451;51409;3275;29960;27292;24140;131965;114049;10498;10419;10196;79799;7367;7366;7365;7364;7363;54659;54658;54657…
cancer	laryngeal-cancer	path:00053_13	Ascorbate and aldarate metabolism	Carbohydrate Metabolism	0.00745776	1	217;	501;224;223;220;219;218;217;
cancer	laryngeal-cancer	path:00631_1	1,2-Dichloroethane degradation	Fluorene degradation	0.00745776	1	217;	501;224;223;220;219;218;217;
cancer	laryngeal-cancer	path:00053_12	Ascorbate and aldarate metabolism	Carbohydrate Metabolism	0.00851878	1	217;	501;224;223;220;219;218;217;55586;
cancer	laryngeal-cancer	path:00640_7	Propanoate metabolism	Carbohydrate Metabolism	0.00851878	1	217;	501;224;223;220;219;218;217;18;
cancer	laryngeal-cancer	path:00053_9	Ascorbate and aldarate metabolism	Carbohydrate Metabolism	0.00957871	1	217;	8560;123099;501;224;223;220;219;218;217;
cancer	laryngeal-cancer	path:00310_5	Lysine degradation	Amino Acid Metabolism	0.00957871	1	217;	501;224;220;219;218;217;55217;223;8424;
cancer	leukemia-cancer	path:00232_1	Caffeine metabolism	Biosynthesis of Secondary Metabolites	2.22045e-16	10	9;10;1577;1576;1571;1565;1559;1557;1545;1543;	9;10;7498;64816;29785;260293;199974;1588;1580;1577;1576;1573;1572;1571;1565;1562;1559;1558;1557;1555;1553;1551;1549;1548;1545;1544;1543;
cancer	leukemia-cancer	path:00232_2	Caffeine metabolism	Biosynthesis of Secondary Metabolites	2.22045e-16	10	9;10;1577;1576;1571;1565;1559;1557;1545;1543;	9;10;7498;64816;29785;260293;199974;1588;1580;1577;1576;1573;1572;1571;1565;1562;1559;1558;1557;1555;1553;1551;1549;1548;1545;1544;1543;
cancer	leukemia-cancer	path:00980_1	Metabolism of xenobiotics by cytochrome P450	Fluorene degradation	1.11022e-15	13	2052;54658;2952;2950;2944;1577;1576;1571;1565;1559;1557;1545;1543;	8644;27294;1646;1645;1109;2052;137872;131;130;128;127;126;125;124;222;221;220;218;79799;7367;7366;7365;7364;7363;54659;54658;54657;54600;54579;54578;54577;54576;54575;54490;10941;10720;9446;4259;4258;4257;373156;2954;2953;2952;2950;2949;2948;2947;2946;2944;2941;2940;2939;2938;221357;119391;64816;29785;260293;199974;1588;1580;1577;1576;1573;1572;1571;1565;1562;1559;1558;1557;1555;1553;1551;1549;15…
cancer	leukemia-cancer	path:00071_2	Fatty acid metabolism	Lipid Metabolism	8.46955e-11	8	1577;1576;1571;1565;1559;1557;1545;1543;	64816;29785;260293;199974;1588;1580;1577;1576;1573;1572;1571;1565;1562;1559;1558;1557;1555;1553;1551;1549;1548;1545;1544;1543;501;224;223;220;219;218;217;137872;131;130;128;127;126;125;124;284541;1579;
cancer	leukemia-cancer	path:00591_1	Linoleic acid metabolism	Lipid Metabolism	8.46955e-11	8	1577;1576;1571;1565;1559;1557;1545;1543;	240;8681;84647;8399;8398;81579;64600;5322;5321;5320;5319;50487;30814;26279;100137049;247;246;64816;29785;260293;199974;1588;1580;1577;1576;1573;1572;1571;1565;1562;1559;1558;1557;1555;1553;1551;1549;1548;1545;1544;1543;
cancer	leukemia-cancer	path:00150_2	Androgen and estrogen metabolism	Lipid Metabolism	1.83244e-10	9	1577;1576;1571;1565;1559;1557;1545;1543;54658;	412;6822;6820;83875;3284;3283;1585;1584;3291;3290;1109;3293;64816;29785;260293;199974;1588;1580;1577;1576;1573;1572;1571;1565;1562;1559;1558;1557;1555;1553;1551;1549;1548;1545;1544;1543;6716;6715;6718;415;414;6783;7923;51478;51144;3294;3292;51004;10229;79799;7367;7366;7365;7364;7363;54659;54658;54657;54600;54579;54578;54577;54576;54575;54490;10941;10720;
cancer	leukemia-cancer	path:00361_2	gamma-Hexachlorocyclohexane degradation	Xenobiotics Biodegradation and Metabolism	2.25733e-10	8	1577;1576;1571;1565;1559;1557;1545;1543;	64816;29785;260293;199974;1588;1580;1577;1576;1573;1572;1571;1565;1562;1559;1558;1557;1555;1553;1551;1549;1548;1545;1544;1543;8560;123099;5446;5445;5444;93650;55;54;53;52;51205;251;250;249;248;9249;51635;207063;115817;10202;51004;10229;
cancer	leukemia-cancer	path:00590_4	Arachidonic acid metabolism	Lipid Metabolism	3.84484e-10	8	1577;1576;1571;1565;1559;1557;1545;1543;	240;8681;84647;8399;8398;81579;64600;5322;5321;5320;5319;50487;30814;26279;100137049;5743;5742;239;8529;4051;242;247;246;284541;1579;64816;29785;260293;199974;1588;1580;1577;1576;1573;1572;1571;1565;1562;1559;1558;1557;1555;1553;1551;1549;1548;1545;1544;1543;
cancer	leukemia-cancer	path:00150_1	Androgen and estrogen metabolism	Lipid Metabolism	1.30259e-09	9	1577;1576;1571;1565;1559;1557;1545;1543;54658;	412;6822;6820;83875;3284;3283;1585;1584;1109;3293;64816;29785;260293;199974;1588;1580;1577;1576;1573;1572;1571;1565;1562;1559;1558;1557;1555;1553;1551;1549;1548;1545;1544;1543;6716;6715;6718;415;414;6783;7923;51478;51144;3294;3292;51004;10229;9836;84274;60487;56341;55798;55170;54496;51451;51409;3275;29960;27292;24140;131965;114049;10498;10419;10196;79799;7367;7366;7365;7364;7363;54659;54658;54657…
cancer	leukemia-cancer	path:00590_3	Arachidonic acid metabolism	Lipid Metabolism	1.80071e-09	8	1577;1576;1571;1565;1559;1557;1545;1543;	4056;4048;240;8681;84647;8399;8398;81579;64600;5322;5321;5320;5319;50487;30814;26279;100137049;5743;5742;239;8529;4051;2882;2880;2879;2878;2877;2876;257202;242;247;246;284541;1579;64816;29785;260293;199974;1588;1580;1577;1576;1573;1572;1571;1565;1562;1559;1558;1557;1555;1553;1551;1549;1548;1545;1544;1543;2053;
cancer	leukemia-cancer	path:00590_6	Arachidonic acid metabolism	Lipid Metabolism	1.80071e-09	8	1577;1576;1571;1565;1559;1557;1545;1543;	874;873;10901;5730;27306;8644;6916;9536;80142;5740;240;8681;84647;8399;8398;81579;64600;5322;5321;5320;5319;50487;30814;26279;100137049;5743;5742;239;8529;4051;242;247;246;284541;1579;64816;29785;260293;199974;1588;1580;1577;1576;1573;1572;1571;1565;1562;1559;1558;1557;1555;1553;1551;1549;1548;1545;1544;1543;
cancer	leukemia-cancer	path:00380_1	Tryptophan metabolism	Amino Acid Metabolism	2.06766e-09	8	1577;1576;1571;1565;1559;1557;1545;1543;	11185;8639;314;26;7453;10352;7166;121278;6999;8942;125061;1644;4129;4128;15;9836;84274;60487;56341;55798;55170;54496;51451;51409;3275;29960;27292;24140;131965;114049;10498;10419;10196;438;64816;29785;260293;199974;1588;1580;1577;1576;1573;1572;1571;1565;1562;1559;1558;1557;1555;1553;1551;1549;1548;1545;1544;1543;3620;169355;
cancer	leukemia-cancer	path:00590_5	Arachidonic acid metabolism	Lipid Metabolism	2.3682e-09	8	1577;1576;1571;1565;1559;1557;1545;1543;	91227;2686;2678;4056;4048;240;8681;84647;8399;8398;81579;64600;5322;5321;5320;5319;50487;30814;26279;100137049;5743;5742;239;8529;4051;2882;2880;2879;2878;2877;2876;257202;242;247;246;284541;1579;64816;29785;260293;199974;1588;1580;1577;1576;1573;1572;1571;1565;1562;1559;1558;1557;1555;1553;1551;1549;1548;1545;1544;1543;
cancer	leukemia-cancer	path:00380_4	Tryptophan metabolism	Amino Acid Metabolism	3.50789e-09	8	1577;1576;1571;1565;1559;1557;1545;1543;	11185;8639;314;26;51166;847;7453;10352;7166;121278;6999;8564;8942;23498;125061;1644;4129;4128;15;9836;84274;60487;56341;55798;55170;54496;51451;51409;3275;29960;27292;24140;131965;114049;10498;10419;10196;438;64816;29785;260293;199974;1588;1580;1577;1576;1573;1572;1571;1565;1562;1559;1558;1557;1555;1553;1551;1549;1548;1545;1544;1543;3620;169355;
cancer	leukemia-cancer	path:00590_1	Arachidonic acid metabolism	Lipid Metabolism	3.98081e-09	8	1577;1576;1571;1565;1559;1557;1545;1543;	5730;27306;6916;9536;80142;5740;4056;4048;240;8681;84647;8399;8398;81579;64600;5322;5321;5320;5319;50487;30814;26279;100137049;5743;5742;239;8529;4051;2882;2880;2879;2878;2877;2876;257202;242;247;246;284541;1579;64816;29785;260293;199974;1588;1580;1577;1576;1573;1572;1571;1565;1562;1559;1558;1557;1555;1553;1551;1549;1548;1545;1544;1543;2053;
cancer	leukemia-cancer	path:00380_13	Tryptophan metabolism	Amino Acid Metabolism	5.0943e-09	8	1577;1576;1571;1565;1559;1557;1545;1543;	11185;8639;314;26;4799;316;501;224;223;220;219;218;217;7453;10352;7166;121278;6999;1644;4129;4128;15;9836;84274;60487;56341;55798;55170;54496;51451;51409;3275;29960;27292;24140;131965;114049;10498;10419;10196;438;64816;29785;260293;199974;1588;1580;1577;1576;1573;1572;1571;1565;1562;1559;1558;1557;1555;1553;1551;1549;1548;1545;1544;1543;3620;169355;
cancer	leukemia-cancer	path:00380_3	Tryptophan metabolism	Amino Acid Metabolism	6.46749e-09	8	1577;1576;1571;1565;1559;1557;1545;1543;	11185;8639;314;26;4799;316;501;224;223;220;219;218;217;7453;10352;7166;121278;6999;8942;125061;1644;4129;4128;15;9836;84274;60487;56341;55798;55170;54496;51451;51409;3275;29960;27292;24140;131965;114049;10498;10419;10196;438;64816;29785;260293;199974;1588;1580;1577;1576;1573;1572;1571;1565;1562;1559;1558;1557;1555;1553;1551;1549;1548;1545;1544;1543;3620;169355;
cancer	leukemia-cancer	path:00380_2	Tryptophan metabolism	Amino Acid Metabolism	9.12376e-09	8	1577;1576;1571;1565;1559;1557;1545;1543;	11185;8639;314;26;316;501;224;223;220;219;218;217;51166;847;7453;10352;7166;121278;6999;8564;8942;23498;125061;1644;4129;4128;15;9836;84274;60487;56341;55798;55170;54496;51451;51409;3275;29960;27292;24140;131965;114049;10498;10419;10196;438;64816;29785;260293;199974;1588;1580;1577;1576;1573;1572;1571;1565;1562;1559;1558;1557;1555;1553;1551;1549;1548;1545;1544;1543;3620;169355;
cancer	leukemia-cancer	path:00670_1	One carbon pool by folate	Metabolism of Cofactors and Vitamins	2.5264e-08	5	4524;6470;4522;4548;7298;	4524;6472;6470;1719;471;25902;10840;123263;275;10588;4522;10797;2618;10841;4548;7298;
cancer	leukemia-cancer	path:00902_1	Monoterpenoid biosynthesis	Biosynthesis of Secondary Metabolites	3.33516e-05	2	1559;1557;	1559;1557;
cancer	leukemia-cancer	path:00902_3	Monoterpenoid biosynthesis	Biosynthesis of Secondary Metabolites	3.33516e-05	2	1559;1557;	1559;1557;
cancer	leukemia-cancer	path:00902_4	Monoterpenoid biosynthesis	Biosynthesis of Secondary Metabolites	3.33516e-05	2	1559;1557;	1559;1557;
cancer	leukemia-cancer	path:00903_4	Limonene and pinene degradation	Biosynthesis of Secondary Metabolites	3.33516e-05	2	1559;1557;	1559;1557;
cancer	leukemia-cancer	path:00903_6	Limonene and pinene degradation	Biosynthesis of Secondary Metabolites	3.33516e-05	2	1559;1557;	1559;1557;
cancer	leukemia-cancer	path:00903_8	Limonene and pinene degradation	Biosynthesis of Secondary Metabolites	3.33516e-05	2	1559;1557;	1559;1557;
cancer	leukemia-cancer	path:00680_4	Methane metabolism	Energy Metabolism	9.96736e-05	2	4524;6470;	4524;6472;6470;
cancer	leukemia-cancer	path:00480_2	Glutathione metabolism	Metabolism of Other Amino Acids	0.00128165	3	2952;2950;2944;	9446;4259;4258;4257;373156;2954;2953;2952;2950;2949;2948;2947;2946;2944;2941;2940;2939;2938;221357;119391;26873;2730;2729;2937;2936;51060;2882;2880;2879;2878;2877;2876;257202;91227;2686;2678;290;
cancer	leukemia-cancer	path:00480_1	Glutathione metabolism	Metabolism of Other Amino Acids	0.00160917	3	2952;2950;2944;	9446;4259;4258;4257;373156;2954;2953;2952;2950;2949;2948;2947;2946;2944;2941;2940;2939;2938;221357;119391;26873;2730;2729;2937;2936;3418;3417;2539;51060;2882;2880;2879;2878;2877;2876;257202;91227;2686;2678;290;
cancer	leukemia-cancer	path:00903_7	Limonene and pinene degradation	Biosynthesis of Secondary Metabolites	0.00249471	2	1559;1557;	1559;1557;501;224;223;220;219;218;217;376497;11001;11000;10999;
cancer	leukemia-cancer	path:00633_1	Trinitrotoluene degradation	Fluorene degradation	0.00289946	2	9;10;	5860;9946;9843;9540;9131;58472;56931;54920;23028;22977;11062;10493;9;10;
cancer	leukemia-cancer	path:00920_1	Sulfur metabolism	Energy Metabolism	0.00289946	2	6821;6817;	9061;6821;10380;9060;6818;6817;6799;445329;6822;6820;6783;55501;50515;166012;
cancer	leukemia-cancer	path:00271_9	Methionine metabolism	Amino Acid Metabolism	0.00379456	2	1789;4548;	1789;1788;1787;1786;23382;191;4143;27430;635;92935;4141;4548;262;6723;6898;64850;
cancer	leukemia-cancer	path:00271_8	Methionine metabolism	Amino Acid Metabolism	0.0053461	2	1789;4548;	79947;27235;1352;1789;1788;1787;1786;23382;191;4143;27430;635;92935;4141;4548;875;1491;6898;64850;
cancer	leukemia-cancer	path:00920_2	Sulfur metabolism	Energy Metabolism	0.00579555	1	6821;	6821;
cancer	leukemia-cancer	path:00271_7	Methionine metabolism	Amino Acid Metabolism	0.00591766	2	1789;4548;	79947;27235;1352;1789;1788;1787;1786;23382;191;4143;27430;635;123263;92935;4141;4548;875;262;6898;64850;
cancer	leukemia-cancer	path:00903_3	Limonene and pinene degradation	Biosynthesis of Secondary Metabolites	0.00989525	2	1559;1557;	1559;1557;51004;10229;501;224;223;220;219;218;217;8560;123099;376497;11001;11000;10999;3030;1962;1892;201562;9249;51635;207063;115817;10202;
cancer	liver-cancer	path:00040_1	Pentose and glucuronate interconversions	Carbohydrate Metabolism	0	9	7366;7364;54659;54657;54600;54578;54577;54576;54575;	79799;7367;7366;7365;7364;7363;54659;54658;54657;54600;54579;54578;54577;54576;54575;54490;10941;10720;2990;
cancer	liver-cancer	path:00040_5	Pentose and glucuronate interconversions	Carbohydrate Metabolism	0	9	7366;7364;54659;54657;54600;54578;54577;54576;54575;	7358;79799;7367;7366;7365;7364;7363;54659;54658;54657;54600;54579;54578;54577;54576;54575;54490;10941;10720;7360;2990;
cancer	liver-cancer	path:00071_2	Fatty acid metabolism	Lipid Metabolism	0	13	1577;1576;1571;1565;1559;1557;1555;1548;1545;1544;1543;217;126;	64816;29785;260293;199974;1588;1580;1577;1576;1573;1572;1571;1565;1562;1559;1558;1557;1555;1553;1551;1549;1548;1545;1544;1543;501;224;223;220;219;218;217;137872;131;130;128;127;126;125;124;284541;1579;
cancer	liver-cancer	path:00150_1	Androgen and estrogen metabolism	Lipid Metabolism	0	21	1577;1576;1571;1565;1559;1557;1555;1548;1545;1544;1543;6716;7366;7364;54659;54657;54600;54578;54577;54576;54575;	412;6822;6820;83875;3284;3283;1585;1584;1109;3293;64816;29785;260293;199974;1588;1580;1577;1576;1573;1572;1571;1565;1562;1559;1558;1557;1555;1553;1551;1549;1548;1545;1544;1543;6716;6715;6718;415;414;6783;7923;51478;51144;3294;3292;51004;10229;9836;84274;60487;56341;55798;55170;54496;51451;51409;3275;29960;27292;24140;131965;114049;10498;10419;10196;79799;7367;7366;7365;7364;7363;54659;54658;54657…
cancer	liver-cancer	path:00150_2	Androgen and estrogen metabolism	Lipid Metabolism	0	21	1577;1576;1571;1565;1559;1557;1555;1548;1545;1544;1543;6716;7366;7364;54659;54657;54600;54578;54577;54576;54575;	412;6822;6820;83875;3284;3283;1585;1584;3291;3290;1109;3293;64816;29785;260293;199974;1588;1580;1577;1576;1573;1572;1571;1565;1562;1559;1558;1557;1555;1553;1551;1549;1548;1545;1544;1543;6716;6715;6718;415;414;6783;7923;51478;51144;3294;3292;51004;10229;79799;7367;7366;7365;7364;7363;54659;54658;54657;54600;54579;54578;54577;54576;54575;54490;10941;10720;
cancer	liver-cancer	path:00232_1	Caffeine metabolism	Biosynthesis of Secondary Metabolites	0	13	9;10;1577;1576;1571;1565;1559;1557;1555;1548;1545;1544;1543;	9;10;7498;64816;29785;260293;199974;1588;1580;1577;1576;1573;1572;1571;1565;1562;1559;1558;1557;1555;1553;1551;1549;1548;1545;1544;1543;
cancer	liver-cancer	path:00232_2	Caffeine metabolism	Biosynthesis of Secondary Metabolites	0	13	9;10;1577;1576;1571;1565;1559;1557;1555;1548;1545;1544;1543;	9;10;7498;64816;29785;260293;199974;1588;1580;1577;1576;1573;1572;1571;1565;1562;1559;1558;1557;1555;1553;1551;1549;1548;1545;1544;1543;
cancer	liver-cancer	path:00361_2	gamma-Hexachlorocyclohexane degradation	Xenobiotics Biodegradation and Metabolism	0	11	1577;1576;1571;1565;1559;1557;1555;1548;1545;1544;1543;	64816;29785;260293;199974;1588;1580;1577;1576;1573;1572;1571;1565;1562;1559;1558;1557;1555;1553;1551;1549;1548;1545;1544;1543;8560;123099;5446;5445;5444;93650;55;54;53;52;51205;251;250;249;248;9249;51635;207063;115817;10202;51004;10229;
cancer	liver-cancer	path:00380_2	Tryptophan metabolism	Amino Acid Metabolism	0	12	217;1577;1576;1571;1565;1559;1557;1555;1548;1545;1544;1543;	11185;8639;314;26;316;501;224;223;220;219;218;217;51166;847;7453;10352;7166;121278;6999;8564;8942;23498;125061;1644;4129;4128;15;9836;84274;60487;56341;55798;55170;54496;51451;51409;3275;29960;27292;24140;131965;114049;10498;10419;10196;438;64816;29785;260293;199974;1588;1580;1577;1576;1573;1572;1571;1565;1562;1559;1558;1557;1555;1553;1551;1549;1548;1545;1544;1543;3620;169355;
cancer	liver-cancer	path:00380_3	Tryptophan metabolism	Amino Acid Metabolism	0	12	217;1577;1576;1571;1565;1559;1557;1555;1548;1545;1544;1543;	11185;8639;314;26;4799;316;501;224;223;220;219;218;217;7453;10352;7166;121278;6999;8942;125061;1644;4129;4128;15;9836;84274;60487;56341;55798;55170;54496;51451;51409;3275;29960;27292;24140;131965;114049;10498;10419;10196;438;64816;29785;260293;199974;1588;1580;1577;1576;1573;1572;1571;1565;1562;1559;1558;1557;1555;1553;1551;1549;1548;1545;1544;1543;3620;169355;
cancer	liver-cancer	path:00380_13	Tryptophan metabolism	Amino Acid Metabolism	0	12	217;1577;1576;1571;1565;1559;1557;1555;1548;1545;1544;1543;	11185;8639;314;26;4799;316;501;224;223;220;219;218;217;7453;10352;7166;121278;6999;1644;4129;4128;15;9836;84274;60487;56341;55798;55170;54496;51451;51409;3275;29960;27292;24140;131965;114049;10498;10419;10196;438;64816;29785;260293;199974;1588;1580;1577;1576;1573;1572;1571;1565;1562;1559;1558;1557;1555;1553;1551;1549;1548;1545;1544;1543;3620;169355;
cancer	liver-cancer	path:00500_2	Starch and sucrose metabolism	Carbohydrate Metabolism	0	9	7366;7364;54659;54657;54600;54578;54577;54576;54575;	79799;7367;7366;7365;7364;7363;54659;54658;54657;54600;54579;54578;54577;54576;54575;54490;10941;10720;7358;80146;
cancer	liver-cancer	path:00500_5	Starch and sucrose metabolism	Carbohydrate Metabolism	0	9	7366;7364;54659;54657;54600;54578;54577;54576;54575;	79799;7367;7366;7365;7364;7363;54659;54658;54657;54600;54579;54578;54577;54576;54575;54490;10941;10720;7358;80146;
cancer	liver-cancer	path:00590_4	Arachidonic acid metabolism	Lipid Metabolism	0	11	1577;1576;1571;1565;1559;1557;1555;1548;1545;1544;1543;	240;8681;84647;8399;8398;81579;64600;5322;5321;5320;5319;50487;30814;26279;100137049;5743;5742;239;8529;4051;242;247;246;284541;1579;64816;29785;260293;199974;1588;1580;1577;1576;1573;1572;1571;1565;1562;1559;1558;1557;1555;1553;1551;1549;1548;1545;1544;1543;
cancer	liver-cancer	path:00591_1	Linoleic acid metabolism	Lipid Metabolism	0	11	1577;1576;1571;1565;1559;1557;1555;1548;1545;1544;1543;	240;8681;84647;8399;8398;81579;64600;5322;5321;5320;5319;50487;30814;26279;100137049;247;246;64816;29785;260293;199974;1588;1580;1577;1576;1573;1572;1571;1565;1562;1559;1558;1557;1555;1553;1551;1549;1548;1545;1544;1543;
cancer	liver-cancer	path:00860_14	Porphyrin and chlorophyll metabolism	Metabolism of Cofactors and Vitamins	0	9	7366;7364;54659;54657;54600;54578;54577;54576;54575;	79799;7367;7366;7365;7364;7363;54659;54658;54657;54600;54579;54578;54577;54576;54575;54490;10941;10720;645;644;3163;3162;2990;
cancer	liver-cancer	path:00980_1	Metabolism of xenobiotics by cytochrome P450	Fluorene degradation	0	27	2052;126;7366;7364;54659;54657;54600;54578;54577;54576;54575;9446;2952;2950;2944;119391;1577;1576;1571;1565;1559;1557;1555;1548;1545;1544;1543;	8644;27294;1646;1645;1109;2052;137872;131;130;128;127;126;125;124;222;221;220;218;79799;7367;7366;7365;7364;7363;54659;54658;54657;54600;54579;54578;54577;54576;54575;54490;10941;10720;9446;4259;4258;4257;373156;2954;2953;2952;2950;2949;2948;2947;2946;2944;2941;2940;2939;2938;221357;119391;64816;29785;260293;199974;1588;1580;1577;1576;1573;1572;1571;1565;1562;1559;1558;1557;1555;1553;1551;1549;15…
cancer	liver-cancer	path:00380_1	Tryptophan metabolism	Amino Acid Metabolism	1.11022e-16	11	1577;1576;1571;1565;1559;1557;1555;1548;1545;1544;1543;	11185;8639;314;26;7453;10352;7166;121278;6999;8942;125061;1644;4129;4128;15;9836;84274;60487;56341;55798;55170;54496;51451;51409;3275;29960;27292;24140;131965;114049;10498;10419;10196;438;64816;29785;260293;199974;1588;1580;1577;1576;1573;1572;1571;1565;1562;1559;1558;1557;1555;1553;1551;1549;1548;1545;1544;1543;3620;169355;
cancer	liver-cancer	path:00590_3	Arachidonic acid metabolism	Lipid Metabolism	1.11022e-16	11	1577;1576;1571;1565;1559;1557;1555;1548;1545;1544;1543;	4056;4048;240;8681;84647;8399;8398;81579;64600;5322;5321;5320;5319;50487;30814;26279;100137049;5743;5742;239;8529;4051;2882;2880;2879;2878;2877;2876;257202;242;247;246;284541;1579;64816;29785;260293;199974;1588;1580;1577;1576;1573;1572;1571;1565;1562;1559;1558;1557;1555;1553;1551;1549;1548;1545;1544;1543;2053;
cancer	liver-cancer	path:00590_6	Arachidonic acid metabolism	Lipid Metabolism	1.11022e-16	11	1577;1576;1571;1565;1559;1557;1555;1548;1545;1544;1543;	874;873;10901;5730;27306;8644;6916;9536;80142;5740;240;8681;84647;8399;8398;81579;64600;5322;5321;5320;5319;50487;30814;26279;100137049;5743;5742;239;8529;4051;242;247;246;284541;1579;64816;29785;260293;199974;1588;1580;1577;1576;1573;1572;1571;1565;1562;1559;1558;1557;1555;1553;1551;1549;1548;1545;1544;1543;
cancer	liver-cancer	path:00860_6	Porphyrin and chlorophyll metabolism	Metabolism of Cofactors and Vitamins	1.11022e-16	9	7366;7364;54659;54657;54600;54578;54577;54576;54575;	79799;7367;7366;7365;7364;7363;54659;54658;54657;54600;54579;54578;54577;54576;54575;54490;10941;10720;645;644;3163;3162;94033;2495;1356;
cancer	liver-cancer	path:00500_4	Starch and sucrose metabolism	Carbohydrate Metabolism	2.22045e-16	9	7366;7364;54659;54657;54600;54578;54577;54576;54575;	2998;2997;2990;79799;7367;7366;7365;7364;7363;54659;54658;54657;54600;54579;54578;54577;54576;54575;54490;10941;10720;7360;7358;5169;5167;80146;
cancer	liver-cancer	path:00590_5	Arachidonic acid metabolism	Lipid Metabolism	2.22045e-16	11	1577;1576;1571;1565;1559;1557;1555;1548;1545;1544;1543;	91227;2686;2678;4056;4048;240;8681;84647;8399;8398;81579;64600;5322;5321;5320;5319;50487;30814;26279;100137049;5743;5742;239;8529;4051;2882;2880;2879;2878;2877;2876;257202;242;247;246;284541;1579;64816;29785;260293;199974;1588;1580;1577;1576;1573;1572;1571;1565;1562;1559;1558;1557;1555;1553;1551;1549;1548;1545;1544;1543;
cancer	liver-cancer	path:00380_4	Tryptophan metabolism	Amino Acid Metabolism	3.33067e-16	11	1577;1576;1571;1565;1559;1557;1555;1548;1545;1544;1543;	11185;8639;314;26;51166;847;7453;10352;7166;121278;6999;8564;8942;23498;125061;1644;4129;4128;15;9836;84274;60487;56341;55798;55170;54496;51451;51409;3275;29960;27292;24140;131965;114049;10498;10419;10196;438;64816;29785;260293;199974;1588;1580;1577;1576;1573;1572;1571;1565;1562;1559;1558;1557;1555;1553;1551;1549;1548;1545;1544;1543;3620;169355;
cancer	liver-cancer	path:00590_1	Arachidonic acid metabolism	Lipid Metabolism	4.44089e-16	11	1577;1576;1571;1565;1559;1557;1555;1548;1545;1544;1543;	5730;27306;6916;9536;80142;5740;4056;4048;240;8681;84647;8399;8398;81579;64600;5322;5321;5320;5319;50487;30814;26279;100137049;5743;5742;239;8529;4051;2882;2880;2879;2878;2877;2876;257202;242;247;246;284541;1579;64816;29785;260293;199974;1588;1580;1577;1576;1573;1572;1571;1565;1562;1559;1558;1557;1555;1553;1551;1549;1548;1545;1544;1543;2053;
cancer	liver-cancer	path:00480_2	Glutathione metabolism	Metabolism of Other Amino Acids	1.95631e-07	5	9446;2952;2950;2944;119391;	9446;4259;4258;4257;373156;2954;2953;2952;2950;2949;2948;2947;2946;2944;2941;2940;2939;2938;221357;119391;26873;2730;2729;2937;2936;51060;2882;2880;2879;2878;2877;2876;257202;91227;2686;2678;290;
cancer	liver-cancer	path:00480_1	Glutathione metabolism	Metabolism of Other Amino Acids	2.92866e-07	5	9446;2952;2950;2944;119391;	9446;4259;4258;4257;373156;2954;2953;2952;2950;2949;2948;2947;2946;2944;2941;2940;2939;2938;221357;119391;26873;2730;2729;2937;2936;3418;3417;2539;51060;2882;2880;2879;2878;2877;2876;257202;91227;2686;2678;290;
cancer	liver-cancer	path:00903_7	Limonene and pinene degradation	Biosynthesis of Secondary Metabolites	1.18884e-05	3	1559;1557;217;	1559;1557;501;224;223;220;219;218;217;376497;11001;11000;10999;
cancer	liver-cancer	path:00902_1	Monoterpenoid biosynthesis	Biosynthesis of Secondary Metabolites	1.23506e-05	2	1559;1557;	1559;1557;
cancer	liver-cancer	path:00902_3	Monoterpenoid biosynthesis	Biosynthesis of Secondary Metabolites	1.23506e-05	2	1559;1557;	1559;1557;
cancer	liver-cancer	path:00902_4	Monoterpenoid biosynthesis	Biosynthesis of Secondary Metabolites	1.23506e-05	2	1559;1557;	1559;1557;
cancer	liver-cancer	path:00903_4	Limonene and pinene degradation	Biosynthesis of Secondary Metabolites	1.23506e-05	2	1559;1557;	1559;1557;
cancer	liver-cancer	path:00903_6	Limonene and pinene degradation	Biosynthesis of Secondary Metabolites	1.23506e-05	2	1559;1557;	1559;1557;
cancer	liver-cancer	path:00903_8	Limonene and pinene degradation	Biosynthesis of Secondary Metabolites	1.23506e-05	2	1559;1557;	1559;1557;
cancer	liver-cancer	path:00903_3	Limonene and pinene degradation	Biosynthesis of Secondary Metabolites	0.000104543	3	1559;1557;217;	1559;1557;51004;10229;501;224;223;220;219;218;217;8560;123099;376497;11001;11000;10999;3030;1962;1892;201562;9249;51635;207063;115817;10202;
cancer	liver-cancer	path:00633_1	Trinitrotoluene degradation	Fluorene degradation	0.00109329	2	9;10;	5860;9946;9843;9540;9131;58472;56931;54920;23028;22977;11062;10493;9;10;
cancer	liver-cancer	path:00920_1	Sulfur metabolism	Energy Metabolism	0.00109329	2	6817;6799;	9061;6821;10380;9060;6818;6817;6799;445329;6822;6820;6783;55501;50515;166012;
cancer	liver-cancer	path:00641_1	3-Chloroacrylic acid degradation	Fluorene degradation	0.00125859	2	217;126;	501;224;223;220;219;218;217;137872;131;130;128;127;126;125;124;
cancer	liver-cancer	path:00120_3	Bile acid biosynthesis	Lipid Metabolism	0.0016227	2	217;126;	1593;501;224;223;220;219;218;217;137872;131;130;128;127;126;125;124;10998;
cancer	liver-cancer	path:00120_4	Bile acid biosynthesis	Lipid Metabolism	0.0016227	2	217;126;	1109;1593;501;224;223;220;219;218;217;137872;131;130;128;127;126;125;124;
cancer	liver-cancer	path:00120_2	Bile acid biosynthesis	Lipid Metabolism	0.00324068	2	217;126;	501;224;223;220;219;218;217;137872;131;130;128;127;126;125;124;37;36;28976;27034;3032;30;10449;570;10998;
cancer	liver-cancer	path:00350_10	Tyrosine metabolism	Amino Acid Metabolism	0.00471281	2	126;1312;	316;8639;314;26;51004;10229;376497;11001;11000;10999;1644;1621;5409;137872;131;130;128;127;126;125;124;1312;222;221;220;218;4129;4128;7299;
cancer	liver-cancer	path:00350_3	Tyrosine metabolism	Amino Acid Metabolism	0.0050379	2	126;1312;	8639;314;26;51004;10229;6898;7054;2806;2805;7173;1644;1621;5409;137872;131;130;128;127;126;125;124;1312;222;221;220;218;4129;4128;7299;1638;
cancer	liver-cancer	path:00350_11	Tyrosine metabolism	Amino Acid Metabolism	0.00537303	2	126;1312;	8639;314;26;51004;10229;6898;7054;3242;4282;2806;2805;7173;1644;1621;137872;131;130;128;127;126;125;124;1312;222;221;220;218;4129;4128;7299;1638;
cancer	liver-cancer	path:00350_7	Tyrosine metabolism	Amino Acid Metabolism	0.00607315	2	126;1312;	316;8639;314;26;51004;10229;6898;376497;11001;11000;10999;2806;2805;1644;1621;5409;137872;131;130;128;127;126;125;124;1312;222;221;220;218;4129;4128;7299;1638;
cancer	liver-cancer	path:00010_1	Glycolysis / Gluconeogenesis	Carbohydrate Metabolism	0.00681258	2	126;217;	1738;2027;2026;2023;5315;5313;92483;3948;3945;3939;160287;1737;5162;5161;5160;137872;131;130;128;127;126;125;124;10327;222;221;84532;55902;501;224;223;220;219;218;217;
cancer	liver-cancer	path:00350_4	Tyrosine metabolism	Amino Acid Metabolism	0.00681258	2	126;1312;	316;8639;314;26;51004;10229;6898;7054;376497;11001;11000;10999;2806;2805;7173;1644;1621;5409;137872;131;130;128;127;126;125;124;1312;222;221;220;218;4129;4128;7299;1638;
cancer	lung-cancer	path:00150_2	Androgen and estrogen metabolism	Lipid Metabolism	0	15	1577;1576;1572;1571;1565;1559;1557;1553;1548;1545;1544;1543;7367;54658;54577;	412;6822;6820;83875;3284;3283;1585;1584;3291;3290;1109;3293;64816;29785;260293;199974;1588;1580;1577;1576;1573;1572;1571;1565;1562;1559;1558;1557;1555;1553;1551;1549;1548;1545;1544;1543;6716;6715;6718;415;414;6783;7923;51478;51144;3294;3292;51004;10229;79799;7367;7366;7365;7364;7363;54659;54658;54657;54600;54579;54578;54577;54576;54575;54490;10941;10720;
cancer	lung-cancer	path:00232_1	Caffeine metabolism	Biosynthesis of Secondary Metabolites	0	14	9;10;1577;1576;1572;1571;1565;1559;1557;1553;1548;1545;1544;1543;	9;10;7498;64816;29785;260293;199974;1588;1580;1577;1576;1573;1572;1571;1565;1562;1559;1558;1557;1555;1553;1551;1549;1548;1545;1544;1543;
cancer	lung-cancer	path:00232_2	Caffeine metabolism	Biosynthesis of Secondary Metabolites	0	14	9;10;1577;1576;1572;1571;1565;1559;1557;1553;1548;1545;1544;1543;	9;10;7498;64816;29785;260293;199974;1588;1580;1577;1576;1573;1572;1571;1565;1562;1559;1558;1557;1555;1553;1551;1549;1548;1545;1544;1543;
cancer	lung-cancer	path:00361_2	gamma-Hexachlorocyclohexane degradation	Xenobiotics Biodegradation and Metabolism	0	13	1577;1576;1572;1571;1565;1559;1557;1553;1548;1545;1544;1543;5444;	64816;29785;260293;199974;1588;1580;1577;1576;1573;1572;1571;1565;1562;1559;1558;1557;1555;1553;1551;1549;1548;1545;1544;1543;8560;123099;5446;5445;5444;93650;55;54;53;52;51205;251;250;249;248;9249;51635;207063;115817;10202;51004;10229;
cancer	lung-cancer	path:00590_3	Arachidonic acid metabolism	Lipid Metabolism	0	14	5743;2876;1577;1576;1572;1571;1565;1559;1557;1553;1548;1545;1544;1543;	4056;4048;240;8681;84647;8399;8398;81579;64600;5322;5321;5320;5319;50487;30814;26279;100137049;5743;5742;239;8529;4051;2882;2880;2879;2878;2877;2876;257202;242;247;246;284541;1579;64816;29785;260293;199974;1588;1580;1577;1576;1573;1572;1571;1565;1562;1559;1558;1557;1555;1553;1551;1549;1548;1545;1544;1543;2053;
cancer	lung-cancer	path:00590_6	Arachidonic acid metabolism	Lipid Metabolism	0	14	8644;5743;1577;1576;1572;1571;1565;1559;1557;1553;1548;1545;1544;1543;	874;873;10901;5730;27306;8644;6916;9536;80142;5740;240;8681;84647;8399;8398;81579;64600;5322;5321;5320;5319;50487;30814;26279;100137049;5743;5742;239;8529;4051;242;247;246;284541;1579;64816;29785;260293;199974;1588;1580;1577;1576;1573;1572;1571;1565;1562;1559;1558;1557;1555;1553;1551;1549;1548;1545;1544;1543;
cancer	lung-cancer	path:00980_1	Metabolism of xenobiotics by cytochrome P450	Fluorene degradation	0	25	8644;2052;7367;54658;54577;2952;2950;2948;2947;2944;2941;2939;2938;1577;1576;1572;1571;1565;1559;1557;1553;1548;1545;1544;1543;	8644;27294;1646;1645;1109;2052;137872;131;130;128;127;126;125;124;222;221;220;218;79799;7367;7366;7365;7364;7363;54659;54658;54657;54600;54579;54578;54577;54576;54575;54490;10941;10720;9446;4259;4258;4257;373156;2954;2953;2952;2950;2949;2948;2947;2946;2944;2941;2940;2939;2938;221357;119391;64816;29785;260293;199974;1588;1580;1577;1576;1573;1572;1571;1565;1562;1559;1558;1557;1555;1553;1551;1549;15…
cancer	lung-cancer	path:00590_4	Arachidonic acid metabolism	Lipid Metabolism	1.11022e-16	13	5743;1577;1576;1572;1571;1565;1559;1557;1553;1548;1545;1544;1543;	240;8681;84647;8399;8398;81579;64600;5322;5321;5320;5319;50487;30814;26279;100137049;5743;5742;239;8529;4051;242;247;246;284541;1579;64816;29785;260293;199974;1588;1580;1577;1576;1573;1572;1571;1565;1562;1559;1558;1557;1555;1553;1551;1549;1548;1545;1544;1543;
cancer	lung-cancer	path:00590_5	Arachidonic acid metabolism	Lipid Metabolism	1.11022e-16	14	5743;2876;1577;1576;1572;1571;1565;1559;1557;1553;1548;1545;1544;1543;	91227;2686;2678;4056;4048;240;8681;84647;8399;8398;81579;64600;5322;5321;5320;5319;50487;30814;26279;100137049;5743;5742;239;8529;4051;2882;2880;2879;2878;2877;2876;257202;242;247;246;284541;1579;64816;29785;260293;199974;1588;1580;1577;1576;1573;1572;1571;1565;1562;1559;1558;1557;1555;1553;1551;1549;1548;1545;1544;1543;
cancer	lung-cancer	path:00150_1	Androgen and estrogen metabolism	Lipid Metabolism	2.22045e-16	15	1577;1576;1572;1571;1565;1559;1557;1553;1548;1545;1544;1543;7367;54658;54577;	412;6822;6820;83875;3284;3283;1585;1584;1109;3293;64816;29785;260293;199974;1588;1580;1577;1576;1573;1572;1571;1565;1562;1559;1558;1557;1555;1553;1551;1549;1548;1545;1544;1543;6716;6715;6718;415;414;6783;7923;51478;51144;3294;3292;51004;10229;9836;84274;60487;56341;55798;55170;54496;51451;51409;3275;29960;27292;24140;131965;114049;10498;10419;10196;79799;7367;7366;7365;7364;7363;54659;54658;54657…
cancer	lung-cancer	path:00590_1	Arachidonic acid metabolism	Lipid Metabolism	2.22045e-16	14	5743;2876;1577;1576;1572;1571;1565;1559;1557;1553;1548;1545;1544;1543;	5730;27306;6916;9536;80142;5740;4056;4048;240;8681;84647;8399;8398;81579;64600;5322;5321;5320;5319;50487;30814;26279;100137049;5743;5742;239;8529;4051;2882;2880;2879;2878;2877;2876;257202;242;247;246;284541;1579;64816;29785;260293;199974;1588;1580;1577;1576;1573;1572;1571;1565;1562;1559;1558;1557;1555;1553;1551;1549;1548;1545;1544;1543;2053;
cancer	lung-cancer	path:00071_2	Fatty acid metabolism	Lipid Metabolism	4.44089e-16	12	1577;1576;1572;1571;1565;1559;1557;1553;1548;1545;1544;1543;	64816;29785;260293;199974;1588;1580;1577;1576;1573;1572;1571;1565;1562;1559;1558;1557;1555;1553;1551;1549;1548;1545;1544;1543;501;224;223;220;219;218;217;137872;131;130;128;127;126;125;124;284541;1579;
cancer	lung-cancer	path:00591_1	Linoleic acid metabolism	Lipid Metabolism	4.44089e-16	12	1577;1576;1572;1571;1565;1559;1557;1553;1548;1545;1544;1543;	240;8681;84647;8399;8398;81579;64600;5322;5321;5320;5319;50487;30814;26279;100137049;247;246;64816;29785;260293;199974;1588;1580;1577;1576;1573;1572;1571;1565;1562;1559;1558;1557;1555;1553;1551;1549;1548;1545;1544;1543;
cancer	lung-cancer	path:00380_1	Tryptophan metabolism	Amino Acid Metabolism	7.62723e-14	12	1577;1576;1572;1571;1565;1559;1557;1553;1548;1545;1544;1543;	11185;8639;314;26;7453;10352;7166;121278;6999;8942;125061;1644;4129;4128;15;9836;84274;60487;56341;55798;55170;54496;51451;51409;3275;29960;27292;24140;131965;114049;10498;10419;10196;438;64816;29785;260293;199974;1588;1580;1577;1576;1573;1572;1571;1565;1562;1559;1558;1557;1555;1553;1551;1549;1548;1545;1544;1543;3620;169355;
cancer	lung-cancer	path:00380_4	Tryptophan metabolism	Amino Acid Metabolism	1.73861e-13	12	1577;1576;1572;1571;1565;1559;1557;1553;1548;1545;1544;1543;	11185;8639;314;26;51166;847;7453;10352;7166;121278;6999;8564;8942;23498;125061;1644;4129;4128;15;9836;84274;60487;56341;55798;55170;54496;51451;51409;3275;29960;27292;24140;131965;114049;10498;10419;10196;438;64816;29785;260293;199974;1588;1580;1577;1576;1573;1572;1571;1565;1562;1559;1558;1557;1555;1553;1551;1549;1548;1545;1544;1543;3620;169355;
cancer	lung-cancer	path:00380_13	Tryptophan metabolism	Amino Acid Metabolism	3.1064e-13	12	1577;1576;1572;1571;1565;1559;1557;1553;1548;1545;1544;1543;	11185;8639;314;26;4799;316;501;224;223;220;219;218;217;7453;10352;7166;121278;6999;1644;4129;4128;15;9836;84274;60487;56341;55798;55170;54496;51451;51409;3275;29960;27292;24140;131965;114049;10498;10419;10196;438;64816;29785;260293;199974;1588;1580;1577;1576;1573;1572;1571;1565;1562;1559;1558;1557;1555;1553;1551;1549;1548;1545;1544;1543;3620;169355;
cancer	lung-cancer	path:00380_3	Tryptophan metabolism	Amino Acid Metabolism	4.50084e-13	12	1577;1576;1572;1571;1565;1559;1557;1553;1548;1545;1544;1543;	11185;8639;314;26;4799;316;501;224;223;220;219;218;217;7453;10352;7166;121278;6999;8942;125061;1644;4129;4128;15;9836;84274;60487;56341;55798;55170;54496;51451;51409;3275;29960;27292;24140;131965;114049;10498;10419;10196;438;64816;29785;260293;199974;1588;1580;1577;1576;1573;1572;1571;1565;1562;1559;1558;1557;1555;1553;1551;1549;1548;1545;1544;1543;3620;169355;
cancer	lung-cancer	path:00380_2	Tryptophan metabolism	Amino Acid Metabolism	7.67608e-13	12	1577;1576;1572;1571;1565;1559;1557;1553;1548;1545;1544;1543;	11185;8639;314;26;316;501;224;223;220;219;218;217;51166;847;7453;10352;7166;121278;6999;8564;8942;23498;125061;1644;4129;4128;15;9836;84274;60487;56341;55798;55170;54496;51451;51409;3275;29960;27292;24140;131965;114049;10498;10419;10196;438;64816;29785;260293;199974;1588;1580;1577;1576;1573;1572;1571;1565;1562;1559;1558;1557;1555;1553;1551;1549;1548;1545;1544;1543;3620;169355;
cancer	lung-cancer	path:00480_2	Glutathione metabolism	Metabolism of Other Amino Acids	1.59548e-11	9	2952;2950;2948;2947;2944;2941;2939;2938;2876;	9446;4259;4258;4257;373156;2954;2953;2952;2950;2949;2948;2947;2946;2944;2941;2940;2939;2938;221357;119391;26873;2730;2729;2937;2936;51060;2882;2880;2879;2878;2877;2876;257202;91227;2686;2678;290;
cancer	lung-cancer	path:00480_1	Glutathione metabolism	Metabolism of Other Amino Acids	3.43233e-11	9	2952;2950;2948;2947;2944;2941;2939;2938;2876;	9446;4259;4258;4257;373156;2954;2953;2952;2950;2949;2948;2947;2946;2944;2941;2940;2939;2938;221357;119391;26873;2730;2729;2937;2936;3418;3417;2539;51060;2882;2880;2879;2878;2877;2876;257202;91227;2686;2678;290;
cancer	lung-cancer	path:00670_1	One carbon pool by folate	Metabolism of Cofactors and Vitamins	1.52268e-07	5	4524;6470;4522;4548;7298;	4524;6472;6470;1719;471;25902;10840;123263;275;10588;4522;10797;2618;10841;4548;7298;
cancer	lung-cancer	path:00240_2	Pyrimidine metabolism	Nucleotide Metabolism	7.80843e-07	8	7298;51455;5423;51426;11201;6240;1806;5431;	318;3704;7298;1890;4860;7084;7083;1841;1854;1635;1633;5558;5557;54974;51455;4940;4939;4938;5980;56655;5429;5428;5427;5426;5424;5423;5422;54107;51426;27434;27343;11201;11044;10721;10514;6241;6240;50484;978;57379;1806;7378;151531;93034;84618;56953;51251;4907;30833;22978;83549;7371;54963;139596;9583;957;955;956;953;377841;124583;56474;1503;51727;129607;50808;4833;4831;4830;29922;10201;9533;84265;841…
cancer	lung-cancer	path:00240_7	Pyrimidine metabolism	Nucleotide Metabolism	6.46627e-06	7	7298;51455;5423;51426;11201;6240;5431;	318;3704;7372;7298;7084;7083;1841;1854;1635;1633;5558;5557;54974;51455;4940;4939;4938;5980;56655;5429;5428;5427;5426;5424;5423;5422;54107;51426;27434;27343;11201;11044;10721;10514;6241;6240;50484;7296;10587;93034;84618;56953;51251;4907;30833;22978;83549;7371;54963;139596;9583;957;955;956;953;377841;124583;56474;1503;51727;129607;50808;4833;4831;4830;29922;10201;9533;84265;84172;661;64425;55703;54…
cancer	lung-cancer	path:00230_12	Purine metabolism	Nucleotide Metabolism	1.42097e-05	8	2272;3251;6240;51455;5423;51426;11201;5431;	1633;5315;5313;2272;318;3704;9061;9060;4882;4881;3000;2986;2984;2983;2982;2977;2987;3251;9583;957;955;8833;3615;3614;51292;2766;353;132;93034;84618;56953;51251;4907;30833;22978;272;271;270;159;122622;26289;205;204;203;122481;6241;6240;50484;4833;4831;4830;29922;10201;954;956;953;377841;124583;5558;5557;54974;51455;4940;4939;4938;5980;56655;5429;5428;5427;5426;5424;5423;5422;54107;51426;27434;2734…
cancer	lung-cancer	path:00230_13	Purine metabolism	Nucleotide Metabolism	1.42097e-05	8	2272;3251;6240;51455;5423;51426;11201;5431;	1633;5315;5313;2272;1716;318;3704;4882;4881;3000;2986;2984;2983;2982;2977;58497;2987;3251;9583;957;955;8833;3615;3614;51292;2766;353;132;93034;84618;56953;51251;4907;30833;22978;272;271;270;159;122622;26289;205;204;203;122481;6241;6240;50484;4833;4831;4830;29922;10201;954;956;953;377841;124583;5558;5557;54974;51455;4940;4939;4938;5980;56655;5429;5428;5427;5426;5424;5423;5422;54107;51426;27434;273…
cancer	lung-cancer	path:00271_8	Methionine metabolism	Amino Acid Metabolism	1.62157e-05	4	1789;1787;4548;875;	79947;27235;1352;1789;1788;1787;1786;23382;191;4143;27430;635;92935;4141;4548;875;1491;6898;64850;
cancer	lung-cancer	path:00230_8	Purine metabolism	Nucleotide Metabolism	1.76879e-05	8	2272;3251;6240;51455;5423;51426;11201;5431;	1633;5315;5313;2272;1716;318;3704;4882;4881;3000;2986;2984;2983;2982;2977;9615;2987;7498;3251;9583;957;955;8833;3615;3614;51292;2766;1890;4860;100;353;132;93034;84618;56953;51251;4907;30833;22978;272;271;270;159;122622;26289;205;204;203;122481;6241;6240;50484;4833;4831;4830;29922;10201;954;956;953;377841;124583;5558;5557;54974;51455;4940;4939;4938;5980;56655;5429;5428;5427;5426;5424;5423;5422;541…
cancer	lung-cancer	path:00271_7	Methionine metabolism	Amino Acid Metabolism	2.01382e-05	4	1789;1787;4548;875;	79947;27235;1352;1789;1788;1787;1786;23382;191;4143;27430;635;123263;92935;4141;4548;875;262;6898;64850;
cancer	lung-cancer	path:00860_14	Porphyrin and chlorophyll metabolism	Metabolism of Cofactors and Vitamins	3.60942e-05	4	7367;54658;54577;3162;	79799;7367;7366;7365;7364;7363;54659;54658;54657;54600;54579;54578;54577;54576;54575;54490;10941;10720;645;644;3163;3162;2990;
cancer	lung-cancer	path:00860_6	Porphyrin and chlorophyll metabolism	Metabolism of Cofactors and Vitamins	5.0897e-05	4	7367;54658;54577;3162;	79799;7367;7366;7365;7364;7363;54659;54658;54657;54600;54579;54578;54577;54576;54575;54490;10941;10720;645;644;3163;3162;94033;2495;1356;
cancer	lung-cancer	path:00902_1	Monoterpenoid biosynthesis	Biosynthesis of Secondary Metabolites	6.85988e-05	2	1559;1557;	1559;1557;
cancer	lung-cancer	path:00902_3	Monoterpenoid biosynthesis	Biosynthesis of Secondary Metabolites	6.85988e-05	2	1559;1557;	1559;1557;
cancer	lung-cancer	path:00902_4	Monoterpenoid biosynthesis	Biosynthesis of Secondary Metabolites	6.85988e-05	2	1559;1557;	1559;1557;
cancer	lung-cancer	path:00903_4	Limonene and pinene degradation	Biosynthesis of Secondary Metabolites	6.85988e-05	2	1559;1557;	1559;1557;
cancer	lung-cancer	path:00903_6	Limonene and pinene degradation	Biosynthesis of Secondary Metabolites	6.85988e-05	2	1559;1557;	1559;1557;
cancer	lung-cancer	path:00903_8	Limonene and pinene degradation	Biosynthesis of Secondary Metabolites	6.85988e-05	2	1559;1557;	1559;1557;
cancer	lung-cancer	path:00633_1	Trinitrotoluene degradation	Fluorene degradation	0.000191874	3	9540;9;10;	5860;9946;9843;9540;9131;58472;56931;54920;23028;22977;11062;10493;9;10;
cancer	lung-cancer	path:00680_4	Methane metabolism	Energy Metabolism	0.000204669	2	4524;6470;	4524;6472;6470;
cancer	lung-cancer	path:00271_9	Methionine metabolism	Amino Acid Metabolism	0.000291595	3	1789;1787;4548;	1789;1788;1787;1786;23382;191;4143;27430;635;92935;4141;4548;262;6723;6898;64850;
cancer	lung-cancer	path:00040_1	Pentose and glucuronate interconversions	Carbohydrate Metabolism	0.000495382	3	7367;54658;54577;	79799;7367;7366;7365;7364;7363;54659;54658;54657;54600;54579;54578;54577;54576;54575;54490;10941;10720;2990;
cancer	lung-cancer	path:00500_2	Starch and sucrose metabolism	Carbohydrate Metabolism	0.000579249	3	7367;54658;54577;	79799;7367;7366;7365;7364;7363;54659;54658;54657;54600;54579;54578;54577;54576;54575;54490;10941;10720;7358;80146;
cancer	lung-cancer	path:00500_5	Starch and sucrose metabolism	Carbohydrate Metabolism	0.000579249	3	7367;54658;54577;	79799;7367;7366;7365;7364;7363;54659;54658;54657;54600;54579;54578;54577;54576;54575;54490;10941;10720;7358;80146;
cancer	lung-cancer	path:00040_5	Pentose and glucuronate interconversions	Carbohydrate Metabolism	0.000671671	3	7367;54658;54577;	7358;79799;7367;7366;7365;7364;7363;54659;54658;54657;54600;54579;54578;54577;54576;54575;54490;10941;10720;7360;2990;
cancer	lung-cancer	path:00500_4	Starch and sucrose metabolism	Carbohydrate Metabolism	0.00127355	3	7367;54658;54577;	2998;2997;2990;79799;7367;7366;7365;7364;7363;54659;54658;54657;54600;54579;54578;54577;54576;54575;54490;10941;10720;7360;7358;5169;5167;80146;
cancer	lung-cancer	path:00271_6	Methionine metabolism	Amino Acid Metabolism	0.00237654	2	1789;1787;	1789;1788;1787;1786;23382;191;262;6723;4507;
cancer	lung-cancer	path:00260_5	Glycine, serine and threonine metabolism	Amino Acid Metabolism	0.00359132	2	6470;875;	10993;6472;6470;5723;6301;54938;29968;875;26227;189;132158;
cancer	lung-cancer	path:00903_7	Limonene and pinene degradation	Biosynthesis of Secondary Metabolites	0.00503782	2	1559;1557;	1559;1557;501;224;223;220;219;218;217;376497;11001;11000;10999;
cancer	lung-cancer	path:00920_1	Sulfur metabolism	Energy Metabolism	0.00584548	2	6817;6799;	9061;6821;10380;9060;6818;6817;6799;445329;6822;6820;6783;55501;50515;166012;
cancer	lung-cancer	path:00790_4	Folate biosynthesis	Metabolism of Cofactors and Vitamins	0.00741238	3	4521;2071;2068;	251;250;249;248;9416;9401;9400;8886;84893;8467;8438;79132;79039;79009;7486;728849;6595;64135;641;5965;57697;57696;57634;57089;55308;54606;546;54514;54456;51428;51202;4521;317781;25788;254552;23517;23400;23132;23064;23020;2071;2068;1763;11164;11056;10973;10856;2356;
cancer	lung-cancer	path:00790_5	Folate biosynthesis	Metabolism of Cofactors and Vitamins	0.00784821	3	4521;2071;2068;	5805;251;250;249;248;2643;9416;9401;9400;8886;84893;8467;8438;79132;79039;79009;7486;728849;6595;64135;641;5965;57697;57696;57634;57089;55308;54606;546;54514;54456;51428;51202;4521;317781;25788;254552;23517;23400;23132;23064;23020;2071;2068;1763;11164;11056;10973;10856;
cancer	lung-cancer	path:00790_6	Folate biosynthesis	Metabolism of Cofactors and Vitamins	0.00829886	3	4521;2071;2068;	5805;251;250;249;248;2643;6697;9416;9401;9400;8886;84893;8467;8438;79132;79039;79009;7486;728849;6595;64135;641;5965;57697;57696;57634;57089;55308;54606;546;54514;54456;51428;51202;4521;317781;25788;254552;23517;23400;23132;23064;23020;2071;2068;1763;11164;11056;10973;10856;
cancer	lung-cancer	path:00790_7	Folate biosynthesis	Metabolism of Cofactors and Vitamins	0.00876444	3	4521;2071;2068;	5860;5805;251;250;249;248;2643;6697;9416;9401;9400;8886;84893;8467;8438;79132;79039;79009;7486;728849;6595;64135;641;5965;57697;57696;57634;57089;55308;54606;546;54514;54456;51428;51202;4521;317781;25788;254552;23517;23400;23132;23064;23020;2071;2068;1763;11164;11056;10973;10856;
cancer	lympha-cancer	path:00980_1	Metabolism of xenobiotics by cytochrome P450	Fluorene degradation	3.55271e-15	12	8644;1645;2052;2952;2950;2947;2944;1571;1559;1545;1544;1543;	8644;27294;1646;1645;1109;2052;137872;131;130;128;127;126;125;124;222;221;220;218;79799;7367;7366;7365;7364;7363;54659;54658;54657;54600;54579;54578;54577;54576;54575;54490;10941;10720;9446;4259;4258;4257;373156;2954;2953;2952;2950;2949;2948;2947;2946;2944;2941;2940;2939;2938;221357;119391;64816;29785;260293;199974;1588;1580;1577;1576;1573;1572;1571;1565;1562;1559;1558;1557;1555;1553;1551;1549;15…
cancer	lympha-cancer	path:00232_1	Caffeine metabolism	Biosynthesis of Secondary Metabolites	3.82725e-11	7	9;10;1571;1559;1545;1544;1543;	9;10;7498;64816;29785;260293;199974;1588;1580;1577;1576;1573;1572;1571;1565;1562;1559;1558;1557;1555;1553;1551;1549;1548;1545;1544;1543;
cancer	lympha-cancer	path:00232_2	Caffeine metabolism	Biosynthesis of Secondary Metabolites	3.82725e-11	7	9;10;1571;1559;1545;1544;1543;	9;10;7498;64816;29785;260293;199974;1588;1580;1577;1576;1573;1572;1571;1565;1562;1559;1558;1557;1555;1553;1551;1549;1548;1545;1544;1543;
cancer	lympha-cancer	path:00670_1	One carbon pool by folate	Metabolism of Cofactors and Vitamins	7.94076e-11	6	4524;6470;10840;10588;4548;7298;	4524;6472;6470;1719;471;25902;10840;123263;275;10588;4522;10797;2618;10841;4548;7298;
cancer	lympha-cancer	path:00361_2	gamma-Hexachlorocyclohexane degradation	Xenobiotics Biodegradation and Metabolism	8.26769e-08	6	1571;1559;1545;1544;1543;5444;	64816;29785;260293;199974;1588;1580;1577;1576;1573;1572;1571;1565;1562;1559;1558;1557;1555;1553;1551;1549;1548;1545;1544;1543;8560;123099;5446;5445;5444;93650;55;54;53;52;51205;251;250;249;248;9249;51635;207063;115817;10202;51004;10229;
cancer	lympha-cancer	path:00590_3	Arachidonic acid metabolism	Lipid Metabolism	3.78162e-07	6	2876;1571;1559;1545;1544;1543;	4056;4048;240;8681;84647;8399;8398;81579;64600;5322;5321;5320;5319;50487;30814;26279;100137049;5743;5742;239;8529;4051;2882;2880;2879;2878;2877;2876;257202;242;247;246;284541;1579;64816;29785;260293;199974;1588;1580;1577;1576;1573;1572;1571;1565;1562;1559;1558;1557;1555;1553;1551;1549;1548;1545;1544;1543;2053;
cancer	lympha-cancer	path:00590_6	Arachidonic acid metabolism	Lipid Metabolism	3.78162e-07	6	8644;1571;1559;1545;1544;1543;	874;873;10901;5730;27306;8644;6916;9536;80142;5740;240;8681;84647;8399;8398;81579;64600;5322;5321;5320;5319;50487;30814;26279;100137049;5743;5742;239;8529;4051;242;247;246;284541;1579;64816;29785;260293;199974;1588;1580;1577;1576;1573;1572;1571;1565;1562;1559;1558;1557;1555;1553;1551;1549;1548;1545;1544;1543;
cancer	lympha-cancer	path:00590_5	Arachidonic acid metabolism	Lipid Metabolism	4.62421e-07	6	2876;1571;1559;1545;1544;1543;	91227;2686;2678;4056;4048;240;8681;84647;8399;8398;81579;64600;5322;5321;5320;5319;50487;30814;26279;100137049;5743;5742;239;8529;4051;2882;2880;2879;2878;2877;2876;257202;242;247;246;284541;1579;64816;29785;260293;199974;1588;1580;1577;1576;1573;1572;1571;1565;1562;1559;1558;1557;1555;1553;1551;1549;1548;1545;1544;1543;
cancer	lympha-cancer	path:00380_4	Tryptophan metabolism	Amino Acid Metabolism	6.17181e-07	6	847;1571;1559;1545;1544;1543;	11185;8639;314;26;51166;847;7453;10352;7166;121278;6999;8564;8942;23498;125061;1644;4129;4128;15;9836;84274;60487;56341;55798;55170;54496;51451;51409;3275;29960;27292;24140;131965;114049;10498;10419;10196;438;64816;29785;260293;199974;1588;1580;1577;1576;1573;1572;1571;1565;1562;1559;1558;1557;1555;1553;1551;1549;1548;1545;1544;1543;3620;169355;
cancer	lympha-cancer	path:00590_1	Arachidonic acid metabolism	Lipid Metabolism	6.77316e-07	6	2876;1571;1559;1545;1544;1543;	5730;27306;6916;9536;80142;5740;4056;4048;240;8681;84647;8399;8398;81579;64600;5322;5321;5320;5319;50487;30814;26279;100137049;5743;5742;239;8529;4051;2882;2880;2879;2878;2877;2876;257202;242;247;246;284541;1579;64816;29785;260293;199974;1588;1580;1577;1576;1573;1572;1571;1565;1562;1559;1558;1557;1555;1553;1551;1549;1548;1545;1544;1543;2053;
cancer	lympha-cancer	path:00480_2	Glutathione metabolism	Metabolism of Other Amino Acids	8.71785e-07	5	2952;2950;2947;2944;2876;	9446;4259;4258;4257;373156;2954;2953;2952;2950;2949;2948;2947;2946;2944;2941;2940;2939;2938;221357;119391;26873;2730;2729;2937;2936;51060;2882;2880;2879;2878;2877;2876;257202;91227;2686;2678;290;
cancer	lympha-cancer	path:00380_2	Tryptophan metabolism	Amino Acid Metabolism	1.24691e-06	6	847;1571;1559;1545;1544;1543;	11185;8639;314;26;316;501;224;223;220;219;218;217;51166;847;7453;10352;7166;121278;6999;8564;8942;23498;125061;1644;4129;4128;15;9836;84274;60487;56341;55798;55170;54496;51451;51409;3275;29960;27292;24140;131965;114049;10498;10419;10196;438;64816;29785;260293;199974;1588;1580;1577;1576;1573;1572;1571;1565;1562;1559;1558;1557;1555;1553;1551;1549;1548;1545;1544;1543;3620;169355;
cancer	lympha-cancer	path:00480_1	Glutathione metabolism	Metabolism of Other Amino Acids	1.30108e-06	5	2952;2950;2947;2944;2876;	9446;4259;4258;4257;373156;2954;2953;2952;2950;2949;2948;2947;2946;2944;2941;2940;2939;2938;221357;119391;26873;2730;2729;2937;2936;3418;3417;2539;51060;2882;2880;2879;2878;2877;2876;257202;91227;2686;2678;290;
cancer	lympha-cancer	path:00071_2	Fatty acid metabolism	Lipid Metabolism	1.47617e-06	5	1571;1559;1545;1544;1543;	64816;29785;260293;199974;1588;1580;1577;1576;1573;1572;1571;1565;1562;1559;1558;1557;1555;1553;1551;1549;1548;1545;1544;1543;501;224;223;220;219;218;217;137872;131;130;128;127;126;125;124;284541;1579;
cancer	lympha-cancer	path:00591_1	Linoleic acid metabolism	Lipid Metabolism	1.47617e-06	5	1571;1559;1545;1544;1543;	240;8681;84647;8399;8398;81579;64600;5322;5321;5320;5319;50487;30814;26279;100137049;247;246;64816;29785;260293;199974;1588;1580;1577;1576;1573;1572;1571;1565;1562;1559;1558;1557;1555;1553;1551;1549;1548;1545;1544;1543;
cancer	lympha-cancer	path:00590_4	Arachidonic acid metabolism	Lipid Metabolism	3.64376e-06	5	1571;1559;1545;1544;1543;	240;8681;84647;8399;8398;81579;64600;5322;5321;5320;5319;50487;30814;26279;100137049;5743;5742;239;8529;4051;242;247;246;284541;1579;64816;29785;260293;199974;1588;1580;1577;1576;1573;1572;1571;1565;1562;1559;1558;1557;1555;1553;1551;1549;1548;1545;1544;1543;
cancer	lympha-cancer	path:00380_1	Tryptophan metabolism	Amino Acid Metabolism	1.00093e-05	5	1571;1559;1545;1544;1543;	11185;8639;314;26;7453;10352;7166;121278;6999;8942;125061;1644;4129;4128;15;9836;84274;60487;56341;55798;55170;54496;51451;51409;3275;29960;27292;24140;131965;114049;10498;10419;10196;438;64816;29785;260293;199974;1588;1580;1577;1576;1573;1572;1571;1565;1562;1559;1558;1557;1555;1553;1551;1549;1548;1545;1544;1543;3620;169355;
cancer	lympha-cancer	path:00150_2	Androgen and estrogen metabolism	Lipid Metabolism	1.72358e-05	5	1571;1559;1545;1544;1543;	412;6822;6820;83875;3284;3283;1585;1584;3291;3290;1109;3293;64816;29785;260293;199974;1588;1580;1577;1576;1573;1572;1571;1565;1562;1559;1558;1557;1555;1553;1551;1549;1548;1545;1544;1543;6716;6715;6718;415;414;6783;7923;51478;51144;3294;3292;51004;10229;79799;7367;7366;7365;7364;7363;54659;54658;54657;54600;54579;54578;54577;54576;54575;54490;10941;10720;
cancer	lympha-cancer	path:00380_13	Tryptophan metabolism	Amino Acid Metabolism	1.72358e-05	5	1571;1559;1545;1544;1543;	11185;8639;314;26;4799;316;501;224;223;220;219;218;217;7453;10352;7166;121278;6999;1644;4129;4128;15;9836;84274;60487;56341;55798;55170;54496;51451;51409;3275;29960;27292;24140;131965;114049;10498;10419;10196;438;64816;29785;260293;199974;1588;1580;1577;1576;1573;1572;1571;1565;1562;1559;1558;1557;1555;1553;1551;1549;1548;1545;1544;1543;3620;169355;
cancer	lympha-cancer	path:00380_3	Tryptophan metabolism	Amino Acid Metabolism	1.99057e-05	5	1571;1559;1545;1544;1543;	11185;8639;314;26;4799;316;501;224;223;220;219;218;217;7453;10352;7166;121278;6999;8942;125061;1644;4129;4128;15;9836;84274;60487;56341;55798;55170;54496;51451;51409;3275;29960;27292;24140;131965;114049;10498;10419;10196;438;64816;29785;260293;199974;1588;1580;1577;1576;1573;1572;1571;1565;1562;1559;1558;1557;1555;1553;1551;1549;1548;1545;1544;1543;3620;169355;
cancer	lympha-cancer	path:00150_1	Androgen and estrogen metabolism	Lipid Metabolism	4.87687e-05	5	1571;1559;1545;1544;1543;	412;6822;6820;83875;3284;3283;1585;1584;1109;3293;64816;29785;260293;199974;1588;1580;1577;1576;1573;1572;1571;1565;1562;1559;1558;1557;1555;1553;1551;1549;1548;1545;1544;1543;6716;6715;6718;415;414;6783;7923;51478;51144;3294;3292;51004;10229;9836;84274;60487;56341;55798;55170;54496;51451;51409;3275;29960;27292;24140;131965;114049;10498;10419;10196;79799;7367;7366;7365;7364;7363;54659;54658;54657…
cancer	lympha-cancer	path:00680_4	Methane metabolism	Energy Metabolism	6.74043e-05	2	4524;6470;	4524;6472;6470;
cancer	lympha-cancer	path:00271_8	Methionine metabolism	Amino Acid Metabolism	9.67945e-05	3	635;4548;875;	79947;27235;1352;1789;1788;1787;1786;23382;191;4143;27430;635;92935;4141;4548;875;1491;6898;64850;
cancer	lympha-cancer	path:00271_7	Methionine metabolism	Amino Acid Metabolism	0.00011348	3	635;4548;875;	79947;27235;1352;1789;1788;1787;1786;23382;191;4143;27430;635;123263;92935;4141;4548;875;262;6898;64850;
cancer	lympha-cancer	path:00680_1	Methane metabolism	Energy Metabolism	0.00022328	2	847;4353;	847;9588;8288;4353;4025;
cancer	lympha-cancer	path:00680_2	Methane metabolism	Energy Metabolism	0.000333875	2	847;4353;	847;9588;8288;4353;4025;128;
cancer	lympha-cancer	path:00680_3	Methane metabolism	Energy Metabolism	0.000619351	2	847;4353;	847;9588;8288;4353;4025;51004;10229;128;
cancer	lympha-cancer	path:00271_2	Methionine metabolism	Amino Acid Metabolism	0.000793827	2	635;4548;	4143;27430;635;92935;4141;4548;58478;6898;64850;
cancer	lympha-cancer	path:00260_5	Glycine, serine and threonine metabolism	Amino Acid Metabolism	0.00120525	2	6470;875;	10993;6472;6470;5723;6301;54938;29968;875;26227;189;132158;
cancer	lympha-cancer	path:00790_4	Folate biosynthesis	Metabolism of Cofactors and Vitamins	0.00156238	3	7486;2068;2356;	251;250;249;248;9416;9401;9400;8886;84893;8467;8438;79132;79039;79009;7486;728849;6595;64135;641;5965;57697;57696;57634;57089;55308;54606;546;54514;54456;51428;51202;4521;317781;25788;254552;23517;23400;23132;23064;23020;2071;2068;1763;11164;11056;10973;10856;2356;
cancer	lympha-cancer	path:00330_5	Arginine and proline metabolism	Amino Acid Metabolism	0.00169863	2	4846;4843;	384;383;4846;4843;4842;5917;57038;4942;5009;445;2628;2593;435;
cancer	lympha-cancer	path:00633_1	Trinitrotoluene degradation	Fluorene degradation	0.00197557	2	9;10;	5860;9946;9843;9540;9131;58472;56931;54920;23028;22977;11062;10493;9;10;
cancer	lympha-cancer	path:00271_9	Methionine metabolism	Amino Acid Metabolism	0.00258897	2	635;4548;	1789;1788;1787;1786;23382;191;4143;27430;635;92935;4141;4548;262;6723;6898;64850;
cancer	lympha-cancer	path:00330_4	Arginine and proline metabolism	Amino Acid Metabolism	0.00292504	2	4846;4843;	384;383;4846;4843;4842;5917;57038;4942;5009;2628;2593;548596;1160;1159;1158;1152;435;
cancer	lympha-cancer	path:00260_10	Glycine, serine and threonine metabolism	Amino Acid Metabolism	0.0040485	2	6470;875;	27232;2731;64902;10993;23464;212;211;1610;6472;6470;5723;6301;54938;1757;51268;80222;6897;2628;875;189;
cancer	lympha-cancer	path:00790_8	Folate biosynthesis	Metabolism of Cofactors and Vitamins	0.00476797	1	2356;	2356;
cancer	lympha-cancer	path:00260_6	Glycine, serine and threonine metabolism	Amino Acid Metabolism	0.00580835	2	6470;875;	27232;1738;275;2731;64902;10993;23464;212;211;1610;6472;6470;5723;6301;54938;1757;51268;80222;6897;2628;875;29958;2593;189;
cancer	lympha-cancer	path:00260_8	Glycine, serine and threonine metabolism	Amino Acid Metabolism	0.00580835	2	6470;875;	27232;275;2731;64902;10993;23464;212;211;1610;6472;6470;5723;6301;54938;1757;51268;29968;80222;6897;2628;23761;1491;875;189;
cancer	lympha-cancer	path:00902_1	Monoterpenoid biosynthesis	Biosynthesis of Secondary Metabolites	0.00951341	1	1559;	1559;1557;
cancer	lympha-cancer	path:00902_3	Monoterpenoid biosynthesis	Biosynthesis of Secondary Metabolites	0.00951341	1	1559;	1559;1557;
cancer	lympha-cancer	path:00902_4	Monoterpenoid biosynthesis	Biosynthesis of Secondary Metabolites	0.00951341	1	1559;	1559;1557;
cancer	lympha-cancer	path:00903_4	Limonene and pinene degradation	Biosynthesis of Secondary Metabolites	0.00951341	1	1559;	1559;1557;
cancer	lympha-cancer	path:00903_6	Limonene and pinene degradation	Biosynthesis of Secondary Metabolites	0.00951341	1	1559;	1559;1557;
cancer	lympha-cancer	path:00903_8	Limonene and pinene degradation	Biosynthesis of Secondary Metabolites	0.00951341	1	1559;	1559;1557;
cancer	melanoma-cancer	path:00480_2	Glutathione metabolism	Metabolism of Other Amino Acids	1.44717e-07	5	2952;2950;2947;2944;119391;	9446;4259;4258;4257;373156;2954;2953;2952;2950;2949;2948;2947;2946;2944;2941;2940;2939;2938;221357;119391;26873;2730;2729;2937;2936;51060;2882;2880;2879;2878;2877;2876;257202;91227;2686;2678;290;
cancer	melanoma-cancer	path:00480_1	Glutathione metabolism	Metabolism of Other Amino Acids	2.16757e-07	5	2952;2950;2947;2944;119391;	9446;4259;4258;4257;373156;2954;2953;2952;2950;2949;2948;2947;2946;2944;2941;2940;2939;2938;221357;119391;26873;2730;2729;2937;2936;3418;3417;2539;51060;2882;2880;2879;2878;2877;2876;257202;91227;2686;2678;290;
cancer	melanoma-cancer	path:00980_1	Metabolism of xenobiotics by cytochrome P450	Fluorene degradation	2.78598e-07	6	2952;2950;2947;2944;119391;1543;	8644;27294;1646;1645;1109;2052;137872;131;130;128;127;126;125;124;222;221;220;218;79799;7367;7366;7365;7364;7363;54659;54658;54657;54600;54579;54578;54577;54576;54575;54490;10941;10720;9446;4259;4258;4257;373156;2954;2953;2952;2950;2949;2948;2947;2946;2944;2941;2940;2939;2938;221357;119391;64816;29785;260293;199974;1588;1580;1577;1576;1573;1572;1571;1565;1562;1559;1558;1557;1555;1553;1551;1549;15…
cancer	melanoma-cancer	path:00330_5	Arginine and proline metabolism	Amino Acid Metabolism	0.000833869	2	4843;4842;	384;383;4846;4843;4842;5917;57038;4942;5009;445;2628;2593;435;
cancer	melanoma-cancer	path:00330_4	Arginine and proline metabolism	Amino Acid Metabolism	0.00144141	2	4843;4842;	384;383;4846;4843;4842;5917;57038;4942;5009;2628;2593;548596;1160;1159;1158;1152;435;
cancer	melanoma-cancer	path:00680_4	Methane metabolism	Energy Metabolism	0.00995527	1	4524;	4524;6472;6470;
cancer	mesothelioma-cancer	path:00980_1	Metabolism of xenobiotics by cytochrome P450	Fluorene degradation	1.61745e-09	4	2052;2952;2944;1543;	8644;27294;1646;1645;1109;2052;137872;131;130;128;127;126;125;124;222;221;220;218;79799;7367;7366;7365;7364;7363;54659;54658;54657;54600;54579;54578;54577;54576;54575;54490;10941;10720;9446;4259;4258;4257;373156;2954;2953;2952;2950;2949;2948;2947;2946;2944;2941;2940;2939;2938;221357;119391;64816;29785;260293;199974;1588;1580;1577;1576;1573;1572;1571;1565;1562;1559;1558;1557;1555;1553;1551;1549;15…
cancer	mesothelioma-cancer	path:00232_1	Caffeine metabolism	Biosynthesis of Secondary Metabolites	1.77422e-05	2	10;1543;	9;10;7498;64816;29785;260293;199974;1588;1580;1577;1576;1573;1572;1571;1565;1562;1559;1558;1557;1555;1553;1551;1549;1548;1545;1544;1543;
cancer	mesothelioma-cancer	path:00232_2	Caffeine metabolism	Biosynthesis of Secondary Metabolites	1.77422e-05	2	10;1543;	9;10;7498;64816;29785;260293;199974;1588;1580;1577;1576;1573;1572;1571;1565;1562;1559;1558;1557;1555;1553;1551;1549;1548;1545;1544;1543;
cancer	mesothelioma-cancer	path:00480_2	Glutathione metabolism	Metabolism of Other Amino Acids	3.36278e-05	2	2952;2944;	9446;4259;4258;4257;373156;2954;2953;2952;2950;2949;2948;2947;2946;2944;2941;2940;2939;2938;221357;119391;26873;2730;2729;2937;2936;51060;2882;2880;2879;2878;2877;2876;257202;91227;2686;2678;290;
cancer	mesothelioma-cancer	path:00480_1	Glutathione metabolism	Metabolism of Other Amino Acids	3.93709e-05	2	2952;2944;	9446;4259;4258;4257;373156;2954;2953;2952;2950;2949;2948;2947;2946;2944;2941;2940;2939;2938;221357;119391;26873;2730;2729;2937;2936;3418;3417;2539;51060;2882;2880;2879;2878;2877;2876;257202;91227;2686;2678;290;
cancer	mesothelioma-cancer	path:00633_1	Trinitrotoluene degradation	Fluorene degradation	0.00344806	1	10;	5860;9946;9843;9540;9131;58472;56931;54920;23028;22977;11062;10493;9;10;
cancer	myeloma-cancer	path:00670_1	One carbon pool by folate	Metabolism of Cofactors and Vitamins	6.76032e-07	3	4524;4548;7298;	4524;6472;6470;1719;471;25902;10840;123263;275;10588;4522;10797;2618;10841;4548;7298;
cancer	myeloma-cancer	path:00980_1	Metabolism of xenobiotics by cytochrome P450	Fluorene degradation	1.79561e-06	4	2952;2950;2944;1543;	8644;27294;1646;1645;1109;2052;137872;131;130;128;127;126;125;124;222;221;220;218;79799;7367;7366;7365;7364;7363;54659;54658;54657;54600;54579;54578;54577;54576;54575;54490;10941;10720;9446;4259;4258;4257;373156;2954;2953;2952;2950;2949;2948;2947;2946;2944;2941;2940;2939;2938;221357;119391;64816;29785;260293;199974;1588;1580;1577;1576;1573;1572;1571;1565;1562;1559;1558;1557;1555;1553;1551;1549;15…
cancer	myeloma-cancer	path:00232_1	Caffeine metabolism	Biosynthesis of Secondary Metabolites	3.50243e-06	3	9;10;1543;	9;10;7498;64816;29785;260293;199974;1588;1580;1577;1576;1573;1572;1571;1565;1562;1559;1558;1557;1555;1553;1551;1549;1548;1545;1544;1543;
cancer	myeloma-cancer	path:00232_2	Caffeine metabolism	Biosynthesis of Secondary Metabolites	3.50243e-06	3	9;10;1543;	9;10;7498;64816;29785;260293;199974;1588;1580;1577;1576;1573;1572;1571;1565;1562;1559;1558;1557;1555;1553;1551;1549;1548;1545;1544;1543;
cancer	myeloma-cancer	path:00480_2	Glutathione metabolism	Metabolism of Other Amino Acids	9.23532e-06	3	2952;2950;2944;	9446;4259;4258;4257;373156;2954;2953;2952;2950;2949;2948;2947;2946;2944;2941;2940;2939;2938;221357;119391;26873;2730;2729;2937;2936;51060;2882;2880;2879;2878;2877;2876;257202;91227;2686;2678;290;
cancer	myeloma-cancer	path:00480_1	Glutathione metabolism	Metabolism of Other Amino Acids	1.17172e-05	3	2952;2950;2944;	9446;4259;4258;4257;373156;2954;2953;2952;2950;2949;2948;2947;2946;2944;2941;2940;2939;2938;221357;119391;26873;2730;2729;2937;2936;3418;3417;2539;51060;2882;2880;2879;2878;2877;2876;257202;91227;2686;2678;290;
cancer	myeloma-cancer	path:00633_1	Trinitrotoluene degradation	Fluorene degradation	0.000107048	2	9;10;	5860;9946;9843;9540;9131;58472;56931;54920;23028;22977;11062;10493;9;10;
cancer	myeloma-cancer	path:00361_2	gamma-Hexachlorocyclohexane degradation	Xenobiotics Biodegradation and Metabolism	0.00119115	2	1543;5444;	64816;29785;260293;199974;1588;1580;1577;1576;1573;1572;1571;1565;1562;1559;1558;1557;1555;1553;1551;1549;1548;1545;1544;1543;8560;123099;5446;5445;5444;93650;55;54;53;52;51205;251;250;249;248;9249;51635;207063;115817;10202;51004;10229;
cancer	myeloma-cancer	path:00520_5	Nucleotide sugars metabolism	Carbohydrate Metabolism	0.0033258	1	10855;	60495;1486;10855;
cancer	myeloma-cancer	path:00680_4	Methane metabolism	Energy Metabolism	0.0033258	1	4524;	4524;6472;6470;
cancer	myeloma-cancer	path:00271_2	Methionine metabolism	Amino Acid Metabolism	0.00994548	1	4548;	4143;27430;635;92935;4141;4548;58478;6898;64850;
cancer	myeloma-cancer	path:00531_1	Glycosaminoglycan degradation	Glycan Biosynthesis and Metabolism	0.00994548	1	10855;	8692;6677;3373;411;3425;3423;60495;1486;10855;
cancer	nasopharyngeal-cancer	path:00232_1	Caffeine metabolism	Biosynthesis of Secondary Metabolites	1.30784e-07	4	10;1572;1553;1548;	9;10;7498;64816;29785;260293;199974;1588;1580;1577;1576;1573;1572;1571;1565;1562;1559;1558;1557;1555;1553;1551;1549;1548;1545;1544;1543;
cancer	nasopharyngeal-cancer	path:00232_2	Caffeine metabolism	Biosynthesis of Secondary Metabolites	1.30784e-07	4	10;1572;1553;1548;	9;10;7498;64816;29785;260293;199974;1588;1580;1577;1576;1573;1572;1571;1565;1562;1559;1558;1557;1555;1553;1551;1549;1548;1545;1544;1543;
cancer	nasopharyngeal-cancer	path:00980_1	Metabolism of xenobiotics by cytochrome P450	Fluorene degradation	2.61891e-07	5	2952;2944;1572;1553;1548;	8644;27294;1646;1645;1109;2052;137872;131;130;128;127;126;125;124;222;221;220;218;79799;7367;7366;7365;7364;7363;54659;54658;54657;54600;54579;54578;54577;54576;54575;54490;10941;10720;9446;4259;4258;4257;373156;2954;2953;2952;2950;2949;2948;2947;2946;2944;2941;2940;2939;2938;221357;119391;64816;29785;260293;199974;1588;1580;1577;1576;1573;1572;1571;1565;1562;1559;1558;1557;1555;1553;1551;1549;15…
cancer	nasopharyngeal-cancer	path:00071_2	Fatty acid metabolism	Lipid Metabolism	4.87184e-05	3	1572;1553;1548;	64816;29785;260293;199974;1588;1580;1577;1576;1573;1572;1571;1565;1562;1559;1558;1557;1555;1553;1551;1549;1548;1545;1544;1543;501;224;223;220;219;218;217;137872;131;130;128;127;126;125;124;284541;1579;
cancer	nasopharyngeal-cancer	path:00591_1	Linoleic acid metabolism	Lipid Metabolism	4.87184e-05	3	1572;1553;1548;	240;8681;84647;8399;8398;81579;64600;5322;5321;5320;5319;50487;30814;26279;100137049;247;246;64816;29785;260293;199974;1588;1580;1577;1576;1573;1572;1571;1565;1562;1559;1558;1557;1555;1553;1551;1549;1548;1545;1544;1543;
cancer	nasopharyngeal-cancer	path:00361_2	gamma-Hexachlorocyclohexane degradation	Xenobiotics Biodegradation and Metabolism	6.89604e-05	3	1572;1553;1548;	64816;29785;260293;199974;1588;1580;1577;1576;1573;1572;1571;1565;1562;1559;1558;1557;1555;1553;1551;1549;1548;1545;1544;1543;8560;123099;5446;5445;5444;93650;55;54;53;52;51205;251;250;249;248;9249;51635;207063;115817;10202;51004;10229;
cancer	nasopharyngeal-cancer	path:00590_4	Arachidonic acid metabolism	Lipid Metabolism	8.33965e-05	3	1572;1553;1548;	240;8681;84647;8399;8398;81579;64600;5322;5321;5320;5319;50487;30814;26279;100137049;5743;5742;239;8529;4051;242;247;246;284541;1579;64816;29785;260293;199974;1588;1580;1577;1576;1573;1572;1571;1565;1562;1559;1558;1557;1555;1553;1551;1549;1548;1545;1544;1543;
cancer	nasopharyngeal-cancer	path:00590_3	Arachidonic acid metabolism	Lipid Metabolism	0.000145397	3	1572;1553;1548;	4056;4048;240;8681;84647;8399;8398;81579;64600;5322;5321;5320;5319;50487;30814;26279;100137049;5743;5742;239;8529;4051;2882;2880;2879;2878;2877;2876;257202;242;247;246;284541;1579;64816;29785;260293;199974;1588;1580;1577;1576;1573;1572;1571;1565;1562;1559;1558;1557;1555;1553;1551;1549;1548;1545;1544;1543;2053;
cancer	nasopharyngeal-cancer	path:00590_6	Arachidonic acid metabolism	Lipid Metabolism	0.000145397	3	1572;1553;1548;	874;873;10901;5730;27306;8644;6916;9536;80142;5740;240;8681;84647;8399;8398;81579;64600;5322;5321;5320;5319;50487;30814;26279;100137049;5743;5742;239;8529;4051;242;247;246;284541;1579;64816;29785;260293;199974;1588;1580;1577;1576;1573;1572;1571;1565;1562;1559;1558;1557;1555;1553;1551;1549;1548;1545;1544;1543;
cancer	nasopharyngeal-cancer	path:00380_1	Tryptophan metabolism	Amino Acid Metabolism	0.000152866	3	1572;1553;1548;	11185;8639;314;26;7453;10352;7166;121278;6999;8942;125061;1644;4129;4128;15;9836;84274;60487;56341;55798;55170;54496;51451;51409;3275;29960;27292;24140;131965;114049;10498;10419;10196;438;64816;29785;260293;199974;1588;1580;1577;1576;1573;1572;1571;1565;1562;1559;1558;1557;1555;1553;1551;1549;1548;1545;1544;1543;3620;169355;
cancer	nasopharyngeal-cancer	path:00590_5	Arachidonic acid metabolism	Lipid Metabolism	0.00016058	3	1572;1553;1548;	91227;2686;2678;4056;4048;240;8681;84647;8399;8398;81579;64600;5322;5321;5320;5319;50487;30814;26279;100137049;5743;5742;239;8529;4051;2882;2880;2879;2878;2877;2876;257202;242;247;246;284541;1579;64816;29785;260293;199974;1588;1580;1577;1576;1573;1572;1571;1565;1562;1559;1558;1557;1555;1553;1551;1549;1548;1545;1544;1543;
cancer	nasopharyngeal-cancer	path:00380_4	Tryptophan metabolism	Amino Acid Metabolism	0.000185228	3	1572;1553;1548;	11185;8639;314;26;51166;847;7453;10352;7166;121278;6999;8564;8942;23498;125061;1644;4129;4128;15;9836;84274;60487;56341;55798;55170;54496;51451;51409;3275;29960;27292;24140;131965;114049;10498;10419;10196;438;64816;29785;260293;199974;1588;1580;1577;1576;1573;1572;1571;1565;1562;1559;1558;1557;1555;1553;1551;1549;1548;1545;1544;1543;3620;169355;
cancer	nasopharyngeal-cancer	path:00590_1	Arachidonic acid metabolism	Lipid Metabolism	0.000193958	3	1572;1553;1548;	5730;27306;6916;9536;80142;5740;4056;4048;240;8681;84647;8399;8398;81579;64600;5322;5321;5320;5319;50487;30814;26279;100137049;5743;5742;239;8529;4051;2882;2880;2879;2878;2877;2876;257202;242;247;246;284541;1579;64816;29785;260293;199974;1588;1580;1577;1576;1573;1572;1571;1565;1562;1559;1558;1557;1555;1553;1551;1549;1548;1545;1544;1543;2053;
cancer	nasopharyngeal-cancer	path:00150_2	Androgen and estrogen metabolism	Lipid Metabolism	0.000212209	3	1572;1553;1548;	412;6822;6820;83875;3284;3283;1585;1584;3291;3290;1109;3293;64816;29785;260293;199974;1588;1580;1577;1576;1573;1572;1571;1565;1562;1559;1558;1557;1555;1553;1551;1549;1548;1545;1544;1543;6716;6715;6718;415;414;6783;7923;51478;51144;3294;3292;51004;10229;79799;7367;7366;7365;7364;7363;54659;54658;54657;54600;54579;54578;54577;54576;54575;54490;10941;10720;
cancer	nasopharyngeal-cancer	path:00380_13	Tryptophan metabolism	Amino Acid Metabolism	0.000212209	3	1572;1553;1548;	11185;8639;314;26;4799;316;501;224;223;220;219;218;217;7453;10352;7166;121278;6999;1644;4129;4128;15;9836;84274;60487;56341;55798;55170;54496;51451;51409;3275;29960;27292;24140;131965;114049;10498;10419;10196;438;64816;29785;260293;199974;1588;1580;1577;1576;1573;1572;1571;1565;1562;1559;1558;1557;1555;1553;1551;1549;1548;1545;1544;1543;3620;169355;
cancer	nasopharyngeal-cancer	path:00380_3	Tryptophan metabolism	Amino Acid Metabolism	0.000231539	3	1572;1553;1548;	11185;8639;314;26;4799;316;501;224;223;220;219;218;217;7453;10352;7166;121278;6999;8942;125061;1644;4129;4128;15;9836;84274;60487;56341;55798;55170;54496;51451;51409;3275;29960;27292;24140;131965;114049;10498;10419;10196;438;64816;29785;260293;199974;1588;1580;1577;1576;1573;1572;1571;1565;1562;1559;1558;1557;1555;1553;1551;1549;1548;1545;1544;1543;3620;169355;
cancer	nasopharyngeal-cancer	path:00380_2	Tryptophan metabolism	Amino Acid Metabolism	0.000262613	3	1572;1553;1548;	11185;8639;314;26;316;501;224;223;220;219;218;217;51166;847;7453;10352;7166;121278;6999;8564;8942;23498;125061;1644;4129;4128;15;9836;84274;60487;56341;55798;55170;54496;51451;51409;3275;29960;27292;24140;131965;114049;10498;10419;10196;438;64816;29785;260293;199974;1588;1580;1577;1576;1573;1572;1571;1565;1562;1559;1558;1557;1555;1553;1551;1549;1548;1545;1544;1543;3620;169355;
cancer	nasopharyngeal-cancer	path:00150_1	Androgen and estrogen metabolism	Lipid Metabolism	0.00039928	3	1572;1553;1548;	412;6822;6820;83875;3284;3283;1585;1584;1109;3293;64816;29785;260293;199974;1588;1580;1577;1576;1573;1572;1571;1565;1562;1559;1558;1557;1555;1553;1551;1549;1548;1545;1544;1543;6716;6715;6718;415;414;6783;7923;51478;51144;3294;3292;51004;10229;9836;84274;60487;56341;55798;55170;54496;51451;51409;3275;29960;27292;24140;131965;114049;10498;10419;10196;79799;7367;7366;7365;7364;7363;54659;54658;54657…
cancer	nasopharyngeal-cancer	path:00480_2	Glutathione metabolism	Metabolism of Other Amino Acids	0.00186481	2	2952;2944;	9446;4259;4258;4257;373156;2954;2953;2952;2950;2949;2948;2947;2946;2944;2941;2940;2939;2938;221357;119391;26873;2730;2729;2937;2936;51060;2882;2880;2879;2878;2877;2876;257202;91227;2686;2678;290;
cancer	nasopharyngeal-cancer	path:00480_1	Glutathione metabolism	Metabolism of Other Amino Acids	0.00217687	2	2952;2944;	9446;4259;4258;4257;373156;2954;2953;2952;2950;2949;2948;2947;2946;2944;2941;2940;2939;2938;221357;119391;26873;2730;2729;2937;2936;3418;3417;2539;51060;2882;2880;2879;2878;2877;2876;257202;91227;2686;2678;290;
cancer	nasopharyngeal-cancer	path:00100_19	Biosynthesis of steroids	Lipid Metabolism	0.0068879	1	1728;	2677;2638;1728;79001;
cancer	oral-cancer	path:00980_1	Metabolism of xenobiotics by cytochrome P450	Fluorene degradation	2.10942e-15	10	126;2952;2950;2947;2944;1577;1576;1571;1548;1543;	8644;27294;1646;1645;1109;2052;137872;131;130;128;127;126;125;124;222;221;220;218;79799;7367;7366;7365;7364;7363;54659;54658;54657;54600;54579;54578;54577;54576;54575;54490;10941;10720;9446;4259;4258;4257;373156;2954;2953;2952;2950;2949;2948;2947;2946;2944;2941;2940;2939;2938;221357;119391;64816;29785;260293;199974;1588;1580;1577;1576;1573;1572;1571;1565;1562;1559;1558;1557;1555;1553;1551;1549;15…
cancer	oral-cancer	path:00071_2	Fatty acid metabolism	Lipid Metabolism	4.26277e-10	6	1577;1576;1571;1548;1543;126;	64816;29785;260293;199974;1588;1580;1577;1576;1573;1572;1571;1565;1562;1559;1558;1557;1555;1553;1551;1549;1548;1545;1544;1543;501;224;223;220;219;218;217;137872;131;130;128;127;126;125;124;284541;1579;
cancer	oral-cancer	path:00232_1	Caffeine metabolism	Biosynthesis of Secondary Metabolites	3.80908e-09	5	1577;1576;1571;1548;1543;	9;10;7498;64816;29785;260293;199974;1588;1580;1577;1576;1573;1572;1571;1565;1562;1559;1558;1557;1555;1553;1551;1549;1548;1545;1544;1543;
cancer	oral-cancer	path:00232_2	Caffeine metabolism	Biosynthesis of Secondary Metabolites	3.80908e-09	5	1577;1576;1571;1548;1543;	9;10;7498;64816;29785;260293;199974;1588;1580;1577;1576;1573;1572;1571;1565;1562;1559;1558;1557;1555;1553;1551;1549;1548;1545;1544;1543;
cancer	oral-cancer	path:00591_1	Linoleic acid metabolism	Lipid Metabolism	3.45205e-08	5	1577;1576;1571;1548;1543;	240;8681;84647;8399;8398;81579;64600;5322;5321;5320;5319;50487;30814;26279;100137049;247;246;64816;29785;260293;199974;1588;1580;1577;1576;1573;1572;1571;1565;1562;1559;1558;1557;1555;1553;1551;1549;1548;1545;1544;1543;
cancer	oral-cancer	path:00361_2	gamma-Hexachlorocyclohexane degradation	Xenobiotics Biodegradation and Metabolism	6.26042e-08	5	1577;1576;1571;1548;1543;	64816;29785;260293;199974;1588;1580;1577;1576;1573;1572;1571;1565;1562;1559;1558;1557;1555;1553;1551;1549;1548;1545;1544;1543;8560;123099;5446;5445;5444;93650;55;54;53;52;51205;251;250;249;248;9249;51635;207063;115817;10202;51004;10229;
cancer	oral-cancer	path:00590_4	Arachidonic acid metabolism	Lipid Metabolism	8.66435e-08	5	1577;1576;1571;1548;1543;	240;8681;84647;8399;8398;81579;64600;5322;5321;5320;5319;50487;30814;26279;100137049;5743;5742;239;8529;4051;242;247;246;284541;1579;64816;29785;260293;199974;1588;1580;1577;1576;1573;1572;1571;1565;1562;1559;1558;1557;1555;1553;1551;1549;1548;1545;1544;1543;
cancer	oral-cancer	path:00590_3	Arachidonic acid metabolism	Lipid Metabolism	2.23612e-07	5	1577;1576;1571;1548;1543;	4056;4048;240;8681;84647;8399;8398;81579;64600;5322;5321;5320;5319;50487;30814;26279;100137049;5743;5742;239;8529;4051;2882;2880;2879;2878;2877;2876;257202;242;247;246;284541;1579;64816;29785;260293;199974;1588;1580;1577;1576;1573;1572;1571;1565;1562;1559;1558;1557;1555;1553;1551;1549;1548;1545;1544;1543;2053;
cancer	oral-cancer	path:00590_6	Arachidonic acid metabolism	Lipid Metabolism	2.23612e-07	5	1577;1576;1571;1548;1543;	874;873;10901;5730;27306;8644;6916;9536;80142;5740;240;8681;84647;8399;8398;81579;64600;5322;5321;5320;5319;50487;30814;26279;100137049;5743;5742;239;8529;4051;242;247;246;284541;1579;64816;29785;260293;199974;1588;1580;1577;1576;1573;1572;1571;1565;1562;1559;1558;1557;1555;1553;1551;1549;1548;1545;1544;1543;
cancer	oral-cancer	path:00380_1	Tryptophan metabolism	Amino Acid Metabolism	2.43523e-07	5	1577;1576;1571;1548;1543;	11185;8639;314;26;7453;10352;7166;121278;6999;8942;125061;1644;4129;4128;15;9836;84274;60487;56341;55798;55170;54496;51451;51409;3275;29960;27292;24140;131965;114049;10498;10419;10196;438;64816;29785;260293;199974;1588;1580;1577;1576;1573;1572;1571;1565;1562;1559;1558;1557;1555;1553;1551;1549;1548;1545;1544;1543;3620;169355;
cancer	oral-cancer	path:00590_5	Arachidonic acid metabolism	Lipid Metabolism	2.64812e-07	5	1577;1576;1571;1548;1543;	91227;2686;2678;4056;4048;240;8681;84647;8399;8398;81579;64600;5322;5321;5320;5319;50487;30814;26279;100137049;5743;5742;239;8529;4051;2882;2880;2879;2878;2877;2876;257202;242;247;246;284541;1579;64816;29785;260293;199974;1588;1580;1577;1576;1573;1572;1571;1565;1562;1559;1558;1557;1555;1553;1551;1549;1548;1545;1544;1543;
cancer	oral-cancer	path:00380_4	Tryptophan metabolism	Amino Acid Metabolism	3.37647e-07	5	1577;1576;1571;1548;1543;	11185;8639;314;26;51166;847;7453;10352;7166;121278;6999;8564;8942;23498;125061;1644;4129;4128;15;9836;84274;60487;56341;55798;55170;54496;51451;51409;3275;29960;27292;24140;131965;114049;10498;10419;10196;438;64816;29785;260293;199974;1588;1580;1577;1576;1573;1572;1571;1565;1562;1559;1558;1557;1555;1553;1551;1549;1548;1545;1544;1543;3620;169355;
cancer	oral-cancer	path:00590_1	Arachidonic acid metabolism	Lipid Metabolism	3.65158e-07	5	1577;1576;1571;1548;1543;	5730;27306;6916;9536;80142;5740;4056;4048;240;8681;84647;8399;8398;81579;64600;5322;5321;5320;5319;50487;30814;26279;100137049;5743;5742;239;8529;4051;2882;2880;2879;2878;2877;2876;257202;242;247;246;284541;1579;64816;29785;260293;199974;1588;1580;1577;1576;1573;1572;1571;1565;1562;1559;1558;1557;1555;1553;1551;1549;1548;1545;1544;1543;2053;
cancer	oral-cancer	path:00150_2	Androgen and estrogen metabolism	Lipid Metabolism	4.25491e-07	5	1577;1576;1571;1548;1543;	412;6822;6820;83875;3284;3283;1585;1584;3291;3290;1109;3293;64816;29785;260293;199974;1588;1580;1577;1576;1573;1572;1571;1565;1562;1559;1558;1557;1555;1553;1551;1549;1548;1545;1544;1543;6716;6715;6718;415;414;6783;7923;51478;51144;3294;3292;51004;10229;79799;7367;7366;7365;7364;7363;54659;54658;54657;54600;54579;54578;54577;54576;54575;54490;10941;10720;
cancer	oral-cancer	path:00380_13	Tryptophan metabolism	Amino Acid Metabolism	4.25491e-07	5	1577;1576;1571;1548;1543;	11185;8639;314;26;4799;316;501;224;223;220;219;218;217;7453;10352;7166;121278;6999;1644;4129;4128;15;9836;84274;60487;56341;55798;55170;54496;51451;51409;3275;29960;27292;24140;131965;114049;10498;10419;10196;438;64816;29785;260293;199974;1588;1580;1577;1576;1573;1572;1571;1565;1562;1559;1558;1557;1555;1553;1551;1549;1548;1545;1544;1543;3620;169355;
cancer	oral-cancer	path:00380_3	Tryptophan metabolism	Amino Acid Metabolism	4.93447e-07	5	1577;1576;1571;1548;1543;	11185;8639;314;26;4799;316;501;224;223;220;219;218;217;7453;10352;7166;121278;6999;8942;125061;1644;4129;4128;15;9836;84274;60487;56341;55798;55170;54496;51451;51409;3275;29960;27292;24140;131965;114049;10498;10419;10196;438;64816;29785;260293;199974;1588;1580;1577;1576;1573;1572;1571;1565;1562;1559;1558;1557;1555;1553;1551;1549;1548;1545;1544;1543;3620;169355;
cancer	oral-cancer	path:00380_2	Tryptophan metabolism	Amino Acid Metabolism	6.11175e-07	5	1577;1576;1571;1548;1543;	11185;8639;314;26;316;501;224;223;220;219;218;217;51166;847;7453;10352;7166;121278;6999;8564;8942;23498;125061;1644;4129;4128;15;9836;84274;60487;56341;55798;55170;54496;51451;51409;3275;29960;27292;24140;131965;114049;10498;10419;10196;438;64816;29785;260293;199974;1588;1580;1577;1576;1573;1572;1571;1565;1562;1559;1558;1557;1555;1553;1551;1549;1548;1545;1544;1543;3620;169355;
cancer	oral-cancer	path:00150_1	Androgen and estrogen metabolism	Lipid Metabolism	1.2446e-06	5	1577;1576;1571;1548;1543;	412;6822;6820;83875;3284;3283;1585;1584;1109;3293;64816;29785;260293;199974;1588;1580;1577;1576;1573;1572;1571;1565;1562;1559;1558;1557;1555;1553;1551;1549;1548;1545;1544;1543;6716;6715;6718;415;414;6783;7923;51478;51144;3294;3292;51004;10229;9836;84274;60487;56341;55798;55170;54496;51451;51409;3275;29960;27292;24140;131965;114049;10498;10419;10196;79799;7367;7366;7365;7364;7363;54659;54658;54657…
cancer	oral-cancer	path:00480_2	Glutathione metabolism	Metabolism of Other Amino Acids	1.4603e-06	4	2952;2950;2947;2944;	9446;4259;4258;4257;373156;2954;2953;2952;2950;2949;2948;2947;2946;2944;2941;2940;2939;2938;221357;119391;26873;2730;2729;2937;2936;51060;2882;2880;2879;2878;2877;2876;257202;91227;2686;2678;290;
cancer	oral-cancer	path:00480_1	Glutathione metabolism	Metabolism of Other Amino Acids	2.01055e-06	4	2952;2950;2947;2944;	9446;4259;4258;4257;373156;2954;2953;2952;2950;2949;2948;2947;2946;2944;2941;2940;2939;2938;221357;119391;26873;2730;2729;2937;2936;3418;3417;2539;51060;2882;2880;2879;2878;2877;2876;257202;91227;2686;2678;290;
cancer	oral-cancer	path:00920_1	Sulfur metabolism	Energy Metabolism	0.000448744	2	6817;6799;	9061;6821;10380;9060;6818;6817;6799;445329;6822;6820;6783;55501;50515;166012;
cancer	oral-cancer	path:00790_4	Folate biosynthesis	Metabolism of Cofactors and Vitamins	0.00529538	2	4521;2068;	251;250;249;248;9416;9401;9400;8886;84893;8467;8438;79132;79039;79009;7486;728849;6595;64135;641;5965;57697;57696;57634;57089;55308;54606;546;54514;54456;51428;51202;4521;317781;25788;254552;23517;23400;23132;23064;23020;2071;2068;1763;11164;11056;10973;10856;2356;
cancer	oral-cancer	path:00790_5	Folate biosynthesis	Metabolism of Cofactors and Vitamins	0.00551275	2	4521;2068;	5805;251;250;249;248;2643;9416;9401;9400;8886;84893;8467;8438;79132;79039;79009;7486;728849;6595;64135;641;5965;57697;57696;57634;57089;55308;54606;546;54514;54456;51428;51202;4521;317781;25788;254552;23517;23400;23132;23064;23020;2071;2068;1763;11164;11056;10973;10856;
cancer	oral-cancer	path:00790_6	Folate biosynthesis	Metabolism of Cofactors and Vitamins	0.00573417	2	4521;2068;	5805;251;250;249;248;2643;6697;9416;9401;9400;8886;84893;8467;8438;79132;79039;79009;7486;728849;6595;64135;641;5965;57697;57696;57634;57089;55308;54606;546;54514;54456;51428;51202;4521;317781;25788;254552;23517;23400;23132;23064;23020;2071;2068;1763;11164;11056;10973;10856;
cancer	oral-cancer	path:00790_7	Folate biosynthesis	Metabolism of Cofactors and Vitamins	0.00595961	2	4521;2068;	5860;5805;251;250;249;248;2643;6697;9416;9401;9400;8886;84893;8467;8438;79132;79039;79009;7486;728849;6595;64135;641;5965;57697;57696;57634;57089;55308;54606;546;54514;54456;51428;51202;4521;317781;25788;254552;23517;23400;23132;23064;23020;2071;2068;1763;11164;11056;10973;10856;
cancer	ovarian-cancer	path:00980_1	Metabolism of xenobiotics by cytochrome P450	Fluorene degradation	8.88178e-16	12	2052;54658;2952;2950;2944;119391;1588;1577;1576;1545;1544;1543;	8644;27294;1646;1645;1109;2052;137872;131;130;128;127;126;125;124;222;221;220;218;79799;7367;7366;7365;7364;7363;54659;54658;54657;54600;54579;54578;54577;54576;54575;54490;10941;10720;9446;4259;4258;4257;373156;2954;2953;2952;2950;2949;2948;2947;2946;2944;2941;2940;2939;2938;221357;119391;64816;29785;260293;199974;1588;1580;1577;1576;1573;1572;1571;1565;1562;1559;1558;1557;1555;1553;1551;1549;15…
cancer	ovarian-cancer	path:00150_2	Androgen and estrogen metabolism	Lipid Metabolism	4.4905e-10	8	1588;1577;1576;1545;1544;1543;6716;54658;	412;6822;6820;83875;3284;3283;1585;1584;3291;3290;1109;3293;64816;29785;260293;199974;1588;1580;1577;1576;1573;1572;1571;1565;1562;1559;1558;1557;1555;1553;1551;1549;1548;1545;1544;1543;6716;6715;6718;415;414;6783;7923;51478;51144;3294;3292;51004;10229;79799;7367;7366;7365;7364;7363;54659;54658;54657;54600;54579;54578;54577;54576;54575;54490;10941;10720;
cancer	ovarian-cancer	path:00232_1	Caffeine metabolism	Biosynthesis of Secondary Metabolites	1.45116e-09	6	1588;1577;1576;1545;1544;1543;	9;10;7498;64816;29785;260293;199974;1588;1580;1577;1576;1573;1572;1571;1565;1562;1559;1558;1557;1555;1553;1551;1549;1548;1545;1544;1543;
cancer	ovarian-cancer	path:00232_2	Caffeine metabolism	Biosynthesis of Secondary Metabolites	1.45116e-09	6	1588;1577;1576;1545;1544;1543;	9;10;7498;64816;29785;260293;199974;1588;1580;1577;1576;1573;1572;1571;1565;1562;1559;1558;1557;1555;1553;1551;1549;1548;1545;1544;1543;
cancer	ovarian-cancer	path:00150_1	Androgen and estrogen metabolism	Lipid Metabolism	2.56716e-09	8	1588;1577;1576;1545;1544;1543;6716;54658;	412;6822;6820;83875;3284;3283;1585;1584;1109;3293;64816;29785;260293;199974;1588;1580;1577;1576;1573;1572;1571;1565;1562;1559;1558;1557;1555;1553;1551;1549;1548;1545;1544;1543;6716;6715;6718;415;414;6783;7923;51478;51144;3294;3292;51004;10229;9836;84274;60487;56341;55798;55170;54496;51451;51409;3275;29960;27292;24140;131965;114049;10498;10419;10196;79799;7367;7366;7365;7364;7363;54659;54658;54657…
cancer	ovarian-cancer	path:00071_2	Fatty acid metabolism	Lipid Metabolism	2.1002e-08	6	1588;1577;1576;1545;1544;1543;	64816;29785;260293;199974;1588;1580;1577;1576;1573;1572;1571;1565;1562;1559;1558;1557;1555;1553;1551;1549;1548;1545;1544;1543;501;224;223;220;219;218;217;137872;131;130;128;127;126;125;124;284541;1579;
cancer	ovarian-cancer	path:00591_1	Linoleic acid metabolism	Lipid Metabolism	2.1002e-08	6	1588;1577;1576;1545;1544;1543;	240;8681;84647;8399;8398;81579;64600;5322;5321;5320;5319;50487;30814;26279;100137049;247;246;64816;29785;260293;199974;1588;1580;1577;1576;1573;1572;1571;1565;1562;1559;1558;1557;1555;1553;1551;1549;1548;1545;1544;1543;
cancer	ovarian-cancer	path:00361_2	gamma-Hexachlorocyclohexane degradation	Xenobiotics Biodegradation and Metabolism	4.30019e-08	6	1588;1577;1576;1545;1544;1543;	64816;29785;260293;199974;1588;1580;1577;1576;1573;1572;1571;1565;1562;1559;1558;1557;1555;1553;1551;1549;1548;1545;1544;1543;8560;123099;5446;5445;5444;93650;55;54;53;52;51205;251;250;249;248;9249;51635;207063;115817;10202;51004;10229;
cancer	ovarian-cancer	path:00590_4	Arachidonic acid metabolism	Lipid Metabolism	6.35361e-08	6	1588;1577;1576;1545;1544;1543;	240;8681;84647;8399;8398;81579;64600;5322;5321;5320;5319;50487;30814;26279;100137049;5743;5742;239;8529;4051;242;247;246;284541;1579;64816;29785;260293;199974;1588;1580;1577;1576;1573;1572;1571;1565;1562;1559;1558;1557;1555;1553;1551;1549;1548;1545;1544;1543;
cancer	ovarian-cancer	path:00590_3	Arachidonic acid metabolism	Lipid Metabolism	1.97772e-07	6	1588;1577;1576;1545;1544;1543;	4056;4048;240;8681;84647;8399;8398;81579;64600;5322;5321;5320;5319;50487;30814;26279;100137049;5743;5742;239;8529;4051;2882;2880;2879;2878;2877;2876;257202;242;247;246;284541;1579;64816;29785;260293;199974;1588;1580;1577;1576;1573;1572;1571;1565;1562;1559;1558;1557;1555;1553;1551;1549;1548;1545;1544;1543;2053;
cancer	ovarian-cancer	path:00590_6	Arachidonic acid metabolism	Lipid Metabolism	1.97772e-07	6	1588;1577;1576;1545;1544;1543;	874;873;10901;5730;27306;8644;6916;9536;80142;5740;240;8681;84647;8399;8398;81579;64600;5322;5321;5320;5319;50487;30814;26279;100137049;5743;5742;239;8529;4051;242;247;246;284541;1579;64816;29785;260293;199974;1588;1580;1577;1576;1573;1572;1571;1565;1562;1559;1558;1557;1555;1553;1551;1549;1548;1545;1544;1543;
cancer	ovarian-cancer	path:00380_1	Tryptophan metabolism	Amino Acid Metabolism	2.18989e-07	6	1588;1577;1576;1545;1544;1543;	11185;8639;314;26;7453;10352;7166;121278;6999;8942;125061;1644;4129;4128;15;9836;84274;60487;56341;55798;55170;54496;51451;51409;3275;29960;27292;24140;131965;114049;10498;10419;10196;438;64816;29785;260293;199974;1588;1580;1577;1576;1573;1572;1571;1565;1562;1559;1558;1557;1555;1553;1551;1549;1548;1545;1544;1543;3620;169355;
cancer	ovarian-cancer	path:00590_5	Arachidonic acid metabolism	Lipid Metabolism	2.42042e-07	6	1588;1577;1576;1545;1544;1543;	91227;2686;2678;4056;4048;240;8681;84647;8399;8398;81579;64600;5322;5321;5320;5319;50487;30814;26279;100137049;5743;5742;239;8529;4051;2882;2880;2879;2878;2877;2876;257202;242;247;246;284541;1579;64816;29785;260293;199974;1588;1580;1577;1576;1573;1572;1571;1565;1562;1559;1558;1557;1555;1553;1551;1549;1548;1545;1544;1543;
cancer	ovarian-cancer	path:00380_4	Tryptophan metabolism	Amino Acid Metabolism	3.23455e-07	6	1588;1577;1576;1545;1544;1543;	11185;8639;314;26;51166;847;7453;10352;7166;121278;6999;8564;8942;23498;125061;1644;4129;4128;15;9836;84274;60487;56341;55798;55170;54496;51451;51409;3275;29960;27292;24140;131965;114049;10498;10419;10196;438;64816;29785;260293;199974;1588;1580;1577;1576;1573;1572;1571;1565;1562;1559;1558;1557;1555;1553;1551;1549;1548;1545;1544;1543;3620;169355;
cancer	ovarian-cancer	path:00590_1	Arachidonic acid metabolism	Lipid Metabolism	3.55121e-07	6	1588;1577;1576;1545;1544;1543;	5730;27306;6916;9536;80142;5740;4056;4048;240;8681;84647;8399;8398;81579;64600;5322;5321;5320;5319;50487;30814;26279;100137049;5743;5742;239;8529;4051;2882;2880;2879;2878;2877;2876;257202;242;247;246;284541;1579;64816;29785;260293;199974;1588;1580;1577;1576;1573;1572;1571;1565;1562;1559;1558;1557;1555;1553;1551;1549;1548;1545;1544;1543;2053;
cancer	ovarian-cancer	path:00380_13	Tryptophan metabolism	Amino Acid Metabolism	4.26104e-07	6	1588;1577;1576;1545;1544;1543;	11185;8639;314;26;4799;316;501;224;223;220;219;218;217;7453;10352;7166;121278;6999;1644;4129;4128;15;9836;84274;60487;56341;55798;55170;54496;51451;51409;3275;29960;27292;24140;131965;114049;10498;10419;10196;438;64816;29785;260293;199974;1588;1580;1577;1576;1573;1572;1571;1565;1562;1559;1558;1557;1555;1553;1551;1549;1548;1545;1544;1543;3620;169355;
cancer	ovarian-cancer	path:00380_3	Tryptophan metabolism	Amino Acid Metabolism	5.08327e-07	6	1588;1577;1576;1545;1544;1543;	11185;8639;314;26;4799;316;501;224;223;220;219;218;217;7453;10352;7166;121278;6999;8942;125061;1644;4129;4128;15;9836;84274;60487;56341;55798;55170;54496;51451;51409;3275;29960;27292;24140;131965;114049;10498;10419;10196;438;64816;29785;260293;199974;1588;1580;1577;1576;1573;1572;1571;1565;1562;1559;1558;1557;1555;1553;1551;1549;1548;1545;1544;1543;3620;169355;
cancer	ovarian-cancer	path:00380_2	Tryptophan metabolism	Amino Acid Metabolism	6.5569e-07	6	1588;1577;1576;1545;1544;1543;	11185;8639;314;26;316;501;224;223;220;219;218;217;51166;847;7453;10352;7166;121278;6999;8564;8942;23498;125061;1644;4129;4128;15;9836;84274;60487;56341;55798;55170;54496;51451;51409;3275;29960;27292;24140;131965;114049;10498;10419;10196;438;64816;29785;260293;199974;1588;1580;1577;1576;1573;1572;1571;1565;1562;1559;1558;1557;1555;1553;1551;1549;1548;1545;1544;1543;3620;169355;
cancer	ovarian-cancer	path:00480_2	Glutathione metabolism	Metabolism of Other Amino Acids	1.86685e-05	4	2952;2950;2944;119391;	9446;4259;4258;4257;373156;2954;2953;2952;2950;2949;2948;2947;2946;2944;2941;2940;2939;2938;221357;119391;26873;2730;2729;2937;2936;51060;2882;2880;2879;2878;2877;2876;257202;91227;2686;2678;290;
cancer	ovarian-cancer	path:00480_1	Glutathione metabolism	Metabolism of Other Amino Acids	2.55795e-05	4	2952;2950;2944;119391;	9446;4259;4258;4257;373156;2954;2953;2952;2950;2949;2948;2947;2946;2944;2941;2940;2939;2938;221357;119391;26873;2730;2729;2937;2936;3418;3417;2539;51060;2882;2880;2879;2878;2877;2876;257202;91227;2686;2678;290;
cancer	ovarian-cancer	path:00670_1	One carbon pool by folate	Metabolism of Cofactors and Vitamins	0.00208851	2	4524;4548;	4524;6472;6470;1719;471;25902;10840;123263;275;10588;4522;10797;2618;10841;4548;7298;
cancer	pancreatic-cancer	path:00980_1	Metabolism of xenobiotics by cytochrome P450	Fluorene degradation	1.22125e-15	10	126;125;54600;54577;2952;2944;1571;1548;1544;1543;	8644;27294;1646;1645;1109;2052;137872;131;130;128;127;126;125;124;222;221;220;218;79799;7367;7366;7365;7364;7363;54659;54658;54657;54600;54579;54578;54577;54576;54575;54490;10941;10720;9446;4259;4258;4257;373156;2954;2953;2952;2950;2949;2948;2947;2946;2944;2941;2940;2939;2938;221357;119391;64816;29785;260293;199974;1588;1580;1577;1576;1573;1572;1571;1565;1562;1559;1558;1557;1555;1553;1551;1549;15…
cancer	pancreatic-cancer	path:00071_2	Fatty acid metabolism	Lipid Metabolism	2.84606e-12	7	1571;1548;1544;1543;217;126;125;	64816;29785;260293;199974;1588;1580;1577;1576;1573;1572;1571;1565;1562;1559;1558;1557;1555;1553;1551;1549;1548;1545;1544;1543;501;224;223;220;219;218;217;137872;131;130;128;127;126;125;124;284541;1579;
cancer	pancreatic-cancer	path:00232_1	Caffeine metabolism	Biosynthesis of Secondary Metabolites	2.02354e-11	6	9;10;1571;1548;1544;1543;	9;10;7498;64816;29785;260293;199974;1588;1580;1577;1576;1573;1572;1571;1565;1562;1559;1558;1557;1555;1553;1551;1549;1548;1545;1544;1543;
cancer	pancreatic-cancer	path:00232_2	Caffeine metabolism	Biosynthesis of Secondary Metabolites	2.02354e-11	6	9;10;1571;1548;1544;1543;	9;10;7498;64816;29785;260293;199974;1588;1580;1577;1576;1573;1572;1571;1565;1562;1559;1558;1557;1555;1553;1551;1549;1548;1545;1544;1543;
cancer	pancreatic-cancer	path:00150_2	Androgen and estrogen metabolism	Lipid Metabolism	6.39339e-09	6	1571;1548;1544;1543;54600;54577;	412;6822;6820;83875;3284;3283;1585;1584;3291;3290;1109;3293;64816;29785;260293;199974;1588;1580;1577;1576;1573;1572;1571;1565;1562;1559;1558;1557;1555;1553;1551;1549;1548;1545;1544;1543;6716;6715;6718;415;414;6783;7923;51478;51144;3294;3292;51004;10229;79799;7367;7366;7365;7364;7363;54659;54658;54657;54600;54579;54578;54577;54576;54575;54490;10941;10720;
cancer	pancreatic-cancer	path:00150_1	Androgen and estrogen metabolism	Lipid Metabolism	2.35614e-08	6	1571;1548;1544;1543;54600;54577;	412;6822;6820;83875;3284;3283;1585;1584;1109;3293;64816;29785;260293;199974;1588;1580;1577;1576;1573;1572;1571;1565;1562;1559;1558;1557;1555;1553;1551;1549;1548;1545;1544;1543;6716;6715;6718;415;414;6783;7923;51478;51144;3294;3292;51004;10229;9836;84274;60487;56341;55798;55170;54496;51451;51409;3275;29960;27292;24140;131965;114049;10498;10419;10196;79799;7367;7366;7365;7364;7363;54659;54658;54657…
cancer	pancreatic-cancer	path:00380_13	Tryptophan metabolism	Amino Acid Metabolism	3.19914e-07	5	217;1571;1548;1544;1543;	11185;8639;314;26;4799;316;501;224;223;220;219;218;217;7453;10352;7166;121278;6999;1644;4129;4128;15;9836;84274;60487;56341;55798;55170;54496;51451;51409;3275;29960;27292;24140;131965;114049;10498;10419;10196;438;64816;29785;260293;199974;1588;1580;1577;1576;1573;1572;1571;1565;1562;1559;1558;1557;1555;1553;1551;1549;1548;1545;1544;1543;3620;169355;
cancer	pancreatic-cancer	path:00380_3	Tryptophan metabolism	Amino Acid Metabolism	3.71083e-07	5	217;1571;1548;1544;1543;	11185;8639;314;26;4799;316;501;224;223;220;219;218;217;7453;10352;7166;121278;6999;8942;125061;1644;4129;4128;15;9836;84274;60487;56341;55798;55170;54496;51451;51409;3275;29960;27292;24140;131965;114049;10498;10419;10196;438;64816;29785;260293;199974;1588;1580;1577;1576;1573;1572;1571;1565;1562;1559;1558;1557;1555;1553;1551;1549;1548;1545;1544;1543;3620;169355;
cancer	pancreatic-cancer	path:00380_2	Tryptophan metabolism	Amino Acid Metabolism	4.59759e-07	5	217;1571;1548;1544;1543;	11185;8639;314;26;316;501;224;223;220;219;218;217;51166;847;7453;10352;7166;121278;6999;8564;8942;23498;125061;1644;4129;4128;15;9836;84274;60487;56341;55798;55170;54496;51451;51409;3275;29960;27292;24140;131965;114049;10498;10419;10196;438;64816;29785;260293;199974;1588;1580;1577;1576;1573;1572;1571;1565;1562;1559;1558;1557;1555;1553;1551;1549;1548;1545;1544;1543;3620;169355;
cancer	pancreatic-cancer	path:00591_1	Linoleic acid metabolism	Lipid Metabolism	1.77198e-06	4	1571;1548;1544;1543;	240;8681;84647;8399;8398;81579;64600;5322;5321;5320;5319;50487;30814;26279;100137049;247;246;64816;29785;260293;199974;1588;1580;1577;1576;1573;1572;1571;1565;1562;1559;1558;1557;1555;1553;1551;1549;1548;1545;1544;1543;
cancer	pancreatic-cancer	path:00361_2	gamma-Hexachlorocyclohexane degradation	Xenobiotics Biodegradation and Metabolism	2.8329e-06	4	1571;1548;1544;1543;	64816;29785;260293;199974;1588;1580;1577;1576;1573;1572;1571;1565;1562;1559;1558;1557;1555;1553;1551;1549;1548;1545;1544;1543;8560;123099;5446;5445;5444;93650;55;54;53;52;51205;251;250;249;248;9249;51635;207063;115817;10202;51004;10229;
cancer	pancreatic-cancer	path:00590_4	Arachidonic acid metabolism	Lipid Metabolism	3.66081e-06	4	1571;1548;1544;1543;	240;8681;84647;8399;8398;81579;64600;5322;5321;5320;5319;50487;30814;26279;100137049;5743;5742;239;8529;4051;242;247;246;284541;1579;64816;29785;260293;199974;1588;1580;1577;1576;1573;1572;1571;1565;1562;1559;1558;1557;1555;1553;1551;1549;1548;1545;1544;1543;
cancer	pancreatic-cancer	path:00641_1	3-Chloroacrylic acid degradation	Fluorene degradation	4.1149e-06	3	217;126;125;	501;224;223;220;219;218;217;137872;131;130;128;127;126;125;124;
cancer	pancreatic-cancer	path:00120_3	Bile acid biosynthesis	Lipid Metabolism	6.13119e-06	3	217;126;125;	1593;501;224;223;220;219;218;217;137872;131;130;128;127;126;125;124;10998;
cancer	pancreatic-cancer	path:00120_4	Bile acid biosynthesis	Lipid Metabolism	6.13119e-06	3	217;126;125;	1109;1593;501;224;223;220;219;218;217;137872;131;130;128;127;126;125;124;
cancer	pancreatic-cancer	path:00590_3	Arachidonic acid metabolism	Lipid Metabolism	7.74064e-06	4	1571;1548;1544;1543;	4056;4048;240;8681;84647;8399;8398;81579;64600;5322;5321;5320;5319;50487;30814;26279;100137049;5743;5742;239;8529;4051;2882;2880;2879;2878;2877;2876;257202;242;247;246;284541;1579;64816;29785;260293;199974;1588;1580;1577;1576;1573;1572;1571;1565;1562;1559;1558;1557;1555;1553;1551;1549;1548;1545;1544;1543;2053;
cancer	pancreatic-cancer	path:00590_6	Arachidonic acid metabolism	Lipid Metabolism	7.74064e-06	4	1571;1548;1544;1543;	874;873;10901;5730;27306;8644;6916;9536;80142;5740;240;8681;84647;8399;8398;81579;64600;5322;5321;5320;5319;50487;30814;26279;100137049;5743;5742;239;8529;4051;242;247;246;284541;1579;64816;29785;260293;199974;1588;1580;1577;1576;1573;1572;1571;1565;1562;1559;1558;1557;1555;1553;1551;1549;1548;1545;1544;1543;
cancer	pancreatic-cancer	path:00380_1	Tryptophan metabolism	Amino Acid Metabolism	8.28048e-06	4	1571;1548;1544;1543;	11185;8639;314;26;7453;10352;7166;121278;6999;8942;125061;1644;4129;4128;15;9836;84274;60487;56341;55798;55170;54496;51451;51409;3275;29960;27292;24140;131965;114049;10498;10419;10196;438;64816;29785;260293;199974;1588;1580;1577;1576;1573;1572;1571;1565;1562;1559;1558;1557;1555;1553;1551;1549;1548;1545;1544;1543;3620;169355;
cancer	pancreatic-cancer	path:00590_5	Arachidonic acid metabolism	Lipid Metabolism	8.8476e-06	4	1571;1548;1544;1543;	91227;2686;2678;4056;4048;240;8681;84647;8399;8398;81579;64600;5322;5321;5320;5319;50487;30814;26279;100137049;5743;5742;239;8529;4051;2882;2880;2879;2878;2877;2876;257202;242;247;246;284541;1579;64816;29785;260293;199974;1588;1580;1577;1576;1573;1572;1571;1565;1562;1559;1558;1557;1555;1553;1551;1549;1548;1545;1544;1543;
cancer	pancreatic-cancer	path:00380_4	Tryptophan metabolism	Amino Acid Metabolism	1.07214e-05	4	1571;1548;1544;1543;	11185;8639;314;26;51166;847;7453;10352;7166;121278;6999;8564;8942;23498;125061;1644;4129;4128;15;9836;84274;60487;56341;55798;55170;54496;51451;51409;3275;29960;27292;24140;131965;114049;10498;10419;10196;438;64816;29785;260293;199974;1588;1580;1577;1576;1573;1572;1571;1565;1562;1559;1558;1557;1555;1553;1551;1549;1548;1545;1544;1543;3620;169355;
cancer	pancreatic-cancer	path:00590_1	Arachidonic acid metabolism	Lipid Metabolism	1.14065e-05	4	1571;1548;1544;1543;	5730;27306;6916;9536;80142;5740;4056;4048;240;8681;84647;8399;8398;81579;64600;5322;5321;5320;5319;50487;30814;26279;100137049;5743;5742;239;8529;4051;2882;2880;2879;2878;2877;2876;257202;242;247;246;284541;1579;64816;29785;260293;199974;1588;1580;1577;1576;1573;1572;1571;1565;1562;1559;1558;1557;1555;1553;1551;1549;1548;1545;1544;1543;2053;
cancer	pancreatic-cancer	path:00120_2	Bile acid biosynthesis	Lipid Metabolism	1.80574e-05	3	217;126;125;	501;224;223;220;219;218;217;137872;131;130;128;127;126;125;124;37;36;28976;27034;3032;30;10449;570;10998;
cancer	pancreatic-cancer	path:00010_1	Glycolysis / Gluconeogenesis	Carbohydrate Metabolism	5.74308e-05	3	126;125;217;	1738;2027;2026;2023;5315;5313;92483;3948;3945;3939;160287;1737;5162;5161;5160;137872;131;130;128;127;126;125;124;10327;222;221;84532;55902;501;224;223;220;219;218;217;
cancer	pancreatic-cancer	path:00120_5	Bile acid biosynthesis	Lipid Metabolism	0.000243416	2	126;125;	6718;1109;1593;137872;131;130;128;127;126;125;124;
cancer	pancreatic-cancer	path:00633_1	Trinitrotoluene degradation	Fluorene degradation	0.000401092	2	9;10;	5860;9946;9843;9540;9131;58472;56931;54920;23028;22977;11062;10493;9;10;
cancer	pancreatic-cancer	path:00670_1	One carbon pool by folate	Metabolism of Cofactors and Vitamins	0.000527467	2	4524;7298;	4524;6472;6470;1719;471;25902;10840;123263;275;10588;4522;10797;2618;10841;4548;7298;
cancer	pancreatic-cancer	path:00040_1	Pentose and glucuronate interconversions	Carbohydrate Metabolism	0.000748561	2	54600;54577;	79799;7367;7366;7365;7364;7363;54659;54658;54657;54600;54579;54578;54577;54576;54575;54490;10941;10720;2990;
cancer	pancreatic-cancer	path:00500_2	Starch and sucrose metabolism	Carbohydrate Metabolism	0.000830597	2	54600;54577;	79799;7367;7366;7365;7364;7363;54659;54658;54657;54600;54579;54578;54577;54576;54575;54490;10941;10720;7358;80146;
cancer	pancreatic-cancer	path:00500_5	Starch and sucrose metabolism	Carbohydrate Metabolism	0.000830597	2	54600;54577;	79799;7367;7366;7365;7364;7363;54659;54658;54657;54600;54579;54578;54577;54576;54575;54490;10941;10720;7358;80146;
cancer	pancreatic-cancer	path:00040_5	Pentose and glucuronate interconversions	Carbohydrate Metabolism	0.000916774	2	54600;54577;	7358;79799;7367;7366;7365;7364;7363;54659;54658;54657;54600;54579;54578;54577;54576;54575;54490;10941;10720;7360;2990;
cancer	pancreatic-cancer	path:00860_14	Porphyrin and chlorophyll metabolism	Metabolism of Cofactors and Vitamins	0.00110148	2	54600;54577;	79799;7367;7366;7365;7364;7363;54659;54658;54657;54600;54579;54578;54577;54576;54575;54490;10941;10720;645;644;3163;3162;2990;
cancer	pancreatic-cancer	path:00624_3	1- and 2-Methylnaphthalene degradation	Xenobiotics Biodegradation and Metabolism	0.00130253	2	126;125;	137872;131;130;128;127;126;125;124;51004;10229;201562;9197;8260;80339;7994;79071;60481;54898;51126;51100;253558;24142;23522;157570;114799;
cancer	pancreatic-cancer	path:00860_6	Porphyrin and chlorophyll metabolism	Metabolism of Cofactors and Vitamins	0.00130253	2	54600;54577;	79799;7367;7366;7365;7364;7363;54659;54658;54657;54600;54579;54578;54577;54576;54575;54490;10941;10720;645;644;3163;3162;94033;2495;1356;
cancer	pancreatic-cancer	path:00500_4	Starch and sucrose metabolism	Carbohydrate Metabolism	0.00140915	2	54600;54577;	2998;2997;2990;79799;7367;7366;7365;7364;7363;54659;54658;54657;54600;54579;54578;54577;54576;54575;54490;10941;10720;7360;7358;5169;5167;80146;
cancer	pancreatic-cancer	path:00350_10	Tyrosine metabolism	Amino Acid Metabolism	0.00175315	2	126;125;	316;8639;314;26;51004;10229;376497;11001;11000;10999;1644;1621;5409;137872;131;130;128;127;126;125;124;1312;222;221;220;218;4129;4128;7299;
cancer	pancreatic-cancer	path:00624_5	1- and 2-Methylnaphthalene degradation	Xenobiotics Biodegradation and Metabolism	0.00175315	2	126;125;	37;36;28976;27034;137872;131;130;128;127;126;125;124;51004;10229;201562;9197;8260;80339;7994;79071;60481;54898;51126;51100;253558;24142;23522;157570;114799;
cancer	pancreatic-cancer	path:00624_6	1- and 2-Methylnaphthalene degradation	Xenobiotics Biodegradation and Metabolism	0.00175315	2	126;125;	37;36;28976;27034;137872;131;130;128;127;126;125;124;51004;10229;201562;9197;8260;80339;7994;79071;60481;54898;51126;51100;253558;24142;23522;157570;114799;
cancer	pancreatic-cancer	path:00350_3	Tyrosine metabolism	Amino Acid Metabolism	0.00187582	2	126;125;	8639;314;26;51004;10229;6898;7054;2806;2805;7173;1644;1621;5409;137872;131;130;128;127;126;125;124;1312;222;221;220;218;4129;4128;7299;1638;
cancer	pancreatic-cancer	path:00350_11	Tyrosine metabolism	Amino Acid Metabolism	0.00200245	2	126;125;	8639;314;26;51004;10229;6898;7054;3242;4282;2806;2805;7173;1644;1621;137872;131;130;128;127;126;125;124;1312;222;221;220;218;4129;4128;7299;1638;
cancer	pancreatic-cancer	path:00624_1	1- and 2-Methylnaphthalene degradation	Xenobiotics Biodegradation and Metabolism	0.00213303	2	126;125;	37;36;28976;27034;9249;51635;207063;115817;10202;137872;131;130;128;127;126;125;124;201562;9197;8260;80339;7994;79071;60481;54898;51126;51100;253558;24142;23522;157570;114799;
cancer	pancreatic-cancer	path:00624_4	1- and 2-Methylnaphthalene degradation	Xenobiotics Biodegradation and Metabolism	0.00213303	2	126;125;	37;36;28976;27034;9249;51635;207063;115817;10202;137872;131;130;128;127;126;125;124;201562;9197;8260;80339;7994;79071;60481;54898;51126;51100;253558;24142;23522;157570;114799;
cancer	pancreatic-cancer	path:00350_7	Tyrosine metabolism	Amino Acid Metabolism	0.00226754	2	126;125;	316;8639;314;26;51004;10229;6898;376497;11001;11000;10999;2806;2805;1644;1621;5409;137872;131;130;128;127;126;125;124;1312;222;221;220;218;4129;4128;7299;1638;
cancer	pancreatic-cancer	path:00350_4	Tyrosine metabolism	Amino Acid Metabolism	0.00254832	2	126;125;	316;8639;314;26;51004;10229;6898;7054;376497;11001;11000;10999;2806;2805;7173;1644;1621;5409;137872;131;130;128;127;126;125;124;1312;222;221;220;218;4129;4128;7299;1638;
cancer	pancreatic-cancer	path:00480_2	Glutathione metabolism	Metabolism of Other Amino Acids	0.00284463	2	2952;2944;	9446;4259;4258;4257;373156;2954;2953;2952;2950;2949;2948;2947;2946;2944;2941;2940;2939;2938;221357;119391;26873;2730;2729;2937;2936;51060;2882;2880;2879;2878;2877;2876;257202;91227;2686;2678;290;
cancer	pancreatic-cancer	path:00480_1	Glutathione metabolism	Metabolism of Other Amino Acids	0.00331794	2	2952;2944;	9446;4259;4258;4257;373156;2954;2953;2952;2950;2949;2948;2947;2946;2944;2941;2940;2939;2938;221357;119391;26873;2730;2729;2937;2936;3418;3417;2539;51060;2882;2880;2879;2878;2877;2876;257202;91227;2686;2678;290;
cancer	pancreatic-cancer	path:00350_12	Tyrosine metabolism	Amino Acid Metabolism	0.00382547	2	126;125;	316;8639;314;26;6898;376497;11001;11000;10999;9197;8260;80339;7994;79071;60481;54898;51126;51100;253558;24142;23522;157570;114799;3242;4282;2806;2805;3081;137872;131;130;128;127;126;125;124;1312;222;221;220;218;4129;4128;
cancer	pancreatic-cancer	path:00350_13	Tyrosine metabolism	Amino Acid Metabolism	0.00474621	2	126;125;	9836;84274;60487;56341;55798;55170;54496;51451;51409;3275;29960;27292;24140;131965;114049;10498;10419;10196;8639;314;26;51004;10229;6898;7054;2806;2805;7173;1644;1621;5409;137872;131;130;128;127;126;125;124;1312;222;221;220;218;4129;4128;7299;1638;
cancer	pancreatic-cancer	path:00790_4	Folate biosynthesis	Metabolism of Cofactors and Vitamins	0.00474621	2	8438;5965;	251;250;249;248;9416;9401;9400;8886;84893;8467;8438;79132;79039;79009;7486;728849;6595;64135;641;5965;57697;57696;57634;57089;55308;54606;546;54514;54456;51428;51202;4521;317781;25788;254552;23517;23400;23132;23064;23020;2071;2068;1763;11164;11056;10973;10856;2356;
cancer	pancreatic-cancer	path:00790_5	Folate biosynthesis	Metabolism of Cofactors and Vitamins	0.00494144	2	8438;5965;	5805;251;250;249;248;2643;9416;9401;9400;8886;84893;8467;8438;79132;79039;79009;7486;728849;6595;64135;641;5965;57697;57696;57634;57089;55308;54606;546;54514;54456;51428;51202;4521;317781;25788;254552;23517;23400;23132;23064;23020;2071;2068;1763;11164;11056;10973;10856;
cancer	pancreatic-cancer	path:00790_6	Folate biosynthesis	Metabolism of Cofactors and Vitamins	0.00514033	2	8438;5965;	5805;251;250;249;248;2643;6697;9416;9401;9400;8886;84893;8467;8438;79132;79039;79009;7486;728849;6595;64135;641;5965;57697;57696;57634;57089;55308;54606;546;54514;54456;51428;51202;4521;317781;25788;254552;23517;23400;23132;23064;23020;2071;2068;1763;11164;11056;10973;10856;
cancer	pancreatic-cancer	path:00790_7	Folate biosynthesis	Metabolism of Cofactors and Vitamins	0.00534286	2	8438;5965;	5860;5805;251;250;249;248;2643;6697;9416;9401;9400;8886;84893;8467;8438;79132;79039;79009;7486;728849;6595;64135;641;5965;57697;57696;57634;57089;55308;54606;546;54514;54456;51428;51202;4521;317781;25788;254552;23517;23400;23132;23064;23020;2071;2068;1763;11164;11056;10973;10856;
cancer	pancreatic-cancer	path:00680_4	Methane metabolism	Energy Metabolism	0.00639867	1	4524;	4524;6472;6470;
cancer	pancreatic-cancer	path:00540_3	Lipopolysaccharide biosynthesis	Glycan Biosynthesis and Metabolism	0.0090657	2	8438;5965;	8875;55350;55331;51547;27163;23411;23408;22933;123803;9416;9401;9400;8886;84893;8467;8438;79132;79039;79009;7486;728849;6595;64135;641;5965;57697;57696;57634;57089;55308;54606;546;54514;54456;51428;51202;4521;317781;25788;254552;23517;23400;23132;23064;23020;2071;2068;1763;11164;11056;10973;10856;79147;9197;8260;80339;7994;79071;60481;54898;51126;51100;253558;24142;23522;157570;114799;
cancer	pancreatic-cancer	path:00540_6	Lipopolysaccharide biosynthesis	Glycan Biosynthesis and Metabolism	0.0090657	2	8438;5965;	8875;55350;55331;51547;27163;23411;23408;22933;123803;9416;9401;9400;8886;84893;8467;8438;79132;79039;79009;7486;728849;6595;64135;641;5965;57697;57696;57634;57089;55308;54606;546;54514;54456;51428;51202;4521;317781;25788;254552;23517;23400;23132;23064;23020;2071;2068;1763;11164;11056;10973;10856;79147;9197;8260;80339;7994;79071;60481;54898;51126;51100;253558;24142;23522;157570;114799;
cancer	prostate-cancer	path:00150_1	Androgen and estrogen metabolism	Lipid Metabolism	0	23	6822;3284;3283;1585;3293;64816;1588;1577;1576;1571;1565;1559;1557;1555;1545;1544;1543;6716;6715;3294;3292;7367;7366;	412;6822;6820;83875;3284;3283;1585;1584;1109;3293;64816;29785;260293;199974;1588;1580;1577;1576;1573;1572;1571;1565;1562;1559;1558;1557;1555;1553;1551;1549;1548;1545;1544;1543;6716;6715;6718;415;414;6783;7923;51478;51144;3294;3292;51004;10229;9836;84274;60487;56341;55798;55170;54496;51451;51409;3275;29960;27292;24140;131965;114049;10498;10419;10196;79799;7367;7366;7365;7364;7363;54659;54658;54657…
cancer	prostate-cancer	path:00150_2	Androgen and estrogen metabolism	Lipid Metabolism	0	23	6822;3284;3283;1585;3293;64816;1588;1577;1576;1571;1565;1559;1557;1555;1545;1544;1543;6716;6715;3294;3292;7367;7366;	412;6822;6820;83875;3284;3283;1585;1584;3291;3290;1109;3293;64816;29785;260293;199974;1588;1580;1577;1576;1573;1572;1571;1565;1562;1559;1558;1557;1555;1553;1551;1549;1548;1545;1544;1543;6716;6715;6718;415;414;6783;7923;51478;51144;3294;3292;51004;10229;79799;7367;7366;7365;7364;7363;54659;54658;54657;54600;54579;54578;54577;54576;54575;54490;10941;10720;
cancer	prostate-cancer	path:00232_1	Caffeine metabolism	Biosynthesis of Secondary Metabolites	0	14	9;10;64816;1588;1577;1576;1571;1565;1559;1557;1555;1545;1544;1543;	9;10;7498;64816;29785;260293;199974;1588;1580;1577;1576;1573;1572;1571;1565;1562;1559;1558;1557;1555;1553;1551;1549;1548;1545;1544;1543;
cancer	prostate-cancer	path:00232_2	Caffeine metabolism	Biosynthesis of Secondary Metabolites	0	14	9;10;64816;1588;1577;1576;1571;1565;1559;1557;1555;1545;1544;1543;	9;10;7498;64816;29785;260293;199974;1588;1580;1577;1576;1573;1572;1571;1565;1562;1559;1558;1557;1555;1553;1551;1549;1548;1545;1544;1543;
cancer	prostate-cancer	path:00361_2	gamma-Hexachlorocyclohexane degradation	Xenobiotics Biodegradation and Metabolism	0	13	64816;1588;1577;1576;1571;1565;1559;1557;1555;1545;1544;1543;5444;	64816;29785;260293;199974;1588;1580;1577;1576;1573;1572;1571;1565;1562;1559;1558;1557;1555;1553;1551;1549;1548;1545;1544;1543;8560;123099;5446;5445;5444;93650;55;54;53;52;51205;251;250;249;248;9249;51635;207063;115817;10202;51004;10229;
cancer	prostate-cancer	path:00590_1	Arachidonic acid metabolism	Lipid Metabolism	0	14	5743;2876;64816;1588;1577;1576;1571;1565;1559;1557;1555;1545;1544;1543;	5730;27306;6916;9536;80142;5740;4056;4048;240;8681;84647;8399;8398;81579;64600;5322;5321;5320;5319;50487;30814;26279;100137049;5743;5742;239;8529;4051;2882;2880;2879;2878;2877;2876;257202;242;247;246;284541;1579;64816;29785;260293;199974;1588;1580;1577;1576;1573;1572;1571;1565;1562;1559;1558;1557;1555;1553;1551;1549;1548;1545;1544;1543;2053;
cancer	prostate-cancer	path:00590_3	Arachidonic acid metabolism	Lipid Metabolism	0	14	5743;2876;64816;1588;1577;1576;1571;1565;1559;1557;1555;1545;1544;1543;	4056;4048;240;8681;84647;8399;8398;81579;64600;5322;5321;5320;5319;50487;30814;26279;100137049;5743;5742;239;8529;4051;2882;2880;2879;2878;2877;2876;257202;242;247;246;284541;1579;64816;29785;260293;199974;1588;1580;1577;1576;1573;1572;1571;1565;1562;1559;1558;1557;1555;1553;1551;1549;1548;1545;1544;1543;2053;
cancer	prostate-cancer	path:00590_4	Arachidonic acid metabolism	Lipid Metabolism	0	13	5743;64816;1588;1577;1576;1571;1565;1559;1557;1555;1545;1544;1543;	240;8681;84647;8399;8398;81579;64600;5322;5321;5320;5319;50487;30814;26279;100137049;5743;5742;239;8529;4051;242;247;246;284541;1579;64816;29785;260293;199974;1588;1580;1577;1576;1573;1572;1571;1565;1562;1559;1558;1557;1555;1553;1551;1549;1548;1545;1544;1543;
cancer	prostate-cancer	path:00590_5	Arachidonic acid metabolism	Lipid Metabolism	0	14	5743;2876;64816;1588;1577;1576;1571;1565;1559;1557;1555;1545;1544;1543;	91227;2686;2678;4056;4048;240;8681;84647;8399;8398;81579;64600;5322;5321;5320;5319;50487;30814;26279;100137049;5743;5742;239;8529;4051;2882;2880;2879;2878;2877;2876;257202;242;247;246;284541;1579;64816;29785;260293;199974;1588;1580;1577;1576;1573;1572;1571;1565;1562;1559;1558;1557;1555;1553;1551;1549;1548;1545;1544;1543;
cancer	prostate-cancer	path:00590_6	Arachidonic acid metabolism	Lipid Metabolism	0	14	8644;5743;64816;1588;1577;1576;1571;1565;1559;1557;1555;1545;1544;1543;	874;873;10901;5730;27306;8644;6916;9536;80142;5740;240;8681;84647;8399;8398;81579;64600;5322;5321;5320;5319;50487;30814;26279;100137049;5743;5742;239;8529;4051;242;247;246;284541;1579;64816;29785;260293;199974;1588;1580;1577;1576;1573;1572;1571;1565;1562;1559;1558;1557;1555;1553;1551;1549;1548;1545;1544;1543;
cancer	prostate-cancer	path:00980_1	Metabolism of xenobiotics by cytochrome P450	Fluorene degradation	0	22	8644;2052;7367;7366;2952;2950;2947;2944;2939;2938;64816;1588;1577;1576;1571;1565;1559;1557;1555;1545;1544;1543;	8644;27294;1646;1645;1109;2052;137872;131;130;128;127;126;125;124;222;221;220;218;79799;7367;7366;7365;7364;7363;54659;54658;54657;54600;54579;54578;54577;54576;54575;54490;10941;10720;9446;4259;4258;4257;373156;2954;2953;2952;2950;2949;2948;2947;2946;2944;2941;2940;2939;2938;221357;119391;64816;29785;260293;199974;1588;1580;1577;1576;1573;1572;1571;1565;1562;1559;1558;1557;1555;1553;1551;1549;15…
cancer	prostate-cancer	path:00071_2	Fatty acid metabolism	Lipid Metabolism	1.11022e-16	12	64816;1588;1577;1576;1571;1565;1559;1557;1555;1545;1544;1543;	64816;29785;260293;199974;1588;1580;1577;1576;1573;1572;1571;1565;1562;1559;1558;1557;1555;1553;1551;1549;1548;1545;1544;1543;501;224;223;220;219;218;217;137872;131;130;128;127;126;125;124;284541;1579;
cancer	prostate-cancer	path:00591_1	Linoleic acid metabolism	Lipid Metabolism	1.11022e-16	12	64816;1588;1577;1576;1571;1565;1559;1557;1555;1545;1544;1543;	240;8681;84647;8399;8398;81579;64600;5322;5321;5320;5319;50487;30814;26279;100137049;247;246;64816;29785;260293;199974;1588;1580;1577;1576;1573;1572;1571;1565;1562;1559;1558;1557;1555;1553;1551;1549;1548;1545;1544;1543;
cancer	prostate-cancer	path:00380_4	Tryptophan metabolism	Amino Acid Metabolism	1.44329e-15	13	847;64816;1588;1577;1576;1571;1565;1559;1557;1555;1545;1544;1543;	11185;8639;314;26;51166;847;7453;10352;7166;121278;6999;8564;8942;23498;125061;1644;4129;4128;15;9836;84274;60487;56341;55798;55170;54496;51451;51409;3275;29960;27292;24140;131965;114049;10498;10419;10196;438;64816;29785;260293;199974;1588;1580;1577;1576;1573;1572;1571;1565;1562;1559;1558;1557;1555;1553;1551;1549;1548;1545;1544;1543;3620;169355;
cancer	prostate-cancer	path:00380_2	Tryptophan metabolism	Amino Acid Metabolism	7.21645e-15	13	847;64816;1588;1577;1576;1571;1565;1559;1557;1555;1545;1544;1543;	11185;8639;314;26;316;501;224;223;220;219;218;217;51166;847;7453;10352;7166;121278;6999;8564;8942;23498;125061;1644;4129;4128;15;9836;84274;60487;56341;55798;55170;54496;51451;51409;3275;29960;27292;24140;131965;114049;10498;10419;10196;438;64816;29785;260293;199974;1588;1580;1577;1576;1573;1572;1571;1565;1562;1559;1558;1557;1555;1553;1551;1549;1548;1545;1544;1543;3620;169355;
cancer	prostate-cancer	path:00380_1	Tryptophan metabolism	Amino Acid Metabolism	2.17604e-14	12	64816;1588;1577;1576;1571;1565;1559;1557;1555;1545;1544;1543;	11185;8639;314;26;7453;10352;7166;121278;6999;8942;125061;1644;4129;4128;15;9836;84274;60487;56341;55798;55170;54496;51451;51409;3275;29960;27292;24140;131965;114049;10498;10419;10196;438;64816;29785;260293;199974;1588;1580;1577;1576;1573;1572;1571;1565;1562;1559;1558;1557;1555;1553;1551;1549;1548;1545;1544;1543;3620;169355;
cancer	prostate-cancer	path:00380_13	Tryptophan metabolism	Amino Acid Metabolism	8.92619e-14	12	64816;1588;1577;1576;1571;1565;1559;1557;1555;1545;1544;1543;	11185;8639;314;26;4799;316;501;224;223;220;219;218;217;7453;10352;7166;121278;6999;1644;4129;4128;15;9836;84274;60487;56341;55798;55170;54496;51451;51409;3275;29960;27292;24140;131965;114049;10498;10419;10196;438;64816;29785;260293;199974;1588;1580;1577;1576;1573;1572;1571;1565;1562;1559;1558;1557;1555;1553;1551;1549;1548;1545;1544;1543;3620;169355;
cancer	prostate-cancer	path:00380_3	Tryptophan metabolism	Amino Acid Metabolism	1.29563e-13	12	64816;1588;1577;1576;1571;1565;1559;1557;1555;1545;1544;1543;	11185;8639;314;26;4799;316;501;224;223;220;219;218;217;7453;10352;7166;121278;6999;8942;125061;1644;4129;4128;15;9836;84274;60487;56341;55798;55170;54496;51451;51409;3275;29960;27292;24140;131965;114049;10498;10419;10196;438;64816;29785;260293;199974;1588;1580;1577;1576;1573;1572;1571;1565;1562;1559;1558;1557;1555;1553;1551;1549;1548;1545;1544;1543;3620;169355;
cancer	prostate-cancer	path:00140_1	C21-Steroid hormone metabolism	Lipid Metabolism	9.87759e-09	5	1586;1583;3284;3283;1585;	6718;1586;1583;1589;3291;3290;1109;3284;3283;1585;1584;
cancer	prostate-cancer	path:00480_2	Glutathione metabolism	Metabolism of Other Amino Acids	9.94776e-09	7	2952;2950;2947;2944;2939;2938;2876;	9446;4259;4258;4257;373156;2954;2953;2952;2950;2949;2948;2947;2946;2944;2941;2940;2939;2938;221357;119391;26873;2730;2729;2937;2936;51060;2882;2880;2879;2878;2877;2876;257202;91227;2686;2678;290;
cancer	prostate-cancer	path:00480_1	Glutathione metabolism	Metabolism of Other Amino Acids	1.76765e-08	7	2952;2950;2947;2944;2939;2938;2876;	9446;4259;4258;4257;373156;2954;2953;2952;2950;2949;2948;2947;2946;2944;2941;2940;2939;2938;221357;119391;26873;2730;2729;2937;2936;3418;3417;2539;51060;2882;2880;2879;2878;2877;2876;257202;91227;2686;2678;290;
cancer	prostate-cancer	path:00902_1	Monoterpenoid biosynthesis	Biosynthesis of Secondary Metabolites	5.56569e-05	2	1559;1557;	1559;1557;
cancer	prostate-cancer	path:00902_3	Monoterpenoid biosynthesis	Biosynthesis of Secondary Metabolites	5.56569e-05	2	1559;1557;	1559;1557;
cancer	prostate-cancer	path:00902_4	Monoterpenoid biosynthesis	Biosynthesis of Secondary Metabolites	5.56569e-05	2	1559;1557;	1559;1557;
cancer	prostate-cancer	path:00903_4	Limonene and pinene degradation	Biosynthesis of Secondary Metabolites	5.56569e-05	2	1559;1557;	1559;1557;
cancer	prostate-cancer	path:00903_6	Limonene and pinene degradation	Biosynthesis of Secondary Metabolites	5.56569e-05	2	1559;1557;	1559;1557;
cancer	prostate-cancer	path:00903_8	Limonene and pinene degradation	Biosynthesis of Secondary Metabolites	5.56569e-05	2	1559;1557;	1559;1557;
cancer	prostate-cancer	path:00350_2	Tyrosine metabolism	Amino Acid Metabolism	0.00021464	3	7054;1312;7299;	8639;314;26;51004;10229;6898;7054;2806;2805;7173;1644;1621;1312;4129;4128;7299;
cancer	prostate-cancer	path:00350_1	Tyrosine metabolism	Amino Acid Metabolism	0.000495928	3	7054;1312;7299;	316;8639;314;26;51004;10229;6898;7054;3242;2806;2805;3081;7173;1644;1621;1312;4129;4128;7299;1638;7306;
cancer	prostate-cancer	path:00120_6	Bile acid biosynthesis	Lipid Metabolism	0.00114028	2	6716;6715;	6718;51004;10229;6716;6715;1109;1593;
cancer	prostate-cancer	path:00120_7	Bile acid biosynthesis	Lipid Metabolism	0.00114028	2	6716;6715;	6718;1581;51004;10229;6716;6715;1109;
cancer	prostate-cancer	path:00350_3	Tyrosine metabolism	Amino Acid Metabolism	0.00144087	3	7054;1312;7299;	8639;314;26;51004;10229;6898;7054;2806;2805;7173;1644;1621;5409;137872;131;130;128;127;126;125;124;1312;222;221;220;218;4129;4128;7299;1638;
cancer	prostate-cancer	path:00350_11	Tyrosine metabolism	Amino Acid Metabolism	0.00158653	3	7054;1312;7299;	8639;314;26;51004;10229;6898;7054;3242;4282;2806;2805;7173;1644;1621;137872;131;130;128;127;126;125;124;1312;222;221;220;218;4129;4128;7299;1638;
cancer	prostate-cancer	path:00350_4	Tyrosine metabolism	Amino Acid Metabolism	0.00226002	3	7054;1312;7299;	316;8639;314;26;51004;10229;6898;7054;376497;11001;11000;10999;2806;2805;7173;1644;1621;5409;137872;131;130;128;127;126;125;124;1312;222;221;220;218;4129;4128;7299;1638;
cancer	prostate-cancer	path:00903_7	Limonene and pinene degradation	Biosynthesis of Secondary Metabolites	0.00411207	2	1559;1557;	1559;1557;501;224;223;220;219;218;217;376497;11001;11000;10999;
cancer	prostate-cancer	path:00633_1	Trinitrotoluene degradation	Fluorene degradation	0.0047739	2	9;10;	5860;9946;9843;9540;9131;58472;56931;54920;23028;22977;11062;10493;9;10;
cancer	prostate-cancer	path:00920_1	Sulfur metabolism	Energy Metabolism	0.0047739	2	6817;6822;	9061;6821;10380;9060;6818;6817;6799;445329;6822;6820;6783;55501;50515;166012;
cancer	prostate-cancer	path:00350_13	Tyrosine metabolism	Amino Acid Metabolism	0.0055631	3	7054;1312;7299;	9836;84274;60487;56341;55798;55170;54496;51451;51409;3275;29960;27292;24140;131965;114049;10498;10419;10196;8639;314;26;51004;10229;6898;7054;2806;2805;7173;1644;1621;5409;137872;131;130;128;127;126;125;124;1312;222;221;220;218;4129;4128;7299;1638;
cancer	prostate-cancer	path:00100_3	Biosynthesis of steroids	Lipid Metabolism	0.00748078	1	1594;	1594;
cancer	prostate-cancer	path:00950_4	Alkaloid biosynthesis I	Biosynthesis of Secondary Metabolites	0.00748078	1	7299;	7299;
cancer	prostate-cancer	path:00950_5	Alkaloid biosynthesis I	Biosynthesis of Secondary Metabolites	0.00748078	1	7299;	7299;
cancer	prostate-cancer	path:00350_18	Tyrosine metabolism	Amino Acid Metabolism	0.0078705	2	7054;7299;	6898;7054;376497;11001;11000;10999;3242;4282;2806;2805;3081;7173;1644;222;221;220;218;7299;
cancer	prostate-cancer	path:00040_1	Pentose and glucuronate interconversions	Carbohydrate Metabolism	0.00875346	2	7367;7366;	79799;7367;7366;7365;7364;7363;54659;54658;54657;54600;54579;54578;54577;54576;54575;54490;10941;10720;2990;
cancer	prostate-cancer	path:00500_2	Starch and sucrose metabolism	Carbohydrate Metabolism	0.00967858	2	7367;7366;	79799;7367;7366;7365;7364;7363;54659;54658;54657;54600;54579;54578;54577;54576;54575;54490;10941;10720;7358;80146;
cancer	prostate-cancer	path:00500_5	Starch and sucrose metabolism	Carbohydrate Metabolism	0.00967858	2	7367;7366;	79799;7367;7366;7365;7364;7363;54659;54658;54657;54600;54579;54578;54577;54576;54575;54490;10941;10720;7358;80146;
cancer	sarcoma-cancer	path:00680_1	Methane metabolism	Energy Metabolism	0.00389903	1	4353;	847;9588;8288;4353;4025;
cancer	sarcoma-cancer	path:00680_2	Methane metabolism	Energy Metabolism	0.00467711	1	4353;	847;9588;8288;4353;4025;128;
cancer	sarcoma-cancer	path:00940_2	Phenylpropanoid biosynthesis	Biosynthesis of Secondary Metabolites	0.00467711	1	4353;	9588;8288;4353;4025;8560;123099;
cancer	sarcoma-cancer	path:00680_3	Methane metabolism	Energy Metabolism	0.00623153	1	4353;	847;9588;8288;4353;4025;51004;10229;128;
cancer	skin-cancer	path:00980_1	Metabolism of xenobiotics by cytochrome P450	Fluorene degradation	3.40949e-13	8	126;124;2952;2950;2947;2944;119391;1543;	8644;27294;1646;1645;1109;2052;137872;131;130;128;127;126;125;124;222;221;220;218;79799;7367;7366;7365;7364;7363;54659;54658;54657;54600;54579;54578;54577;54576;54575;54490;10941;10720;9446;4259;4258;4257;373156;2954;2953;2952;2950;2949;2948;2947;2946;2944;2941;2940;2939;2938;221357;119391;64816;29785;260293;199974;1588;1580;1577;1576;1573;1572;1571;1565;1562;1559;1558;1557;1555;1553;1551;1549;15…
cancer	skin-cancer	path:00480_2	Glutathione metabolism	Metabolism of Other Amino Acids	2.58381e-09	5	2952;2950;2947;2944;119391;	9446;4259;4258;4257;373156;2954;2953;2952;2950;2949;2948;2947;2946;2944;2941;2940;2939;2938;221357;119391;26873;2730;2729;2937;2936;51060;2882;2880;2879;2878;2877;2876;257202;91227;2686;2678;290;
cancer	skin-cancer	path:00480_1	Glutathione metabolism	Metabolism of Other Amino Acids	3.88758e-09	5	2952;2950;2947;2944;119391;	9446;4259;4258;4257;373156;2954;2953;2952;2950;2949;2948;2947;2946;2944;2941;2940;2939;2938;221357;119391;26873;2730;2729;2937;2936;3418;3417;2539;51060;2882;2880;2879;2878;2877;2876;257202;91227;2686;2678;290;
cancer	skin-cancer	path:00071_2	Fatty acid metabolism	Lipid Metabolism	3.31676e-05	3	1543;126;124;	64816;29785;260293;199974;1588;1580;1577;1576;1573;1572;1571;1565;1562;1559;1558;1557;1555;1553;1551;1549;1548;1545;1544;1543;501;224;223;220;219;218;217;137872;131;130;128;127;126;125;124;284541;1579;
cancer	skin-cancer	path:00120_5	Bile acid biosynthesis	Lipid Metabolism	0.000122712	2	126;124;	6718;1109;1593;137872;131;130;128;127;126;125;124;
cancer	skin-cancer	path:00641_1	3-Chloroacrylic acid degradation	Fluorene degradation	0.000233372	2	126;124;	501;224;223;220;219;218;217;137872;131;130;128;127;126;125;124;
cancer	skin-cancer	path:00120_3	Bile acid biosynthesis	Lipid Metabolism	0.000301693	2	126;124;	1593;501;224;223;220;219;218;217;137872;131;130;128;127;126;125;124;10998;
cancer	skin-cancer	path:00120_4	Bile acid biosynthesis	Lipid Metabolism	0.000301693	2	126;124;	1109;1593;501;224;223;220;219;218;217;137872;131;130;128;127;126;125;124;
cancer	skin-cancer	path:00120_2	Bile acid biosynthesis	Lipid Metabolism	0.000608167	2	126;124;	501;224;223;220;219;218;217;137872;131;130;128;127;126;125;124;37;36;28976;27034;3032;30;10449;570;10998;
cancer	skin-cancer	path:00624_3	1- and 2-Methylnaphthalene degradation	Xenobiotics Biodegradation and Metabolism	0.000660418	2	126;124;	137872;131;130;128;127;126;125;124;51004;10229;201562;9197;8260;80339;7994;79071;60481;54898;51126;51100;253558;24142;23522;157570;114799;
cancer	skin-cancer	path:00350_10	Tyrosine metabolism	Amino Acid Metabolism	0.000890349	2	126;124;	316;8639;314;26;51004;10229;376497;11001;11000;10999;1644;1621;5409;137872;131;130;128;127;126;125;124;1312;222;221;220;218;4129;4128;7299;
cancer	skin-cancer	path:00624_5	1- and 2-Methylnaphthalene degradation	Xenobiotics Biodegradation and Metabolism	0.000890349	2	126;124;	37;36;28976;27034;137872;131;130;128;127;126;125;124;51004;10229;201562;9197;8260;80339;7994;79071;60481;54898;51126;51100;253558;24142;23522;157570;114799;
cancer	skin-cancer	path:00624_6	1- and 2-Methylnaphthalene degradation	Xenobiotics Biodegradation and Metabolism	0.000890349	2	126;124;	37;36;28976;27034;137872;131;130;128;127;126;125;124;51004;10229;201562;9197;8260;80339;7994;79071;60481;54898;51126;51100;253558;24142;23522;157570;114799;
cancer	skin-cancer	path:00350_3	Tyrosine metabolism	Amino Acid Metabolism	0.000953033	2	126;124;	8639;314;26;51004;10229;6898;7054;2806;2805;7173;1644;1621;5409;137872;131;130;128;127;126;125;124;1312;222;221;220;218;4129;4128;7299;1638;
cancer	skin-cancer	path:00350_11	Tyrosine metabolism	Amino Acid Metabolism	0.00101778	2	126;124;	8639;314;26;51004;10229;6898;7054;3242;4282;2806;2805;7173;1644;1621;137872;131;130;128;127;126;125;124;1312;222;221;220;218;4129;4128;7299;1638;
cancer	skin-cancer	path:00624_1	1- and 2-Methylnaphthalene degradation	Xenobiotics Biodegradation and Metabolism	0.0010846	2	126;124;	37;36;28976;27034;9249;51635;207063;115817;10202;137872;131;130;128;127;126;125;124;201562;9197;8260;80339;7994;79071;60481;54898;51126;51100;253558;24142;23522;157570;114799;
cancer	skin-cancer	path:00624_4	1- and 2-Methylnaphthalene degradation	Xenobiotics Biodegradation and Metabolism	0.0010846	2	126;124;	37;36;28976;27034;9249;51635;207063;115817;10202;137872;131;130;128;127;126;125;124;201562;9197;8260;80339;7994;79071;60481;54898;51126;51100;253558;24142;23522;157570;114799;
cancer	skin-cancer	path:00350_7	Tyrosine metabolism	Amino Acid Metabolism	0.00115347	2	126;124;	316;8639;314;26;51004;10229;6898;376497;11001;11000;10999;2806;2805;1644;1621;5409;137872;131;130;128;127;126;125;124;1312;222;221;220;218;4129;4128;7299;1638;
cancer	skin-cancer	path:00010_1	Glycolysis / Gluconeogenesis	Carbohydrate Metabolism	0.00129735	2	126;124;	1738;2027;2026;2023;5315;5313;92483;3948;3945;3939;160287;1737;5162;5161;5160;137872;131;130;128;127;126;125;124;10327;222;221;84532;55902;501;224;223;220;219;218;217;
cancer	skin-cancer	path:00350_4	Tyrosine metabolism	Amino Acid Metabolism	0.00129735	2	126;124;	316;8639;314;26;51004;10229;6898;7054;376497;11001;11000;10999;2806;2805;7173;1644;1621;5409;137872;131;130;128;127;126;125;124;1312;222;221;220;218;4129;4128;7299;1638;
cancer	skin-cancer	path:00350_12	Tyrosine metabolism	Amino Acid Metabolism	0.00195391	2	126;124;	316;8639;314;26;6898;376497;11001;11000;10999;9197;8260;80339;7994;79071;60481;54898;51126;51100;253558;24142;23522;157570;114799;3242;4282;2806;2805;3081;137872;131;130;128;127;126;125;124;1312;222;221;220;218;4129;4128;
cancer	skin-cancer	path:00350_13	Tyrosine metabolism	Amino Acid Metabolism	0.00242913	2	126;124;	9836;84274;60487;56341;55798;55170;54496;51451;51409;3275;29960;27292;24140;131965;114049;10498;10419;10196;8639;314;26;51004;10229;6898;7054;2806;2805;7173;1644;1621;5409;137872;131;130;128;127;126;125;124;1312;222;221;220;218;4129;4128;7299;1638;
cancer	skin-cancer	path:00590_4	Arachidonic acid metabolism	Lipid Metabolism	0.00253008	2	5743;1543;	240;8681;84647;8399;8398;81579;64600;5322;5321;5320;5319;50487;30814;26279;100137049;5743;5742;239;8529;4051;242;247;246;284541;1579;64816;29785;260293;199974;1588;1580;1577;1576;1573;1572;1571;1565;1562;1559;1558;1557;1555;1553;1551;1549;1548;1545;1544;1543;
cancer	skin-cancer	path:00590_3	Arachidonic acid metabolism	Lipid Metabolism	0.0036461	2	5743;1543;	4056;4048;240;8681;84647;8399;8398;81579;64600;5322;5321;5320;5319;50487;30814;26279;100137049;5743;5742;239;8529;4051;2882;2880;2879;2878;2877;2876;257202;242;247;246;284541;1579;64816;29785;260293;199974;1588;1580;1577;1576;1573;1572;1571;1565;1562;1559;1558;1557;1555;1553;1551;1549;1548;1545;1544;1543;2053;
cancer	skin-cancer	path:00590_6	Arachidonic acid metabolism	Lipid Metabolism	0.0036461	2	5743;1543;	874;873;10901;5730;27306;8644;6916;9536;80142;5740;240;8681;84647;8399;8398;81579;64600;5322;5321;5320;5319;50487;30814;26279;100137049;5743;5742;239;8529;4051;242;247;246;284541;1579;64816;29785;260293;199974;1588;1580;1577;1576;1573;1572;1571;1565;1562;1559;1558;1557;1555;1553;1551;1549;1548;1545;1544;1543;
cancer	skin-cancer	path:00590_5	Arachidonic acid metabolism	Lipid Metabolism	0.00389225	2	5743;1543;	91227;2686;2678;4056;4048;240;8681;84647;8399;8398;81579;64600;5322;5321;5320;5319;50487;30814;26279;100137049;5743;5742;239;8529;4051;2882;2880;2879;2878;2877;2876;257202;242;247;246;284541;1579;64816;29785;260293;199974;1588;1580;1577;1576;1573;1572;1571;1565;1562;1559;1558;1557;1555;1553;1551;1549;1548;1545;1544;1543;
cancer	skin-cancer	path:00590_1	Arachidonic acid metabolism	Lipid Metabolism	0.00440712	2	5743;1543;	5730;27306;6916;9536;80142;5740;4056;4048;240;8681;84647;8399;8398;81579;64600;5322;5321;5320;5319;50487;30814;26279;100137049;5743;5742;239;8529;4051;2882;2880;2879;2878;2877;2876;257202;242;247;246;284541;1579;64816;29785;260293;199974;1588;1580;1577;1576;1573;1572;1571;1565;1562;1559;1558;1557;1555;1553;1551;1549;1548;1545;1544;1543;2053;
cancer	skin-cancer	path:00680_4	Methane metabolism	Energy Metabolism	0.00455571	1	4524;	4524;6472;6470;
cancer	squamous-cancer	path:00071_2	Fatty acid metabolism	Lipid Metabolism	1.99293e-06	3	1543;126;124;	64816;29785;260293;199974;1588;1580;1577;1576;1573;1572;1571;1565;1562;1559;1558;1557;1555;1553;1551;1549;1548;1545;1544;1543;501;224;223;220;219;218;217;137872;131;130;128;127;126;125;124;284541;1579;
cancer	squamous-cancer	path:00980_1	Metabolism of xenobiotics by cytochrome P450	Fluorene degradation	1.514e-05	3	126;124;1543;	8644;27294;1646;1645;1109;2052;137872;131;130;128;127;126;125;124;222;221;220;218;79799;7367;7366;7365;7364;7363;54659;54658;54657;54600;54579;54578;54577;54576;54575;54490;10941;10720;9446;4259;4258;4257;373156;2954;2953;2952;2950;2949;2948;2947;2946;2944;2941;2940;2939;2938;221357;119391;64816;29785;260293;199974;1588;1580;1577;1576;1573;1572;1571;1565;1562;1559;1558;1557;1555;1553;1551;1549;15…
cancer	squamous-cancer	path:00120_5	Bile acid biosynthesis	Lipid Metabolism	1.94517e-05	2	126;124;	6718;1109;1593;137872;131;130;128;127;126;125;124;
cancer	squamous-cancer	path:00641_1	3-Chloroacrylic acid degradation	Fluorene degradation	3.70823e-05	2	126;124;	501;224;223;220;219;218;217;137872;131;130;128;127;126;125;124;
cancer	squamous-cancer	path:00120_3	Bile acid biosynthesis	Lipid Metabolism	4.79962e-05	2	126;124;	1593;501;224;223;220;219;218;217;137872;131;130;128;127;126;125;124;10998;
cancer	squamous-cancer	path:00120_4	Bile acid biosynthesis	Lipid Metabolism	4.79962e-05	2	126;124;	1109;1593;501;224;223;220;219;218;217;137872;131;130;128;127;126;125;124;
cancer	squamous-cancer	path:00120_2	Bile acid biosynthesis	Lipid Metabolism	9.71614e-05	2	126;124;	501;224;223;220;219;218;217;137872;131;130;128;127;126;125;124;37;36;28976;27034;3032;30;10449;570;10998;
cancer	squamous-cancer	path:00624_3	1- and 2-Methylnaphthalene degradation	Xenobiotics Biodegradation and Metabolism	0.000105573	2	126;124;	137872;131;130;128;127;126;125;124;51004;10229;201562;9197;8260;80339;7994;79071;60481;54898;51126;51100;253558;24142;23522;157570;114799;
cancer	squamous-cancer	path:00350_10	Tyrosine metabolism	Amino Acid Metabolism	0.000142671	2	126;124;	316;8639;314;26;51004;10229;376497;11001;11000;10999;1644;1621;5409;137872;131;130;128;127;126;125;124;1312;222;221;220;218;4129;4128;7299;
cancer	squamous-cancer	path:00624_5	1- and 2-Methylnaphthalene degradation	Xenobiotics Biodegradation and Metabolism	0.000142671	2	126;124;	37;36;28976;27034;137872;131;130;128;127;126;125;124;51004;10229;201562;9197;8260;80339;7994;79071;60481;54898;51126;51100;253558;24142;23522;157570;114799;
cancer	squamous-cancer	path:00624_6	1- and 2-Methylnaphthalene degradation	Xenobiotics Biodegradation and Metabolism	0.000142671	2	126;124;	37;36;28976;27034;137872;131;130;128;127;126;125;124;51004;10229;201562;9197;8260;80339;7994;79071;60481;54898;51126;51100;253558;24142;23522;157570;114799;
cancer	squamous-cancer	path:00350_3	Tyrosine metabolism	Amino Acid Metabolism	0.000152808	2	126;124;	8639;314;26;51004;10229;6898;7054;2806;2805;7173;1644;1621;5409;137872;131;130;128;127;126;125;124;1312;222;221;220;218;4129;4128;7299;1638;
cancer	squamous-cancer	path:00350_11	Tyrosine metabolism	Amino Acid Metabolism	0.000163288	2	126;124;	8639;314;26;51004;10229;6898;7054;3242;4282;2806;2805;7173;1644;1621;137872;131;130;128;127;126;125;124;1312;222;221;220;218;4129;4128;7299;1638;
cancer	squamous-cancer	path:00624_1	1- and 2-Methylnaphthalene degradation	Xenobiotics Biodegradation and Metabolism	0.000174112	2	126;124;	37;36;28976;27034;9249;51635;207063;115817;10202;137872;131;130;128;127;126;125;124;201562;9197;8260;80339;7994;79071;60481;54898;51126;51100;253558;24142;23522;157570;114799;
cancer	squamous-cancer	path:00624_4	1- and 2-Methylnaphthalene degradation	Xenobiotics Biodegradation and Metabolism	0.000174112	2	126;124;	37;36;28976;27034;9249;51635;207063;115817;10202;137872;131;130;128;127;126;125;124;201562;9197;8260;80339;7994;79071;60481;54898;51126;51100;253558;24142;23522;157570;114799;
cancer	squamous-cancer	path:00350_7	Tyrosine metabolism	Amino Acid Metabolism	0.000185279	2	126;124;	316;8639;314;26;51004;10229;6898;376497;11001;11000;10999;2806;2805;1644;1621;5409;137872;131;130;128;127;126;125;124;1312;222;221;220;218;4129;4128;7299;1638;
cancer	squamous-cancer	path:00010_1	Glycolysis / Gluconeogenesis	Carbohydrate Metabolism	0.000208641	2	126;124;	1738;2027;2026;2023;5315;5313;92483;3948;3945;3939;160287;1737;5162;5161;5160;137872;131;130;128;127;126;125;124;10327;222;221;84532;55902;501;224;223;220;219;218;217;
cancer	squamous-cancer	path:00350_4	Tyrosine metabolism	Amino Acid Metabolism	0.000208641	2	126;124;	316;8639;314;26;51004;10229;6898;7054;376497;11001;11000;10999;2806;2805;7173;1644;1621;5409;137872;131;130;128;127;126;125;124;1312;222;221;220;218;4129;4128;7299;1638;
cancer	squamous-cancer	path:00350_12	Tyrosine metabolism	Amino Acid Metabolism	0.000315743	2	126;124;	316;8639;314;26;6898;376497;11001;11000;10999;9197;8260;80339;7994;79071;60481;54898;51126;51100;253558;24142;23522;157570;114799;3242;4282;2806;2805;3081;137872;131;130;128;127;126;125;124;1312;222;221;220;218;4129;4128;
cancer	squamous-cancer	path:00350_13	Tyrosine metabolism	Amino Acid Metabolism	0.000393715	2	126;124;	9836;84274;60487;56341;55798;55170;54496;51451;51409;3275;29960;27292;24140;131965;114049;10498;10419;10196;8639;314;26;51004;10229;6898;7054;2806;2805;7173;1644;1621;5409;137872;131;130;128;127;126;125;124;1312;222;221;220;218;4129;4128;7299;1638;
cancer	squamous-cancer	path:00100_19	Biosynthesis of steroids	Lipid Metabolism	0.00246406	1	1728;	2677;2638;1728;79001;
cancer	squamous-cancer	path:00680_1	Methane metabolism	Energy Metabolism	0.00307919	1	4353;	847;9588;8288;4353;4025;
cancer	squamous-cancer	path:00680_2	Methane metabolism	Energy Metabolism	0.00369397	1	4353;	847;9588;8288;4353;4025;128;
cancer	squamous-cancer	path:00940_2	Phenylpropanoid biosynthesis	Biosynthesis of Secondary Metabolites	0.00369397	1	4353;	9588;8288;4353;4025;8560;123099;
cancer	squamous-cancer	path:00680_3	Methane metabolism	Energy Metabolism	0.00492246	1	4353;	847;9588;8288;4353;4025;51004;10229;128;
cancer	stomach-cancer	path:00980_1	Metabolism of xenobiotics by cytochrome P450	Fluorene degradation	0	15	2052;125;54577;2952;2950;2947;2944;1577;1576;1571;1559;1557;1548;1544;1543;	8644;27294;1646;1645;1109;2052;137872;131;130;128;127;126;125;124;222;221;220;218;79799;7367;7366;7365;7364;7363;54659;54658;54657;54600;54579;54578;54577;54576;54575;54490;10941;10720;9446;4259;4258;4257;373156;2954;2953;2952;2950;2949;2948;2947;2946;2944;2941;2940;2939;2938;221357;119391;64816;29785;260293;199974;1588;1580;1577;1576;1573;1572;1571;1565;1562;1559;1558;1557;1555;1553;1551;1549;15…
cancer	stomach-cancer	path:00232_1	Caffeine metabolism	Biosynthesis of Secondary Metabolites	1.53211e-14	9	10;1577;1576;1571;1559;1557;1548;1544;1543;	9;10;7498;64816;29785;260293;199974;1588;1580;1577;1576;1573;1572;1571;1565;1562;1559;1558;1557;1555;1553;1551;1549;1548;1545;1544;1543;
cancer	stomach-cancer	path:00232_2	Caffeine metabolism	Biosynthesis of Secondary Metabolites	1.53211e-14	9	10;1577;1576;1571;1559;1557;1548;1544;1543;	9;10;7498;64816;29785;260293;199974;1588;1580;1577;1576;1573;1572;1571;1565;1562;1559;1558;1557;1555;1553;1551;1549;1548;1545;1544;1543;
cancer	stomach-cancer	path:00071_2	Fatty acid metabolism	Lipid Metabolism	1.77636e-14	10	1577;1576;1571;1559;1557;1548;1544;1543;217;125;	64816;29785;260293;199974;1588;1580;1577;1576;1573;1572;1571;1565;1562;1559;1558;1557;1555;1553;1551;1549;1548;1545;1544;1543;501;224;223;220;219;218;217;137872;131;130;128;127;126;125;124;284541;1579;
cancer	stomach-cancer	path:00590_4	Arachidonic acid metabolism	Lipid Metabolism	6.05915e-12	9	5743;1577;1576;1571;1559;1557;1548;1544;1543;	240;8681;84647;8399;8398;81579;64600;5322;5321;5320;5319;50487;30814;26279;100137049;5743;5742;239;8529;4051;242;247;246;284541;1579;64816;29785;260293;199974;1588;1580;1577;1576;1573;1572;1571;1565;1562;1559;1558;1557;1555;1553;1551;1549;1548;1545;1544;1543;
cancer	stomach-cancer	path:00590_3	Arachidonic acid metabolism	Lipid Metabolism	3.53813e-11	9	5743;1577;1576;1571;1559;1557;1548;1544;1543;	4056;4048;240;8681;84647;8399;8398;81579;64600;5322;5321;5320;5319;50487;30814;26279;100137049;5743;5742;239;8529;4051;2882;2880;2879;2878;2877;2876;257202;242;247;246;284541;1579;64816;29785;260293;199974;1588;1580;1577;1576;1573;1572;1571;1565;1562;1559;1558;1557;1555;1553;1551;1549;1548;1545;1544;1543;2053;
cancer	stomach-cancer	path:00590_6	Arachidonic acid metabolism	Lipid Metabolism	3.53813e-11	9	5743;1577;1576;1571;1559;1557;1548;1544;1543;	874;873;10901;5730;27306;8644;6916;9536;80142;5740;240;8681;84647;8399;8398;81579;64600;5322;5321;5320;5319;50487;30814;26279;100137049;5743;5742;239;8529;4051;242;247;246;284541;1579;64816;29785;260293;199974;1588;1580;1577;1576;1573;1572;1571;1565;1562;1559;1558;1557;1555;1553;1551;1549;1548;1545;1544;1543;
cancer	stomach-cancer	path:00590_5	Arachidonic acid metabolism	Lipid Metabolism	4.83789e-11	9	5743;1577;1576;1571;1559;1557;1548;1544;1543;	91227;2686;2678;4056;4048;240;8681;84647;8399;8398;81579;64600;5322;5321;5320;5319;50487;30814;26279;100137049;5743;5742;239;8529;4051;2882;2880;2879;2878;2877;2876;257202;242;247;246;284541;1579;64816;29785;260293;199974;1588;1580;1577;1576;1573;1572;1571;1565;1562;1559;1558;1557;1555;1553;1551;1549;1548;1545;1544;1543;
cancer	stomach-cancer	path:00591_1	Linoleic acid metabolism	Lipid Metabolism	5.62275e-11	8	1577;1576;1571;1559;1557;1548;1544;1543;	240;8681;84647;8399;8398;81579;64600;5322;5321;5320;5319;50487;30814;26279;100137049;247;246;64816;29785;260293;199974;1588;1580;1577;1576;1573;1572;1571;1565;1562;1559;1558;1557;1555;1553;1551;1549;1548;1545;1544;1543;
cancer	stomach-cancer	path:00590_1	Arachidonic acid metabolism	Lipid Metabolism	8.75408e-11	9	5743;1577;1576;1571;1559;1557;1548;1544;1543;	5730;27306;6916;9536;80142;5740;4056;4048;240;8681;84647;8399;8398;81579;64600;5322;5321;5320;5319;50487;30814;26279;100137049;5743;5742;239;8529;4051;2882;2880;2879;2878;2877;2876;257202;242;247;246;284541;1579;64816;29785;260293;199974;1588;1580;1577;1576;1573;1572;1571;1565;1562;1559;1558;1557;1555;1553;1551;1549;1548;1545;1544;1543;2053;
cancer	stomach-cancer	path:00150_2	Androgen and estrogen metabolism	Lipid Metabolism	1.16012e-10	9	1577;1576;1571;1559;1557;1548;1544;1543;54577;	412;6822;6820;83875;3284;3283;1585;1584;3291;3290;1109;3293;64816;29785;260293;199974;1588;1580;1577;1576;1573;1572;1571;1565;1562;1559;1558;1557;1555;1553;1551;1549;1548;1545;1544;1543;6716;6715;6718;415;414;6783;7923;51478;51144;3294;3292;51004;10229;79799;7367;7366;7365;7364;7363;54659;54658;54657;54600;54579;54578;54577;54576;54575;54490;10941;10720;
cancer	stomach-cancer	path:00380_13	Tryptophan metabolism	Amino Acid Metabolism	1.16012e-10	9	217;1577;1576;1571;1559;1557;1548;1544;1543;	11185;8639;314;26;4799;316;501;224;223;220;219;218;217;7453;10352;7166;121278;6999;1644;4129;4128;15;9836;84274;60487;56341;55798;55170;54496;51451;51409;3275;29960;27292;24140;131965;114049;10498;10419;10196;438;64816;29785;260293;199974;1588;1580;1577;1576;1573;1572;1571;1565;1562;1559;1558;1557;1555;1553;1551;1549;1548;1545;1544;1543;3620;169355;
cancer	stomach-cancer	path:00361_2	gamma-Hexachlorocyclohexane degradation	Xenobiotics Biodegradation and Metabolism	1.50051e-10	8	1577;1576;1571;1559;1557;1548;1544;1543;	64816;29785;260293;199974;1588;1580;1577;1576;1573;1572;1571;1565;1562;1559;1558;1557;1555;1553;1551;1549;1548;1545;1544;1543;8560;123099;5446;5445;5444;93650;55;54;53;52;51205;251;250;249;248;9249;51635;207063;115817;10202;51004;10229;
cancer	stomach-cancer	path:00380_3	Tryptophan metabolism	Amino Acid Metabolism	1.52346e-10	9	217;1577;1576;1571;1559;1557;1548;1544;1543;	11185;8639;314;26;4799;316;501;224;223;220;219;218;217;7453;10352;7166;121278;6999;8942;125061;1644;4129;4128;15;9836;84274;60487;56341;55798;55170;54496;51451;51409;3275;29960;27292;24140;131965;114049;10498;10419;10196;438;64816;29785;260293;199974;1588;1580;1577;1576;1573;1572;1571;1565;1562;1559;1558;1557;1555;1553;1551;1549;1548;1545;1544;1543;3620;169355;
cancer	stomach-cancer	path:00380_2	Tryptophan metabolism	Amino Acid Metabolism	2.25643e-10	9	217;1577;1576;1571;1559;1557;1548;1544;1543;	11185;8639;314;26;316;501;224;223;220;219;218;217;51166;847;7453;10352;7166;121278;6999;8564;8942;23498;125061;1644;4129;4128;15;9836;84274;60487;56341;55798;55170;54496;51451;51409;3275;29960;27292;24140;131965;114049;10498;10419;10196;438;64816;29785;260293;199974;1588;1580;1577;1576;1573;1572;1571;1565;1562;1559;1558;1557;1555;1553;1551;1549;1548;1545;1544;1543;3620;169355;
cancer	stomach-cancer	path:00150_1	Androgen and estrogen metabolism	Lipid Metabolism	8.28101e-10	9	1577;1576;1571;1559;1557;1548;1544;1543;54577;	412;6822;6820;83875;3284;3283;1585;1584;1109;3293;64816;29785;260293;199974;1588;1580;1577;1576;1573;1572;1571;1565;1562;1559;1558;1557;1555;1553;1551;1549;1548;1545;1544;1543;6716;6715;6718;415;414;6783;7923;51478;51144;3294;3292;51004;10229;9836;84274;60487;56341;55798;55170;54496;51451;51409;3275;29960;27292;24140;131965;114049;10498;10419;10196;79799;7367;7366;7365;7364;7363;54659;54658;54657…
cancer	stomach-cancer	path:00380_1	Tryptophan metabolism	Amino Acid Metabolism	1.37937e-09	8	1577;1576;1571;1559;1557;1548;1544;1543;	11185;8639;314;26;7453;10352;7166;121278;6999;8942;125061;1644;4129;4128;15;9836;84274;60487;56341;55798;55170;54496;51451;51409;3275;29960;27292;24140;131965;114049;10498;10419;10196;438;64816;29785;260293;199974;1588;1580;1577;1576;1573;1572;1571;1565;1562;1559;1558;1557;1555;1553;1551;1549;1548;1545;1544;1543;3620;169355;
cancer	stomach-cancer	path:00380_4	Tryptophan metabolism	Amino Acid Metabolism	2.34257e-09	8	1577;1576;1571;1559;1557;1548;1544;1543;	11185;8639;314;26;51166;847;7453;10352;7166;121278;6999;8564;8942;23498;125061;1644;4129;4128;15;9836;84274;60487;56341;55798;55170;54496;51451;51409;3275;29960;27292;24140;131965;114049;10498;10419;10196;438;64816;29785;260293;199974;1588;1580;1577;1576;1573;1572;1571;1565;1562;1559;1558;1557;1555;1553;1551;1549;1548;1545;1544;1543;3620;169355;
cancer	stomach-cancer	path:00670_1	One carbon pool by folate	Metabolism of Cofactors and Vitamins	1.9563e-08	5	4524;6470;4522;4548;7298;	4524;6472;6470;1719;471;25902;10840;123263;275;10588;4522;10797;2618;10841;4548;7298;
cancer	stomach-cancer	path:00902_1	Monoterpenoid biosynthesis	Biosynthesis of Secondary Metabolites	3.0111e-05	2	1559;1557;	1559;1557;
cancer	stomach-cancer	path:00902_3	Monoterpenoid biosynthesis	Biosynthesis of Secondary Metabolites	3.0111e-05	2	1559;1557;	1559;1557;
cancer	stomach-cancer	path:00902_4	Monoterpenoid biosynthesis	Biosynthesis of Secondary Metabolites	3.0111e-05	2	1559;1557;	1559;1557;
cancer	stomach-cancer	path:00903_4	Limonene and pinene degradation	Biosynthesis of Secondary Metabolites	3.0111e-05	2	1559;1557;	1559;1557;
cancer	stomach-cancer	path:00903_6	Limonene and pinene degradation	Biosynthesis of Secondary Metabolites	3.0111e-05	2	1559;1557;	1559;1557;
cancer	stomach-cancer	path:00903_8	Limonene and pinene degradation	Biosynthesis of Secondary Metabolites	3.0111e-05	2	1559;1557;	1559;1557;
cancer	stomach-cancer	path:00903_7	Limonene and pinene degradation	Biosynthesis of Secondary Metabolites	4.48766e-05	3	1559;1557;217;	1559;1557;501;224;223;220;219;218;217;376497;11001;11000;10999;
cancer	stomach-cancer	path:00480_2	Glutathione metabolism	Metabolism of Other Amino Acids	5.0465e-05	4	2952;2950;2947;2944;	9446;4259;4258;4257;373156;2954;2953;2952;2950;2949;2948;2947;2946;2944;2941;2940;2939;2938;221357;119391;26873;2730;2729;2937;2936;51060;2882;2880;2879;2878;2877;2876;257202;91227;2686;2678;290;
cancer	stomach-cancer	path:00480_1	Glutathione metabolism	Metabolism of Other Amino Acids	6.89438e-05	4	2952;2950;2947;2944;	9446;4259;4258;4257;373156;2954;2953;2952;2950;2949;2948;2947;2946;2944;2941;2940;2939;2938;221357;119391;26873;2730;2729;2937;2936;3418;3417;2539;51060;2882;2880;2879;2878;2877;2876;257202;91227;2686;2678;290;
cancer	stomach-cancer	path:00680_4	Methane metabolism	Energy Metabolism	9.00064e-05	2	4524;6470;	4524;6472;6470;
cancer	stomach-cancer	path:00903_3	Limonene and pinene degradation	Biosynthesis of Secondary Metabolites	0.000387138	3	1559;1557;217;	1559;1557;51004;10229;501;224;223;220;219;218;217;8560;123099;376497;11001;11000;10999;3030;1962;1892;201562;9249;51635;207063;115817;10202;
cancer	stomach-cancer	path:00410_6	beta-Alanine metabolism	Metabolism of Other Amino Acids	0.00262377	2	1806;217;	84735;1806;1807;51733;501;224;223;220;219;218;217;2572;2571;18;
cancer	stomach-cancer	path:00641_1	3-Chloroacrylic acid degradation	Fluorene degradation	0.00301653	2	217;125;	501;224;223;220;219;218;217;137872;131;130;128;127;126;125;124;
cancer	stomach-cancer	path:00271_9	Methionine metabolism	Amino Acid Metabolism	0.00343506	2	1789;4548;	1789;1788;1787;1786;23382;191;4143;27430;635;92935;4141;4548;262;6723;6898;64850;
cancer	stomach-cancer	path:00120_3	Bile acid biosynthesis	Lipid Metabolism	0.00387907	2	217;125;	1593;501;224;223;220;219;218;217;137872;131;130;128;127;126;125;124;10998;
cancer	stomach-cancer	path:00120_4	Bile acid biosynthesis	Lipid Metabolism	0.00387907	2	217;125;	1109;1593;501;224;223;220;219;218;217;137872;131;130;128;127;126;125;124;
cancer	stomach-cancer	path:00271_8	Methionine metabolism	Amino Acid Metabolism	0.00484236	2	1789;4548;	79947;27235;1352;1789;1788;1787;1786;23382;191;4143;27430;635;92935;4141;4548;875;1491;6898;64850;
cancer	stomach-cancer	path:00271_7	Methionine metabolism	Amino Acid Metabolism	0.00536108	2	1789;4548;	79947;27235;1352;1789;1788;1787;1786;23382;191;4143;27430;635;123263;92935;4141;4548;875;262;6898;64850;
cancer	stomach-cancer	path:00860_14	Porphyrin and chlorophyll metabolism	Metabolism of Cofactors and Vitamins	0.00706214	2	54577;3162;	79799;7367;7366;7365;7364;7363;54659;54658;54657;54600;54579;54578;54577;54576;54575;54490;10941;10720;645;644;3163;3162;2990;
cancer	stomach-cancer	path:00120_2	Bile acid biosynthesis	Lipid Metabolism	0.00767653	2	217;125;	501;224;223;220;219;218;217;137872;131;130;128;127;126;125;124;37;36;28976;27034;3032;30;10449;570;10998;
cancer	stomach-cancer	path:00860_6	Porphyrin and chlorophyll metabolism	Metabolism of Cofactors and Vitamins	0.00831416	2	54577;3162;	79799;7367;7366;7365;7364;7363;54659;54658;54657;54600;54579;54578;54577;54576;54575;54490;10941;10720;645;644;3163;3162;94033;2495;1356;
cancer	testicular-cancer	path:00232_1	Caffeine metabolism	Biosynthesis of Secondary Metabolites	4.60843e-09	4	1577;1576;1545;1544;	9;10;7498;64816;29785;260293;199974;1588;1580;1577;1576;1573;1572;1571;1565;1562;1559;1558;1557;1555;1553;1551;1549;1548;1545;1544;1543;
cancer	testicular-cancer	path:00232_2	Caffeine metabolism	Biosynthesis of Secondary Metabolites	4.60843e-09	4	1577;1576;1545;1544;	9;10;7498;64816;29785;260293;199974;1588;1580;1577;1576;1573;1572;1571;1565;1562;1559;1558;1557;1555;1553;1551;1549;1548;1545;1544;1543;
cancer	testicular-cancer	path:00071_2	Fatty acid metabolism	Lipid Metabolism	2.64092e-08	4	1577;1576;1545;1544;	64816;29785;260293;199974;1588;1580;1577;1576;1573;1572;1571;1565;1562;1559;1558;1557;1555;1553;1551;1549;1548;1545;1544;1543;501;224;223;220;219;218;217;137872;131;130;128;127;126;125;124;284541;1579;
cancer	testicular-cancer	path:00591_1	Linoleic acid metabolism	Lipid Metabolism	2.64092e-08	4	1577;1576;1545;1544;	240;8681;84647;8399;8398;81579;64600;5322;5321;5320;5319;50487;30814;26279;100137049;247;246;64816;29785;260293;199974;1588;1580;1577;1576;1573;1572;1571;1565;1562;1559;1558;1557;1555;1553;1551;1549;1548;1545;1544;1543;
cancer	testicular-cancer	path:00361_2	gamma-Hexachlorocyclohexane degradation	Xenobiotics Biodegradation and Metabolism	4.24504e-08	4	1577;1576;1545;1544;	64816;29785;260293;199974;1588;1580;1577;1576;1573;1572;1571;1565;1562;1559;1558;1557;1555;1553;1551;1549;1548;1545;1544;1543;8560;123099;5446;5445;5444;93650;55;54;53;52;51205;251;250;249;248;9249;51635;207063;115817;10202;51004;10229;
cancer	testicular-cancer	path:00590_4	Arachidonic acid metabolism	Lipid Metabolism	5.50352e-08	4	1577;1576;1545;1544;	240;8681;84647;8399;8398;81579;64600;5322;5321;5320;5319;50487;30814;26279;100137049;5743;5742;239;8529;4051;242;247;246;284541;1579;64816;29785;260293;199974;1588;1580;1577;1576;1573;1572;1571;1565;1562;1559;1558;1557;1555;1553;1551;1549;1548;1545;1544;1543;
cancer	testicular-cancer	path:00590_3	Arachidonic acid metabolism	Lipid Metabolism	1.17638e-07	4	1577;1576;1545;1544;	4056;4048;240;8681;84647;8399;8398;81579;64600;5322;5321;5320;5319;50487;30814;26279;100137049;5743;5742;239;8529;4051;2882;2880;2879;2878;2877;2876;257202;242;247;246;284541;1579;64816;29785;260293;199974;1588;1580;1577;1576;1573;1572;1571;1565;1562;1559;1558;1557;1555;1553;1551;1549;1548;1545;1544;1543;2053;
cancer	testicular-cancer	path:00590_6	Arachidonic acid metabolism	Lipid Metabolism	1.17638e-07	4	1577;1576;1545;1544;	874;873;10901;5730;27306;8644;6916;9536;80142;5740;240;8681;84647;8399;8398;81579;64600;5322;5321;5320;5319;50487;30814;26279;100137049;5743;5742;239;8529;4051;242;247;246;284541;1579;64816;29785;260293;199974;1588;1580;1577;1576;1573;1572;1571;1565;1562;1559;1558;1557;1555;1553;1551;1549;1548;1545;1544;1543;
cancer	testicular-cancer	path:00380_1	Tryptophan metabolism	Amino Acid Metabolism	1.25978e-07	4	1577;1576;1545;1544;	11185;8639;314;26;7453;10352;7166;121278;6999;8942;125061;1644;4129;4128;15;9836;84274;60487;56341;55798;55170;54496;51451;51409;3275;29960;27292;24140;131965;114049;10498;10419;10196;438;64816;29785;260293;199974;1588;1580;1577;1576;1573;1572;1571;1565;1562;1559;1558;1557;1555;1553;1551;1549;1548;1545;1544;1543;3620;169355;
cancer	testicular-cancer	path:00590_5	Arachidonic acid metabolism	Lipid Metabolism	1.34752e-07	4	1577;1576;1545;1544;	91227;2686;2678;4056;4048;240;8681;84647;8399;8398;81579;64600;5322;5321;5320;5319;50487;30814;26279;100137049;5743;5742;239;8529;4051;2882;2880;2879;2878;2877;2876;257202;242;247;246;284541;1579;64816;29785;260293;199974;1588;1580;1577;1576;1573;1572;1571;1565;1562;1559;1558;1557;1555;1553;1551;1549;1548;1545;1544;1543;
cancer	testicular-cancer	path:00380_4	Tryptophan metabolism	Amino Acid Metabolism	1.63822e-07	4	1577;1576;1545;1544;	11185;8639;314;26;51166;847;7453;10352;7166;121278;6999;8564;8942;23498;125061;1644;4129;4128;15;9836;84274;60487;56341;55798;55170;54496;51451;51409;3275;29960;27292;24140;131965;114049;10498;10419;10196;438;64816;29785;260293;199974;1588;1580;1577;1576;1573;1572;1571;1565;1562;1559;1558;1557;1555;1553;1551;1549;1548;1545;1544;1543;3620;169355;
cancer	testicular-cancer	path:00590_1	Arachidonic acid metabolism	Lipid Metabolism	1.74478e-07	4	1577;1576;1545;1544;	5730;27306;6916;9536;80142;5740;4056;4048;240;8681;84647;8399;8398;81579;64600;5322;5321;5320;5319;50487;30814;26279;100137049;5743;5742;239;8529;4051;2882;2880;2879;2878;2877;2876;257202;242;247;246;284541;1579;64816;29785;260293;199974;1588;1580;1577;1576;1573;1572;1571;1565;1562;1559;1558;1557;1555;1553;1551;1549;1548;1545;1544;1543;2053;
cancer	testicular-cancer	path:00150_2	Androgen and estrogen metabolism	Lipid Metabolism	1.97333e-07	4	1577;1576;1545;1544;	412;6822;6820;83875;3284;3283;1585;1584;3291;3290;1109;3293;64816;29785;260293;199974;1588;1580;1577;1576;1573;1572;1571;1565;1562;1559;1558;1557;1555;1553;1551;1549;1548;1545;1544;1543;6716;6715;6718;415;414;6783;7923;51478;51144;3294;3292;51004;10229;79799;7367;7366;7365;7364;7363;54659;54658;54657;54600;54579;54578;54577;54576;54575;54490;10941;10720;
cancer	testicular-cancer	path:00380_13	Tryptophan metabolism	Amino Acid Metabolism	1.97333e-07	4	1577;1576;1545;1544;	11185;8639;314;26;4799;316;501;224;223;220;219;218;217;7453;10352;7166;121278;6999;1644;4129;4128;15;9836;84274;60487;56341;55798;55170;54496;51451;51409;3275;29960;27292;24140;131965;114049;10498;10419;10196;438;64816;29785;260293;199974;1588;1580;1577;1576;1573;1572;1571;1565;1562;1559;1558;1557;1555;1553;1551;1549;1548;1545;1544;1543;3620;169355;
cancer	testicular-cancer	path:00380_3	Tryptophan metabolism	Amino Acid Metabolism	2.22349e-07	4	1577;1576;1545;1544;	11185;8639;314;26;4799;316;501;224;223;220;219;218;217;7453;10352;7166;121278;6999;8942;125061;1644;4129;4128;15;9836;84274;60487;56341;55798;55170;54496;51451;51409;3275;29960;27292;24140;131965;114049;10498;10419;10196;438;64816;29785;260293;199974;1588;1580;1577;1576;1573;1572;1571;1565;1562;1559;1558;1557;1555;1553;1551;1549;1548;1545;1544;1543;3620;169355;
cancer	testicular-cancer	path:00380_2	Tryptophan metabolism	Amino Acid Metabolism	2.64212e-07	4	1577;1576;1545;1544;	11185;8639;314;26;316;501;224;223;220;219;218;217;51166;847;7453;10352;7166;121278;6999;8564;8942;23498;125061;1644;4129;4128;15;9836;84274;60487;56341;55798;55170;54496;51451;51409;3275;29960;27292;24140;131965;114049;10498;10419;10196;438;64816;29785;260293;199974;1588;1580;1577;1576;1573;1572;1571;1565;1562;1559;1558;1557;1555;1553;1551;1549;1548;1545;1544;1543;3620;169355;
cancer	testicular-cancer	path:00980_1	Metabolism of xenobiotics by cytochrome P450	Fluorene degradation	4.04577e-07	4	1577;1576;1545;1544;	8644;27294;1646;1645;1109;2052;137872;131;130;128;127;126;125;124;222;221;220;218;79799;7367;7366;7365;7364;7363;54659;54658;54657;54600;54579;54578;54577;54576;54575;54490;10941;10720;9446;4259;4258;4257;373156;2954;2953;2952;2950;2949;2948;2947;2946;2944;2941;2940;2939;2938;221357;119391;64816;29785;260293;199974;1588;1580;1577;1576;1573;1572;1571;1565;1562;1559;1558;1557;1555;1553;1551;1549;15…
cancer	testicular-cancer	path:00150_1	Androgen and estrogen metabolism	Lipid Metabolism	4.69377e-07	4	1577;1576;1545;1544;	412;6822;6820;83875;3284;3283;1585;1584;1109;3293;64816;29785;260293;199974;1588;1580;1577;1576;1573;1572;1571;1565;1562;1559;1558;1557;1555;1553;1551;1549;1548;1545;1544;1543;6716;6715;6718;415;414;6783;7923;51478;51144;3294;3292;51004;10229;9836;84274;60487;56341;55798;55170;54496;51451;51409;3275;29960;27292;24140;131965;114049;10498;10419;10196;79799;7367;7366;7365;7364;7363;54659;54658;54657…
cancer	thyroid-cancer	path:00980_1	Metabolism of xenobiotics by cytochrome P450	Fluorene degradation	2.45676e-11	7	9446;2952;2950;2944;1577;1576;1543;	8644;27294;1646;1645;1109;2052;137872;131;130;128;127;126;125;124;222;221;220;218;79799;7367;7366;7365;7364;7363;54659;54658;54657;54600;54579;54578;54577;54576;54575;54490;10941;10720;9446;4259;4258;4257;373156;2954;2953;2952;2950;2949;2948;2947;2946;2944;2941;2940;2939;2938;221357;119391;64816;29785;260293;199974;1588;1580;1577;1576;1573;1572;1571;1565;1562;1559;1558;1557;1555;1553;1551;1549;15…
cancer	thyroid-cancer	path:00480_2	Glutathione metabolism	Metabolism of Other Amino Acids	2.57469e-07	4	9446;2952;2950;2944;	9446;4259;4258;4257;373156;2954;2953;2952;2950;2949;2948;2947;2946;2944;2941;2940;2939;2938;221357;119391;26873;2730;2729;2937;2936;51060;2882;2880;2879;2878;2877;2876;257202;91227;2686;2678;290;
cancer	thyroid-cancer	path:00020_2	Citrate cycle (TCA cycle)	Carbohydrate Metabolism	3.54501e-07	3	6392;6391;6390;	2271;6392;6391;6390;6389;8802;8801;283398;8803;1743;
cancer	thyroid-cancer	path:00480_1	Glutathione metabolism	Metabolism of Other Amino Acids	3.5515e-07	4	9446;2952;2950;2944;	9446;4259;4258;4257;373156;2954;2953;2952;2950;2949;2948;2947;2946;2944;2941;2940;2939;2938;221357;119391;26873;2730;2729;2937;2936;3418;3417;2539;51060;2882;2880;2879;2878;2877;2876;257202;91227;2686;2678;290;
cancer	thyroid-cancer	path:00020_6	Citrate cycle (TCA cycle)	Carbohydrate Metabolism	4.86943e-07	3	6392;6391;6390;	4191;4190;2271;6392;6391;6390;6389;8802;8801;283398;8803;
cancer	thyroid-cancer	path:00020_1	Citrate cycle (TCA cycle)	Carbohydrate Metabolism	1.99458e-06	3	6392;6391;6390;	6392;6391;6390;6389;3421;3420;3419;3418;3417;8802;8801;283398;8803;1743;55753;4967;1738;
cancer	thyroid-cancer	path:00150_2	Androgen and estrogen metabolism	Lipid Metabolism	2.89517e-06	4	3284;1577;1576;1543;	412;6822;6820;83875;3284;3283;1585;1584;3291;3290;1109;3293;64816;29785;260293;199974;1588;1580;1577;1576;1573;1572;1571;1565;1562;1559;1558;1557;1555;1553;1551;1549;1548;1545;1544;1543;6716;6715;6718;415;414;6783;7923;51478;51144;3294;3292;51004;10229;79799;7367;7366;7365;7364;7363;54659;54658;54657;54600;54579;54578;54577;54576;54575;54490;10941;10720;
cancer	thyroid-cancer	path:00150_1	Androgen and estrogen metabolism	Lipid Metabolism	6.82522e-06	4	3284;1577;1576;1543;	412;6822;6820;83875;3284;3283;1585;1584;1109;3293;64816;29785;260293;199974;1588;1580;1577;1576;1573;1572;1571;1565;1562;1559;1558;1557;1555;1553;1551;1549;1548;1545;1544;1543;6716;6715;6718;415;414;6783;7923;51478;51144;3294;3292;51004;10229;9836;84274;60487;56341;55798;55170;54496;51451;51409;3275;29960;27292;24140;131965;114049;10498;10419;10196;79799;7367;7366;7365;7364;7363;54659;54658;54657…
cancer	thyroid-cancer	path:00232_1	Caffeine metabolism	Biosynthesis of Secondary Metabolites	8.49279e-06	3	1577;1576;1543;	9;10;7498;64816;29785;260293;199974;1588;1580;1577;1576;1573;1572;1571;1565;1562;1559;1558;1557;1555;1553;1551;1549;1548;1545;1544;1543;
cancer	thyroid-cancer	path:00232_2	Caffeine metabolism	Biosynthesis of Secondary Metabolites	8.49279e-06	3	1577;1576;1543;	9;10;7498;64816;29785;260293;199974;1588;1580;1577;1576;1573;1572;1571;1565;1562;1559;1558;1557;1555;1553;1551;1549;1548;1545;1544;1543;
cancer	thyroid-cancer	path:00071_2	Fatty acid metabolism	Lipid Metabolism	3.0514e-05	3	1577;1576;1543;	64816;29785;260293;199974;1588;1580;1577;1576;1573;1572;1571;1565;1562;1559;1558;1557;1555;1553;1551;1549;1548;1545;1544;1543;501;224;223;220;219;218;217;137872;131;130;128;127;126;125;124;284541;1579;
cancer	thyroid-cancer	path:00591_1	Linoleic acid metabolism	Lipid Metabolism	3.0514e-05	3	1577;1576;1543;	240;8681;84647;8399;8398;81579;64600;5322;5321;5320;5319;50487;30814;26279;100137049;247;246;64816;29785;260293;199974;1588;1580;1577;1576;1573;1572;1571;1565;1562;1559;1558;1557;1555;1553;1551;1549;1548;1545;1544;1543;
cancer	thyroid-cancer	path:00361_2	gamma-Hexachlorocyclohexane degradation	Xenobiotics Biodegradation and Metabolism	4.32321e-05	3	1577;1576;1543;	64816;29785;260293;199974;1588;1580;1577;1576;1573;1572;1571;1565;1562;1559;1558;1557;1555;1553;1551;1549;1548;1545;1544;1543;8560;123099;5446;5445;5444;93650;55;54;53;52;51205;251;250;249;248;9249;51635;207063;115817;10202;51004;10229;
cancer	thyroid-cancer	path:00590_4	Arachidonic acid metabolism	Lipid Metabolism	5.23111e-05	3	1577;1576;1543;	240;8681;84647;8399;8398;81579;64600;5322;5321;5320;5319;50487;30814;26279;100137049;5743;5742;239;8529;4051;242;247;246;284541;1579;64816;29785;260293;199974;1588;1580;1577;1576;1573;1572;1571;1565;1562;1559;1558;1557;1555;1553;1551;1549;1548;1545;1544;1543;
cancer	thyroid-cancer	path:00590_3	Arachidonic acid metabolism	Lipid Metabolism	9.13695e-05	3	1577;1576;1543;	4056;4048;240;8681;84647;8399;8398;81579;64600;5322;5321;5320;5319;50487;30814;26279;100137049;5743;5742;239;8529;4051;2882;2880;2879;2878;2877;2876;257202;242;247;246;284541;1579;64816;29785;260293;199974;1588;1580;1577;1576;1573;1572;1571;1565;1562;1559;1558;1557;1555;1553;1551;1549;1548;1545;1544;1543;2053;
cancer	thyroid-cancer	path:00590_6	Arachidonic acid metabolism	Lipid Metabolism	9.13695e-05	3	1577;1576;1543;	874;873;10901;5730;27306;8644;6916;9536;80142;5740;240;8681;84647;8399;8398;81579;64600;5322;5321;5320;5319;50487;30814;26279;100137049;5743;5742;239;8529;4051;242;247;246;284541;1579;64816;29785;260293;199974;1588;1580;1577;1576;1573;1572;1571;1565;1562;1559;1558;1557;1555;1553;1551;1549;1548;1545;1544;1543;
cancer	thyroid-cancer	path:00380_1	Tryptophan metabolism	Amino Acid Metabolism	9.60807e-05	3	1577;1576;1543;	11185;8639;314;26;7453;10352;7166;121278;6999;8942;125061;1644;4129;4128;15;9836;84274;60487;56341;55798;55170;54496;51451;51409;3275;29960;27292;24140;131965;114049;10498;10419;10196;438;64816;29785;260293;199974;1588;1580;1577;1576;1573;1572;1571;1565;1562;1559;1558;1557;1555;1553;1551;1549;1548;1545;1544;1543;3620;169355;
cancer	thyroid-cancer	path:00590_5	Arachidonic acid metabolism	Lipid Metabolism	0.000100948	3	1577;1576;1543;	91227;2686;2678;4056;4048;240;8681;84647;8399;8398;81579;64600;5322;5321;5320;5319;50487;30814;26279;100137049;5743;5742;239;8529;4051;2882;2880;2879;2878;2877;2876;257202;242;247;246;284541;1579;64816;29785;260293;199974;1588;1580;1577;1576;1573;1572;1571;1565;1562;1559;1558;1557;1555;1553;1551;1549;1548;1545;1544;1543;
cancer	thyroid-cancer	path:00380_4	Tryptophan metabolism	Amino Acid Metabolism	0.000116507	3	1577;1576;1543;	11185;8639;314;26;51166;847;7453;10352;7166;121278;6999;8564;8942;23498;125061;1644;4129;4128;15;9836;84274;60487;56341;55798;55170;54496;51451;51409;3275;29960;27292;24140;131965;114049;10498;10419;10196;438;64816;29785;260293;199974;1588;1580;1577;1576;1573;1572;1571;1565;1562;1559;1558;1557;1555;1553;1551;1549;1548;1545;1544;1543;3620;169355;
cancer	thyroid-cancer	path:00590_1	Arachidonic acid metabolism	Lipid Metabolism	0.000122021	3	1577;1576;1543;	5730;27306;6916;9536;80142;5740;4056;4048;240;8681;84647;8399;8398;81579;64600;5322;5321;5320;5319;50487;30814;26279;100137049;5743;5742;239;8529;4051;2882;2880;2879;2878;2877;2876;257202;242;247;246;284541;1579;64816;29785;260293;199974;1588;1580;1577;1576;1573;1572;1571;1565;1562;1559;1558;1557;1555;1553;1551;1549;1548;1545;1544;1543;2053;
cancer	thyroid-cancer	path:00380_13	Tryptophan metabolism	Amino Acid Metabolism	0.000133552	3	1577;1576;1543;	11185;8639;314;26;4799;316;501;224;223;220;219;218;217;7453;10352;7166;121278;6999;1644;4129;4128;15;9836;84274;60487;56341;55798;55170;54496;51451;51409;3275;29960;27292;24140;131965;114049;10498;10419;10196;438;64816;29785;260293;199974;1588;1580;1577;1576;1573;1572;1571;1565;1562;1559;1558;1557;1555;1553;1551;1549;1548;1545;1544;1543;3620;169355;
cancer	thyroid-cancer	path:00380_3	Tryptophan metabolism	Amino Acid Metabolism	0.00014577	3	1577;1576;1543;	11185;8639;314;26;4799;316;501;224;223;220;219;218;217;7453;10352;7166;121278;6999;8942;125061;1644;4129;4128;15;9836;84274;60487;56341;55798;55170;54496;51451;51409;3275;29960;27292;24140;131965;114049;10498;10419;10196;438;64816;29785;260293;199974;1588;1580;1577;1576;1573;1572;1571;1565;1562;1559;1558;1557;1555;1553;1551;1549;1548;1545;1544;1543;3620;169355;
cancer	thyroid-cancer	path:00380_2	Tryptophan metabolism	Amino Acid Metabolism	0.000165425	3	1577;1576;1543;	11185;8639;314;26;316;501;224;223;220;219;218;217;51166;847;7453;10352;7166;121278;6999;8564;8942;23498;125061;1644;4129;4128;15;9836;84274;60487;56341;55798;55170;54496;51451;51409;3275;29960;27292;24140;131965;114049;10498;10419;10196;438;64816;29785;260293;199974;1588;1580;1577;1576;1573;1572;1571;1565;1562;1559;1558;1557;1555;1553;1551;1549;1548;1545;1544;1543;3620;169355;
cancer	vulvar-cancer	path:00330_5	Arginine and proline metabolism	Amino Acid Metabolism	0.00266907	1	4846;	384;383;4846;4843;4842;5917;57038;4942;5009;445;2628;2593;435;
cancer	vulvar-cancer	path:00330_4	Arginine and proline metabolism	Amino Acid Metabolism	0.00348918	1	4846;	384;383;4846;4843;4842;5917;57038;4942;5009;2628;2593;548596;1160;1159;1158;1152;435;
cardiovascular	abdominal-aortic-aneurysm	path:00220_12	Urea cycle and metabolism of amino groups	Amino Acid Metabolism	1.90643e-06	3	84695;84171;4017;	8639;314;26;113451;2628;435;384;383;84695;84171;4017;5832;162417;
cardiovascular	abdominal-aortic-aneurysm	path:00220_10	Urea cycle and metabolism of amino groups	Amino Acid Metabolism	3.71771e-06	3	84695;84171;4017;	8639;314;26;79814;113451;95;435;4953;384;383;84695;84171;4017;5009;5832;162417;
cardiovascular	abdominal-aortic-aneurysm	path:00220_11	Urea cycle and metabolism of amino groups	Amino Acid Metabolism	3.71771e-06	3	84695;84171;4017;	8639;314;26;2628;501;224;223;220;219;218;217;84695;84171;4017;5832;162417;
cardiovascular	abdominal-aortic-aneurysm	path:00220_9	Urea cycle and metabolism of amino groups	Amino Acid Metabolism	4.50824e-06	3	84695;84171;4017;	6303;112483;8639;314;26;262;79814;113451;95;6723;4953;384;383;84695;84171;4017;5009;
cardiovascular	abdominal-aortic-aneurysm	path:00220_1	Urea cycle and metabolism of amino groups	Amino Acid Metabolism	6.40684e-06	3	84695;84171;4017;	6303;112483;8639;314;26;79814;113451;95;435;6723;4953;384;383;84695;84171;4017;445;5009;1373;
cardiovascular	abdominal-aortic-aneurysm	path:00220_6	Urea cycle and metabolism of amino groups	Amino Acid Metabolism	6.40684e-06	3	84695;84171;4017;	6303;112483;8639;314;26;79814;113451;95;435;6723;4953;384;383;84695;84171;4017;5009;5832;162417;
cardiovascular	abdominal-aortic-aneurysm	path:00220_2	Urea cycle and metabolism of amino groups	Amino Acid Metabolism	8.76989e-06	3	84695;84171;4017;	6303;112483;8639;314;26;79814;2628;501;224;223;220;219;218;217;6723;4953;84695;84171;4017;5832;162417;
cardiovascular	abdominal-aortic-aneurysm	path:00220_3	Urea cycle and metabolism of amino groups	Amino Acid Metabolism	1.91309e-05	3	84695;84171;4017;	6303;112483;4129;4128;8639;314;26;79814;113451;95;501;224;223;220;219;218;217;6723;4953;384;383;84695;84171;4017;5009;5832;162417;
cardiovascular	abdominal-aortic-aneurysm	path:00220_7	Urea cycle and metabolism of amino groups	Amino Acid Metabolism	2.38342e-05	3	84695;84171;4017;	6303;112483;4129;4128;8639;314;26;262;6611;79814;113451;95;501;224;223;220;219;218;217;6723;4953;384;383;84695;84171;4017;5009;5832;162417;
cardiovascular	abdominal-aortic-aneurysm	path:00680_4	Methane metabolism	Energy Metabolism	0.0057846	1	4524;	4524;6472;6470;
cardiovascular	angina	path:00230_2	Purine metabolism	Nucleotide Metabolism	0.00394032	1	270;	55821;272;271;270;
cardiovascular	antiphospholipid-syndrome	path:00680_4	Methane metabolism	Energy Metabolism	0.00197174	1	4524;	4524;6472;6470;
cardiovascular	arrhythmia	path:00071_2	Fatty acid metabolism	Lipid Metabolism	6.06974e-07	4	1565;1559;217;125;	64816;29785;260293;199974;1588;1580;1577;1576;1573;1572;1571;1565;1562;1559;1558;1557;1555;1553;1551;1549;1548;1545;1544;1543;501;224;223;220;219;218;217;137872;131;130;128;127;126;125;124;284541;1579;
cardiovascular	arrhythmia	path:00150_2	Androgen and estrogen metabolism	Lipid Metabolism	0.000183353	3	1585;1565;1559;	412;6822;6820;83875;3284;3283;1585;1584;3291;3290;1109;3293;64816;29785;260293;199974;1588;1580;1577;1576;1573;1572;1571;1565;1562;1559;1558;1557;1555;1553;1551;1549;1548;1545;1544;1543;6716;6715;6718;415;414;6783;7923;51478;51144;3294;3292;51004;10229;79799;7367;7366;7365;7364;7363;54659;54658;54657;54600;54579;54578;54577;54576;54575;54490;10941;10720;
cardiovascular	arrhythmia	path:00380_13	Tryptophan metabolism	Amino Acid Metabolism	0.000183353	3	217;1565;1559;	11185;8639;314;26;4799;316;501;224;223;220;219;218;217;7453;10352;7166;121278;6999;1644;4129;4128;15;9836;84274;60487;56341;55798;55170;54496;51451;51409;3275;29960;27292;24140;131965;114049;10498;10419;10196;438;64816;29785;260293;199974;1588;1580;1577;1576;1573;1572;1571;1565;1562;1559;1558;1557;1555;1553;1551;1549;1548;1545;1544;1543;3620;169355;
cardiovascular	arrhythmia	path:00380_3	Tryptophan metabolism	Amino Acid Metabolism	0.000200079	3	217;1565;1559;	11185;8639;314;26;4799;316;501;224;223;220;219;218;217;7453;10352;7166;121278;6999;8942;125061;1644;4129;4128;15;9836;84274;60487;56341;55798;55170;54496;51451;51409;3275;29960;27292;24140;131965;114049;10498;10419;10196;438;64816;29785;260293;199974;1588;1580;1577;1576;1573;1572;1571;1565;1562;1559;1558;1557;1555;1553;1551;1549;1548;1545;1544;1543;3620;169355;
cardiovascular	arrhythmia	path:00903_7	Limonene and pinene degradation	Biosynthesis of Secondary Metabolites	0.000203242	2	1559;217;	1559;1557;501;224;223;220;219;218;217;376497;11001;11000;10999;
cardiovascular	arrhythmia	path:00380_2	Tryptophan metabolism	Amino Acid Metabolism	0.000226973	3	217;1565;1559;	11185;8639;314;26;316;501;224;223;220;219;218;217;51166;847;7453;10352;7166;121278;6999;8564;8942;23498;125061;1644;4129;4128;15;9836;84274;60487;56341;55798;55170;54496;51451;51409;3275;29960;27292;24140;131965;114049;10498;10419;10196;438;64816;29785;260293;199974;1588;1580;1577;1576;1573;1572;1571;1565;1562;1559;1558;1557;1555;1553;1551;1549;1548;1545;1544;1543;3620;169355;
cardiovascular	arrhythmia	path:00641_1	3-Chloroacrylic acid degradation	Fluorene degradation	0.000273026	2	217;125;	501;224;223;220;219;218;217;137872;131;130;128;127;126;125;124;
cardiovascular	arrhythmia	path:00980_1	Metabolism of xenobiotics by cytochrome P450	Fluorene degradation	0.000309845	3	125;1565;1559;	8644;27294;1646;1645;1109;2052;137872;131;130;128;127;126;125;124;222;221;220;218;79799;7367;7366;7365;7364;7363;54659;54658;54657;54600;54579;54578;54577;54576;54575;54490;10941;10720;9446;4259;4258;4257;373156;2954;2953;2952;2950;2949;2948;2947;2946;2944;2941;2940;2939;2938;221357;119391;64816;29785;260293;199974;1588;1580;1577;1576;1573;1572;1571;1565;1562;1559;1558;1557;1555;1553;1551;1549;15…
cardiovascular	arrhythmia	path:00150_1	Androgen and estrogen metabolism	Lipid Metabolism	0.000345324	3	1585;1565;1559;	412;6822;6820;83875;3284;3283;1585;1584;1109;3293;64816;29785;260293;199974;1588;1580;1577;1576;1573;1572;1571;1565;1562;1559;1558;1557;1555;1553;1551;1549;1548;1545;1544;1543;6716;6715;6718;415;414;6783;7923;51478;51144;3294;3292;51004;10229;9836;84274;60487;56341;55798;55170;54496;51451;51409;3275;29960;27292;24140;131965;114049;10498;10419;10196;79799;7367;7366;7365;7364;7363;54659;54658;54657…
cardiovascular	arrhythmia	path:00120_3	Bile acid biosynthesis	Lipid Metabolism	0.000352899	2	217;125;	1593;501;224;223;220;219;218;217;137872;131;130;128;127;126;125;124;10998;
cardiovascular	arrhythmia	path:00120_4	Bile acid biosynthesis	Lipid Metabolism	0.000352899	2	217;125;	1109;1593;501;224;223;220;219;218;217;137872;131;130;128;127;126;125;124;
cardiovascular	arrhythmia	path:00120_2	Bile acid biosynthesis	Lipid Metabolism	0.000710982	2	217;125;	501;224;223;220;219;218;217;137872;131;130;128;127;126;125;124;37;36;28976;27034;3032;30;10449;570;10998;
cardiovascular	arrhythmia	path:00903_3	Limonene and pinene degradation	Biosynthesis of Secondary Metabolites	0.000835468	2	1559;217;	1559;1557;51004;10229;501;224;223;220;219;218;217;8560;123099;376497;11001;11000;10999;3030;1962;1892;201562;9249;51635;207063;115817;10202;
cardiovascular	arrhythmia	path:00232_1	Caffeine metabolism	Biosynthesis of Secondary Metabolites	0.000901368	2	1565;1559;	9;10;7498;64816;29785;260293;199974;1588;1580;1577;1576;1573;1572;1571;1565;1562;1559;1558;1557;1555;1553;1551;1549;1548;1545;1544;1543;
cardiovascular	arrhythmia	path:00232_2	Caffeine metabolism	Biosynthesis of Secondary Metabolites	0.000901368	2	1565;1559;	9;10;7498;64816;29785;260293;199974;1588;1580;1577;1576;1573;1572;1571;1565;1562;1559;1558;1557;1555;1553;1551;1549;1548;1545;1544;1543;
cardiovascular	arrhythmia	path:00010_1	Glycolysis / Gluconeogenesis	Carbohydrate Metabolism	0.00151531	2	125;217;	1738;2027;2026;2023;5315;5313;92483;3948;3945;3939;160287;1737;5162;5161;5160;137872;131;130;128;127;126;125;124;10327;222;221;84532;55902;501;224;223;220;219;218;217;
cardiovascular	arrhythmia	path:00591_1	Linoleic acid metabolism	Lipid Metabolism	0.00207536	2	1565;1559;	240;8681;84647;8399;8398;81579;64600;5322;5321;5320;5319;50487;30814;26279;100137049;247;246;64816;29785;260293;199974;1588;1580;1577;1576;1573;1572;1571;1565;1562;1559;1558;1557;1555;1553;1551;1549;1548;1545;1544;1543;
cardiovascular	arrhythmia	path:00361_2	gamma-Hexachlorocyclohexane degradation	Xenobiotics Biodegradation and Metabolism	0.00260596	2	1565;1559;	64816;29785;260293;199974;1588;1580;1577;1576;1573;1572;1571;1565;1562;1559;1558;1557;1555;1553;1551;1549;1548;1545;1544;1543;8560;123099;5446;5445;5444;93650;55;54;53;52;51205;251;250;249;248;9249;51635;207063;115817;10202;51004;10229;
cardiovascular	arrhythmia	path:00590_4	Arachidonic acid metabolism	Lipid Metabolism	0.00295177	2	1565;1559;	240;8681;84647;8399;8398;81579;64600;5322;5321;5320;5319;50487;30814;26279;100137049;5743;5742;239;8529;4051;242;247;246;284541;1579;64816;29785;260293;199974;1588;1580;1577;1576;1573;1572;1571;1565;1562;1559;1558;1557;1555;1553;1551;1549;1548;1545;1544;1543;
cardiovascular	arrhythmia	path:00902_1	Monoterpenoid biosynthesis	Biosynthesis of Secondary Metabolites	0.00328562	1	1559;	1559;1557;
cardiovascular	arrhythmia	path:00902_3	Monoterpenoid biosynthesis	Biosynthesis of Secondary Metabolites	0.00328562	1	1559;	1559;1557;
cardiovascular	arrhythmia	path:00902_4	Monoterpenoid biosynthesis	Biosynthesis of Secondary Metabolites	0.00328562	1	1559;	1559;1557;
cardiovascular	arrhythmia	path:00903_4	Limonene and pinene degradation	Biosynthesis of Secondary Metabolites	0.00328562	1	1559;	1559;1557;
cardiovascular	arrhythmia	path:00903_6	Limonene and pinene degradation	Biosynthesis of Secondary Metabolites	0.00328562	1	1559;	1559;1557;
cardiovascular	arrhythmia	path:00903_8	Limonene and pinene degradation	Biosynthesis of Secondary Metabolites	0.00328562	1	1559;	1559;1557;
cardiovascular	arrhythmia	path:00590_3	Arachidonic acid metabolism	Lipid Metabolism	0.00425034	2	1565;1559;	4056;4048;240;8681;84647;8399;8398;81579;64600;5322;5321;5320;5319;50487;30814;26279;100137049;5743;5742;239;8529;4051;2882;2880;2879;2878;2877;2876;257202;242;247;246;284541;1579;64816;29785;260293;199974;1588;1580;1577;1576;1573;1572;1571;1565;1562;1559;1558;1557;1555;1553;1551;1549;1548;1545;1544;1543;2053;
cardiovascular	arrhythmia	path:00590_6	Arachidonic acid metabolism	Lipid Metabolism	0.00425034	2	1565;1559;	874;873;10901;5730;27306;8644;6916;9536;80142;5740;240;8681;84647;8399;8398;81579;64600;5322;5321;5320;5319;50487;30814;26279;100137049;5743;5742;239;8529;4051;242;247;246;284541;1579;64816;29785;260293;199974;1588;1580;1577;1576;1573;1572;1571;1565;1562;1559;1558;1557;1555;1553;1551;1549;1548;1545;1544;1543;
cardiovascular	arrhythmia	path:00380_1	Tryptophan metabolism	Amino Acid Metabolism	0.00439236	2	1565;1559;	11185;8639;314;26;7453;10352;7166;121278;6999;8942;125061;1644;4129;4128;15;9836;84274;60487;56341;55798;55170;54496;51451;51409;3275;29960;27292;24140;131965;114049;10498;10419;10196;438;64816;29785;260293;199974;1588;1580;1577;1576;1573;1572;1571;1565;1562;1559;1558;1557;1555;1553;1551;1549;1548;1545;1544;1543;3620;169355;
cardiovascular	arrhythmia	path:00590_5	Arachidonic acid metabolism	Lipid Metabolism	0.00453655	2	1565;1559;	91227;2686;2678;4056;4048;240;8681;84647;8399;8398;81579;64600;5322;5321;5320;5319;50487;30814;26279;100137049;5743;5742;239;8529;4051;2882;2880;2879;2878;2877;2876;257202;242;247;246;284541;1579;64816;29785;260293;199974;1588;1580;1577;1576;1573;1572;1571;1565;1562;1559;1558;1557;1555;1553;1551;1549;1548;1545;1544;1543;
cardiovascular	arrhythmia	path:00680_4	Methane metabolism	Energy Metabolism	0.00492448	1	4524;	4524;6472;6470;
cardiovascular	arrhythmia	path:00380_4	Tryptophan metabolism	Amino Acid Metabolism	0.00498214	2	1565;1559;	11185;8639;314;26;51166;847;7453;10352;7166;121278;6999;8564;8942;23498;125061;1644;4129;4128;15;9836;84274;60487;56341;55798;55170;54496;51451;51409;3275;29960;27292;24140;131965;114049;10498;10419;10196;438;64816;29785;260293;199974;1588;1580;1577;1576;1573;1572;1571;1565;1562;1559;1558;1557;1555;1553;1551;1549;1548;1545;1544;1543;3620;169355;
cardiovascular	arrhythmia	path:00590_1	Arachidonic acid metabolism	Lipid Metabolism	0.00513498	2	1565;1559;	5730;27306;6916;9536;80142;5740;4056;4048;240;8681;84647;8399;8398;81579;64600;5322;5321;5320;5319;50487;30814;26279;100137049;5743;5742;239;8529;4051;2882;2880;2879;2878;2877;2876;257202;242;247;246;284541;1579;64816;29785;260293;199974;1588;1580;1577;1576;1573;1572;1571;1565;1562;1559;1558;1557;1555;1553;1551;1549;1548;1545;1544;1543;2053;
cardiovascular	arterial-disease	path:00071_2	Fatty acid metabolism	Lipid Metabolism	3.20864e-11	8	1588;1577;1571;1543;217;131;125;1579;	64816;29785;260293;199974;1588;1580;1577;1576;1573;1572;1571;1565;1562;1559;1558;1557;1555;1553;1551;1549;1548;1545;1544;1543;501;224;223;220;219;218;217;137872;131;130;128;127;126;125;124;284541;1579;
cardiovascular	arterial-disease	path:00361_2	gamma-Hexachlorocyclohexane degradation	Xenobiotics Biodegradation and Metabolism	1.29048e-07	6	1588;1577;1571;1543;5445;5444;	64816;29785;260293;199974;1588;1580;1577;1576;1573;1572;1571;1565;1562;1559;1558;1557;1555;1553;1551;1549;1548;1545;1544;1543;8560;123099;5446;5445;5444;93650;55;54;53;52;51205;251;250;249;248;9249;51635;207063;115817;10202;51004;10229;
cardiovascular	arterial-disease	path:00590_3	Arachidonic acid metabolism	Lipid Metabolism	5.87838e-07	6	2876;1579;1588;1577;1571;1543;	4056;4048;240;8681;84647;8399;8398;81579;64600;5322;5321;5320;5319;50487;30814;26279;100137049;5743;5742;239;8529;4051;2882;2880;2879;2878;2877;2876;257202;242;247;246;284541;1579;64816;29785;260293;199974;1588;1580;1577;1576;1573;1572;1571;1565;1562;1559;1558;1557;1555;1553;1551;1549;1548;1545;1544;1543;2053;
cardiovascular	arterial-disease	path:00590_5	Arachidonic acid metabolism	Lipid Metabolism	7.18361e-07	6	2876;1579;1588;1577;1571;1543;	91227;2686;2678;4056;4048;240;8681;84647;8399;8398;81579;64600;5322;5321;5320;5319;50487;30814;26279;100137049;5743;5742;239;8529;4051;2882;2880;2879;2878;2877;2876;257202;242;247;246;284541;1579;64816;29785;260293;199974;1588;1580;1577;1576;1573;1572;1571;1565;1562;1559;1558;1557;1555;1553;1551;1549;1548;1545;1544;1543;
cardiovascular	arterial-disease	path:00590_1	Arachidonic acid metabolism	Lipid Metabolism	1.05087e-06	6	2876;1579;1588;1577;1571;1543;	5730;27306;6916;9536;80142;5740;4056;4048;240;8681;84647;8399;8398;81579;64600;5322;5321;5320;5319;50487;30814;26279;100137049;5743;5742;239;8529;4051;2882;2880;2879;2878;2877;2876;257202;242;247;246;284541;1579;64816;29785;260293;199974;1588;1580;1577;1576;1573;1572;1571;1565;1562;1559;1558;1557;1555;1553;1551;1549;1548;1545;1544;1543;2053;
cardiovascular	arterial-disease	path:00980_1	Metabolism of xenobiotics by cytochrome P450	Fluorene degradation	3.59038e-06	6	131;125;1588;1577;1571;1543;	8644;27294;1646;1645;1109;2052;137872;131;130;128;127;126;125;124;222;221;220;218;79799;7367;7366;7365;7364;7363;54659;54658;54657;54600;54579;54578;54577;54576;54575;54490;10941;10720;9446;4259;4258;4257;373156;2954;2953;2952;2950;2949;2948;2947;2946;2944;2941;2940;2939;2938;221357;119391;64816;29785;260293;199974;1588;1580;1577;1576;1573;1572;1571;1565;1562;1559;1558;1557;1555;1553;1551;1549;15…
cardiovascular	arterial-disease	path:00590_4	Arachidonic acid metabolism	Lipid Metabolism	5.25635e-06	5	1579;1588;1577;1571;1543;	240;8681;84647;8399;8398;81579;64600;5322;5321;5320;5319;50487;30814;26279;100137049;5743;5742;239;8529;4051;242;247;246;284541;1579;64816;29785;260293;199974;1588;1580;1577;1576;1573;1572;1571;1565;1562;1559;1558;1557;1555;1553;1551;1549;1548;1545;1544;1543;
cardiovascular	arterial-disease	path:00232_1	Caffeine metabolism	Biosynthesis of Secondary Metabolites	1.06344e-05	4	1588;1577;1571;1543;	9;10;7498;64816;29785;260293;199974;1588;1580;1577;1576;1573;1572;1571;1565;1562;1559;1558;1557;1555;1553;1551;1549;1548;1545;1544;1543;
cardiovascular	arterial-disease	path:00232_2	Caffeine metabolism	Biosynthesis of Secondary Metabolites	1.06344e-05	4	1588;1577;1571;1543;	9;10;7498;64816;29785;260293;199974;1588;1580;1577;1576;1573;1572;1571;1565;1562;1559;1558;1557;1555;1553;1551;1549;1548;1545;1544;1543;
cardiovascular	arterial-disease	path:00590_6	Arachidonic acid metabolism	Lipid Metabolism	1.32455e-05	5	1579;1588;1577;1571;1543;	874;873;10901;5730;27306;8644;6916;9536;80142;5740;240;8681;84647;8399;8398;81579;64600;5322;5321;5320;5319;50487;30814;26279;100137049;5743;5742;239;8529;4051;242;247;246;284541;1579;64816;29785;260293;199974;1588;1580;1577;1576;1573;1572;1571;1565;1562;1559;1558;1557;1555;1553;1551;1549;1548;1545;1544;1543;
cardiovascular	arterial-disease	path:00150_2	Androgen and estrogen metabolism	Lipid Metabolism	2.47271e-05	5	1585;1588;1577;1571;1543;	412;6822;6820;83875;3284;3283;1585;1584;3291;3290;1109;3293;64816;29785;260293;199974;1588;1580;1577;1576;1573;1572;1571;1565;1562;1559;1558;1557;1555;1553;1551;1549;1548;1545;1544;1543;6716;6715;6718;415;414;6783;7923;51478;51144;3294;3292;51004;10229;79799;7367;7366;7365;7364;7363;54659;54658;54657;54600;54579;54578;54577;54576;54575;54490;10941;10720;
cardiovascular	arterial-disease	path:00380_13	Tryptophan metabolism	Amino Acid Metabolism	2.47271e-05	5	217;1588;1577;1571;1543;	11185;8639;314;26;4799;316;501;224;223;220;219;218;217;7453;10352;7166;121278;6999;1644;4129;4128;15;9836;84274;60487;56341;55798;55170;54496;51451;51409;3275;29960;27292;24140;131965;114049;10498;10419;10196;438;64816;29785;260293;199974;1588;1580;1577;1576;1573;1572;1571;1565;1562;1559;1558;1557;1555;1553;1551;1549;1548;1545;1544;1543;3620;169355;
cardiovascular	arterial-disease	path:00380_3	Tryptophan metabolism	Amino Acid Metabolism	2.85398e-05	5	217;1588;1577;1571;1543;	11185;8639;314;26;4799;316;501;224;223;220;219;218;217;7453;10352;7166;121278;6999;8942;125061;1644;4129;4128;15;9836;84274;60487;56341;55798;55170;54496;51451;51409;3275;29960;27292;24140;131965;114049;10498;10419;10196;438;64816;29785;260293;199974;1588;1580;1577;1576;1573;1572;1571;1565;1562;1559;1558;1557;1555;1553;1551;1549;1548;1545;1544;1543;3620;169355;
cardiovascular	arterial-disease	path:00380_2	Tryptophan metabolism	Amino Acid Metabolism	3.50971e-05	5	217;1588;1577;1571;1543;	11185;8639;314;26;316;501;224;223;220;219;218;217;51166;847;7453;10352;7166;121278;6999;8564;8942;23498;125061;1644;4129;4128;15;9836;84274;60487;56341;55798;55170;54496;51451;51409;3275;29960;27292;24140;131965;114049;10498;10419;10196;438;64816;29785;260293;199974;1588;1580;1577;1576;1573;1572;1571;1565;1562;1559;1558;1557;1555;1553;1551;1549;1548;1545;1544;1543;3620;169355;
cardiovascular	arterial-disease	path:00641_1	3-Chloroacrylic acid degradation	Fluorene degradation	5.75855e-05	3	217;131;125;	501;224;223;220;219;218;217;137872;131;130;128;127;126;125;124;
cardiovascular	arterial-disease	path:00591_1	Linoleic acid metabolism	Lipid Metabolism	5.80457e-05	4	1588;1577;1571;1543;	240;8681;84647;8399;8398;81579;64600;5322;5321;5320;5319;50487;30814;26279;100137049;247;246;64816;29785;260293;199974;1588;1580;1577;1576;1573;1572;1571;1565;1562;1559;1558;1557;1555;1553;1551;1549;1548;1545;1544;1543;
cardiovascular	arterial-disease	path:00150_1	Androgen and estrogen metabolism	Lipid Metabolism	6.96243e-05	5	1585;1588;1577;1571;1543;	412;6822;6820;83875;3284;3283;1585;1584;1109;3293;64816;29785;260293;199974;1588;1580;1577;1576;1573;1572;1571;1565;1562;1559;1558;1557;1555;1553;1551;1549;1548;1545;1544;1543;6716;6715;6718;415;414;6783;7923;51478;51144;3294;3292;51004;10229;9836;84274;60487;56341;55798;55170;54496;51451;51409;3275;29960;27292;24140;131965;114049;10498;10419;10196;79799;7367;7366;7365;7364;7363;54659;54658;54657…
cardiovascular	arterial-disease	path:00120_3	Bile acid biosynthesis	Lipid Metabolism	8.54174e-05	3	217;131;125;	1593;501;224;223;220;219;218;217;137872;131;130;128;127;126;125;124;10998;
cardiovascular	arterial-disease	path:00120_4	Bile acid biosynthesis	Lipid Metabolism	8.54174e-05	3	217;131;125;	1109;1593;501;224;223;220;219;218;217;137872;131;130;128;127;126;125;124;
cardiovascular	arterial-disease	path:00120_2	Bile acid biosynthesis	Lipid Metabolism	0.000247648	3	217;131;125;	501;224;223;220;219;218;217;137872;131;130;128;127;126;125;124;37;36;28976;27034;3032;30;10449;570;10998;
cardiovascular	arterial-disease	path:00380_1	Tryptophan metabolism	Amino Acid Metabolism	0.000259232	4	1588;1577;1571;1543;	11185;8639;314;26;7453;10352;7166;121278;6999;8942;125061;1644;4129;4128;15;9836;84274;60487;56341;55798;55170;54496;51451;51409;3275;29960;27292;24140;131965;114049;10498;10419;10196;438;64816;29785;260293;199974;1588;1580;1577;1576;1573;1572;1571;1565;1562;1559;1558;1557;1555;1553;1551;1549;1548;1545;1544;1543;3620;169355;
cardiovascular	arterial-disease	path:00380_4	Tryptophan metabolism	Amino Acid Metabolism	0.00033247	4	1588;1577;1571;1543;	11185;8639;314;26;51166;847;7453;10352;7166;121278;6999;8564;8942;23498;125061;1644;4129;4128;15;9836;84274;60487;56341;55798;55170;54496;51451;51409;3275;29960;27292;24140;131965;114049;10498;10419;10196;438;64816;29785;260293;199974;1588;1580;1577;1576;1573;1572;1571;1565;1562;1559;1558;1557;1555;1553;1551;1549;1548;1545;1544;1543;3620;169355;
cardiovascular	arterial-disease	path:00561_4	Glycerolipid metabolism	Lipid Metabolism	0.000705248	3	4023;217;3990;	3938;2720;4023;10327;501;224;223;220;219;218;217;231;2712;2710;64122;54981;27231;23729;118672;26007;57678;11343;55750;8694;84649;9388;8513;80339;5408;5407;5406;3990;3988;1056;
cardiovascular	arterial-disease	path:00010_1	Glycolysis / Gluconeogenesis	Carbohydrate Metabolism	0.000768484	3	131;125;217;	1738;2027;2026;2023;5315;5313;92483;3948;3945;3939;160287;1737;5162;5161;5160;137872;131;130;128;127;126;125;124;10327;222;221;84532;55902;501;224;223;220;219;218;217;
cardiovascular	arterial-disease	path:00120_5	Bile acid biosynthesis	Lipid Metabolism	0.00139729	2	131;125;	6718;1109;1593;137872;131;130;128;127;126;125;124;
cardiovascular	arterial-disease	path:00561_5	Glycerolipid metabolism	Lipid Metabolism	0.00299782	2	4023;217;	3938;2720;4023;10327;132158;501;224;223;220;219;218;217;231;2712;2710;11343;
cardiovascular	arterial-disease	path:00363_2	Bisphenol A degradation	Xenobiotics Biodegradation and Metabolism	0.00338614	2	5445;5444;	9249;51635;207063;115817;10202;80270;57665;57016;51144;51109;145226;112724;5446;5445;5444;51004;10229;
cardiovascular	arterial-disease	path:00624_3	1- and 2-Methylnaphthalene degradation	Xenobiotics Biodegradation and Metabolism	0.00727181	2	131;125;	137872;131;130;128;127;126;125;124;51004;10229;201562;9197;8260;80339;7994;79071;60481;54898;51126;51100;253558;24142;23522;157570;114799;
cardiovascular	arterial-disease	path:00350_10	Tyrosine metabolism	Amino Acid Metabolism	0.00971044	2	131;125;	316;8639;314;26;51004;10229;376497;11001;11000;10999;1644;1621;5409;137872;131;130;128;127;126;125;124;1312;222;221;220;218;4129;4128;7299;
cardiovascular	arterial-disease	path:00624_5	1- and 2-Methylnaphthalene degradation	Xenobiotics Biodegradation and Metabolism	0.00971044	2	131;125;	37;36;28976;27034;137872;131;130;128;127;126;125;124;51004;10229;201562;9197;8260;80339;7994;79071;60481;54898;51126;51100;253558;24142;23522;157570;114799;
cardiovascular	arterial-disease	path:00624_6	1- and 2-Methylnaphthalene degradation	Xenobiotics Biodegradation and Metabolism	0.00971044	2	131;125;	37;36;28976;27034;137872;131;130;128;127;126;125;124;51004;10229;201562;9197;8260;80339;7994;79071;60481;54898;51126;51100;253558;24142;23522;157570;114799;
cardiovascular	artherosclerosis	path:00590_1	Arachidonic acid metabolism	Lipid Metabolism	2.91982e-11	11	5730;4056;240;5743;5742;2876;246;1588;1573;1571;2053;	5730;27306;6916;9536;80142;5740;4056;4048;240;8681;84647;8399;8398;81579;64600;5322;5321;5320;5319;50487;30814;26279;100137049;5743;5742;239;8529;4051;2882;2880;2879;2878;2877;2876;257202;242;247;246;284541;1579;64816;29785;260293;199974;1588;1580;1577;1576;1573;1572;1571;1565;1562;1559;1558;1557;1555;1553;1551;1549;1548;1545;1544;1543;2053;
cardiovascular	artherosclerosis	path:00590_3	Arachidonic acid metabolism	Lipid Metabolism	2.32492e-10	10	4056;240;5743;5742;2876;246;1588;1573;1571;2053;	4056;4048;240;8681;84647;8399;8398;81579;64600;5322;5321;5320;5319;50487;30814;26279;100137049;5743;5742;239;8529;4051;2882;2880;2879;2878;2877;2876;257202;242;247;246;284541;1579;64816;29785;260293;199974;1588;1580;1577;1576;1573;1572;1571;1565;1562;1559;1558;1557;1555;1553;1551;1549;1548;1545;1544;1543;2053;
cardiovascular	artherosclerosis	path:00590_5	Arachidonic acid metabolism	Lipid Metabolism	6.78164e-09	9	4056;240;5743;5742;2876;246;1588;1573;1571;	91227;2686;2678;4056;4048;240;8681;84647;8399;8398;81579;64600;5322;5321;5320;5319;50487;30814;26279;100137049;5743;5742;239;8529;4051;2882;2880;2879;2878;2877;2876;257202;242;247;246;284541;1579;64816;29785;260293;199974;1588;1580;1577;1576;1573;1572;1571;1565;1562;1559;1558;1557;1555;1553;1551;1549;1548;1545;1544;1543;
cardiovascular	artherosclerosis	path:00590_6	Arachidonic acid metabolism	Lipid Metabolism	9.44437e-08	8	5730;240;5743;5742;246;1588;1573;1571;	874;873;10901;5730;27306;8644;6916;9536;80142;5740;240;8681;84647;8399;8398;81579;64600;5322;5321;5320;5319;50487;30814;26279;100137049;5743;5742;239;8529;4051;242;247;246;284541;1579;64816;29785;260293;199974;1588;1580;1577;1576;1573;1572;1571;1565;1562;1559;1558;1557;1555;1553;1551;1549;1548;1545;1544;1543;
cardiovascular	artherosclerosis	path:00361_2	gamma-Hexachlorocyclohexane degradation	Xenobiotics Biodegradation and Metabolism	2.70768e-07	7	1588;1573;1571;5446;5445;5444;52;	64816;29785;260293;199974;1588;1580;1577;1576;1573;1572;1571;1565;1562;1559;1558;1557;1555;1553;1551;1549;1548;1545;1544;1543;8560;123099;5446;5445;5444;93650;55;54;53;52;51205;251;250;249;248;9249;51635;207063;115817;10202;51004;10229;
cardiovascular	artherosclerosis	path:00590_4	Arachidonic acid metabolism	Lipid Metabolism	4.24032e-07	7	240;5743;5742;246;1588;1573;1571;	240;8681;84647;8399;8398;81579;64600;5322;5321;5320;5319;50487;30814;26279;100137049;5743;5742;239;8529;4051;242;247;246;284541;1579;64816;29785;260293;199974;1588;1580;1577;1576;1573;1572;1571;1565;1562;1559;1558;1557;1555;1553;1551;1549;1548;1545;1544;1543;
cardiovascular	artherosclerosis	path:00980_1	Metabolism of xenobiotics by cytochrome P450	Fluorene degradation	1.21792e-05	7	131;125;2952;2944;1588;1573;1571;	8644;27294;1646;1645;1109;2052;137872;131;130;128;127;126;125;124;222;221;220;218;79799;7367;7366;7365;7364;7363;54659;54658;54657;54600;54579;54578;54577;54576;54575;54490;10941;10720;9446;4259;4258;4257;373156;2954;2953;2952;2950;2949;2948;2947;2946;2944;2941;2940;2939;2938;221357;119391;64816;29785;260293;199974;1588;1580;1577;1576;1573;1572;1571;1565;1562;1559;1558;1557;1555;1553;1551;1549;15…
cardiovascular	artherosclerosis	path:00071_2	Fatty acid metabolism	Lipid Metabolism	4.45602e-05	5	1588;1573;1571;131;125;	64816;29785;260293;199974;1588;1580;1577;1576;1573;1572;1571;1565;1562;1559;1558;1557;1555;1553;1551;1549;1548;1545;1544;1543;501;224;223;220;219;218;217;137872;131;130;128;127;126;125;124;284541;1579;
cardiovascular	artherosclerosis	path:00591_1	Linoleic acid metabolism	Lipid Metabolism	4.45602e-05	5	240;246;1588;1573;1571;	240;8681;84647;8399;8398;81579;64600;5322;5321;5320;5319;50487;30814;26279;100137049;247;246;64816;29785;260293;199974;1588;1580;1577;1576;1573;1572;1571;1565;1562;1559;1558;1557;1555;1553;1551;1549;1548;1545;1544;1543;
cardiovascular	artherosclerosis	path:00590_7	Arachidonic acid metabolism	Lipid Metabolism	0.000136909	3	5730;5743;5742;	874;873;10901;5730;27306;6916;9536;80142;5740;5743;5742;
cardiovascular	artherosclerosis	path:00480_2	Glutathione metabolism	Metabolism of Other Amino Acids	0.000429345	4	2952;2944;2730;2876;	9446;4259;4258;4257;373156;2954;2953;2952;2950;2949;2948;2947;2946;2944;2941;2940;2939;2938;221357;119391;26873;2730;2729;2937;2936;51060;2882;2880;2879;2878;2877;2876;257202;91227;2686;2678;290;
cardiovascular	artherosclerosis	path:00363_2	Bisphenol A degradation	Xenobiotics Biodegradation and Metabolism	0.000540654	3	5446;5445;5444;	9249;51635;207063;115817;10202;80270;57665;57016;51144;51109;145226;112724;5446;5445;5444;51004;10229;
cardiovascular	artherosclerosis	path:00480_1	Glutathione metabolism	Metabolism of Other Amino Acids	0.00058086	4	2952;2944;2730;2876;	9446;4259;4258;4257;373156;2954;2953;2952;2950;2949;2948;2947;2946;2944;2941;2940;2939;2938;221357;119391;26873;2730;2729;2937;2936;3418;3417;2539;51060;2882;2880;2879;2878;2877;2876;257202;91227;2686;2678;290;
cardiovascular	artherosclerosis	path:00271_8	Methionine metabolism	Amino Acid Metabolism	0.000759568	3	635;4548;875;	79947;27235;1352;1789;1788;1787;1786;23382;191;4143;27430;635;92935;4141;4548;875;1491;6898;64850;
cardiovascular	artherosclerosis	path:00271_7	Methionine metabolism	Amino Acid Metabolism	0.000887291	3	635;4548;875;	79947;27235;1352;1789;1788;1787;1786;23382;191;4143;27430;635;123263;92935;4141;4548;875;262;6898;64850;
cardiovascular	artherosclerosis	path:00500_9	Starch and sucrose metabolism	Carbohydrate Metabolism	0.00193943	3	2645;5236;5167;	5837;5836;5834;11181;178;2821;2645;57818;2538;5238;5236;2998;2997;7360;7358;5169;5167;6476;8972;2595;2548;3101;3099;3098;57733;2629;
cardiovascular	artherosclerosis	path:00232_1	Caffeine metabolism	Biosynthesis of Secondary Metabolites	0.00216649	3	1588;1573;1571;	9;10;7498;64816;29785;260293;199974;1588;1580;1577;1576;1573;1572;1571;1565;1562;1559;1558;1557;1555;1553;1551;1549;1548;1545;1544;1543;
cardiovascular	artherosclerosis	path:00232_2	Caffeine metabolism	Biosynthesis of Secondary Metabolites	0.00216649	3	1588;1573;1571;	9;10;7498;64816;29785;260293;199974;1588;1580;1577;1576;1573;1572;1571;1565;1562;1559;1558;1557;1555;1553;1551;1549;1548;1545;1544;1543;
cardiovascular	artherosclerosis	path:00500_3	Starch and sucrose metabolism	Carbohydrate Metabolism	0.00248263	2	5236;5167;	5837;5836;5834;5238;5236;7360;5169;5167;
cardiovascular	artherosclerosis	path:00500_8	Starch and sucrose metabolism	Carbohydrate Metabolism	0.00266845	3	2645;5236;5167;	5837;5836;5834;84569;280;279;278;277;276;11181;2632;178;2645;57818;2538;5238;5236;7360;5169;5167;6476;8972;2595;2548;3101;3099;3098;57733;2629;
cardiovascular	artherosclerosis	path:00271_2	Methionine metabolism	Amino Acid Metabolism	0.00317175	2	635;4548;	4143;27430;635;92935;4141;4548;58478;6898;64850;
cardiovascular	artherosclerosis	path:00500_7	Starch and sucrose metabolism	Carbohydrate Metabolism	0.00323659	3	2645;5236;5167;	5837;5836;5834;84569;280;279;278;277;276;11181;2632;178;2645;57818;2538;5238;5236;2998;2997;7360;5169;5167;6476;8972;2595;2548;3101;3099;3098;57733;2629;
cardiovascular	artherosclerosis	path:00500_1	Starch and sucrose metabolism	Carbohydrate Metabolism	0.00387352	3	2645;5236;5167;	5837;5836;5834;84569;280;279;278;277;276;11181;2632;178;2821;2645;57818;2538;5238;5236;2998;2997;7360;7358;5169;5167;6476;8972;2595;2548;3101;3099;3098;57733;2629;
cardiovascular	artherosclerosis	path:00150_2	Androgen and estrogen metabolism	Lipid Metabolism	0.00398055	4	1585;1588;1573;1571;	412;6822;6820;83875;3284;3283;1585;1584;3291;3290;1109;3293;64816;29785;260293;199974;1588;1580;1577;1576;1573;1572;1571;1565;1562;1559;1558;1557;1555;1553;1551;1549;1548;1545;1544;1543;6716;6715;6718;415;414;6783;7923;51478;51144;3294;3292;51004;10229;79799;7367;7366;7365;7364;7363;54659;54658;54657;54600;54579;54578;54577;54576;54575;54490;10941;10720;
cardiovascular	artherosclerosis	path:00120_5	Bile acid biosynthesis	Lipid Metabolism	0.00478466	2	131;125;	6718;1109;1593;137872;131;130;128;127;126;125;124;
cardiovascular	artherosclerosis	path:00140_1	C21-Steroid hormone metabolism	Lipid Metabolism	0.00478466	2	1586;1585;	6718;1586;1583;1589;3291;3290;1109;3284;3283;1585;1584;
cardiovascular	artherosclerosis	path:00500_10	Starch and sucrose metabolism	Carbohydrate Metabolism	0.00567225	4	7486;2645;5236;5167;	9416;9401;9400;8886;84893;8467;8438;79132;79039;79009;7486;728849;6595;64135;641;5965;57697;57696;57634;57089;55308;54606;546;54514;54456;51428;51202;4521;317781;25788;254552;23517;23400;23132;23064;23020;2071;2068;1763;11164;11056;10973;10856;5837;5836;5834;84569;280;279;278;277;276;2632;178;2821;2645;57818;2538;5238;5236;2998;2997;7360;5169;5167;6476;8972;2595;2548;3101;3099;3098;57733;2629;
cardiovascular	artherosclerosis	path:00620_1	Pyruvate metabolism	Carbohydrate Metabolism	0.00765022	3	39;2739;5105;	98;97;1738;1737;5162;5161;5160;9380;32;31;39;38;501;224;223;220;219;218;217;134526;84532;55902;92483;3948;3945;3939;160287;4191;4190;4199;10873;4200;5091;84264;3029;197257;2739;231;5315;5313;5106;5105;
cardiovascular	artherosclerosis	path:00150_1	Androgen and estrogen metabolism	Lipid Metabolism	0.00847365	4	1585;1588;1573;1571;	412;6822;6820;83875;3284;3283;1585;1584;1109;3293;64816;29785;260293;199974;1588;1580;1577;1576;1573;1572;1571;1565;1562;1559;1558;1557;1555;1553;1551;1549;1548;1545;1544;1543;6716;6715;6718;415;414;6783;7923;51478;51144;3294;3292;51004;10229;9836;84274;60487;56341;55798;55170;54496;51451;51409;3275;29960;27292;24140;131965;114049;10498;10419;10196;79799;7367;7366;7365;7364;7363;54659;54658;54657…
cardiovascular	artherosclerosis	path:00010_9	Glycolysis / Gluconeogenesis	Carbohydrate Metabolism	0.00890611	2	2645;5236;	57818;2538;130589;2645;3101;3099;3098;5238;5236;2821;8789;2203;5214;5213;5211;
cardiovascular	artherosclerosis	path:00641_1	3-Chloroacrylic acid degradation	Fluorene degradation	0.00890611	2	131;125;	501;224;223;220;219;218;217;137872;131;130;128;127;126;125;124;
cardiovascular	brain-aneurysm	path:00220_12	Urea cycle and metabolism of amino groups	Amino Acid Metabolism	9.68009e-08	3	84695;84171;4017;	8639;314;26;113451;2628;435;384;383;84695;84171;4017;5832;162417;
cardiovascular	brain-aneurysm	path:00220_10	Urea cycle and metabolism of amino groups	Amino Acid Metabolism	1.89277e-07	3	84695;84171;4017;	8639;314;26;79814;113451;95;435;4953;384;383;84695;84171;4017;5009;5832;162417;
cardiovascular	brain-aneurysm	path:00220_11	Urea cycle and metabolism of amino groups	Amino Acid Metabolism	1.89277e-07	3	84695;84171;4017;	8639;314;26;2628;501;224;223;220;219;218;217;84695;84171;4017;5832;162417;
cardiovascular	brain-aneurysm	path:00220_9	Urea cycle and metabolism of amino groups	Amino Acid Metabolism	2.2973e-07	3	84695;84171;4017;	6303;112483;8639;314;26;262;79814;113451;95;6723;4953;384;383;84695;84171;4017;5009;
cardiovascular	brain-aneurysm	path:00220_1	Urea cycle and metabolism of amino groups	Amino Acid Metabolism	3.27063e-07	3	84695;84171;4017;	6303;112483;8639;314;26;79814;113451;95;435;6723;4953;384;383;84695;84171;4017;445;5009;1373;
cardiovascular	brain-aneurysm	path:00220_6	Urea cycle and metabolism of amino groups	Amino Acid Metabolism	3.27063e-07	3	84695;84171;4017;	6303;112483;8639;314;26;79814;113451;95;435;6723;4953;384;383;84695;84171;4017;5009;5832;162417;
cardiovascular	brain-aneurysm	path:00220_2	Urea cycle and metabolism of amino groups	Amino Acid Metabolism	4.48495e-07	3	84695;84171;4017;	6303;112483;8639;314;26;79814;2628;501;224;223;220;219;218;217;6723;4953;84695;84171;4017;5832;162417;
cardiovascular	brain-aneurysm	path:00220_3	Urea cycle and metabolism of amino groups	Amino Acid Metabolism	9.83618e-07	3	84695;84171;4017;	6303;112483;4129;4128;8639;314;26;79814;113451;95;501;224;223;220;219;218;217;6723;4953;384;383;84695;84171;4017;5009;5832;162417;
cardiovascular	brain-aneurysm	path:00220_7	Urea cycle and metabolism of amino groups	Amino Acid Metabolism	1.22763e-06	3	84695;84171;4017;	6303;112483;4129;4128;8639;314;26;262;6611;79814;113451;95;501;224;223;220;219;218;217;6723;4953;384;383;84695;84171;4017;5009;5832;162417;
cardiovascular	brain-aneurysm	path:00330_5	Arginine and proline metabolism	Amino Acid Metabolism	0.00957792	1	4846;	384;383;4846;4843;4842;5917;57038;4942;5009;445;2628;2593;435;
cardiovascular	Budd-Chiari-syndrome	path:00680_4	Methane metabolism	Energy Metabolism	0.000616447	1	4524;	4524;6472;6470;
cardiovascular	Budd-Chiari-syndrome	path:00670_1	One carbon pool by folate	Metabolism of Cofactors and Vitamins	0.0032842	1	4524;	4524;6472;6470;1719;471;25902;10840;123263;275;10588;4522;10797;2618;10841;4548;7298;
cardiovascular	Buerger's-disease	path:00680_4	Methane metabolism	Energy Metabolism	0.000369898	1	4524;	4524;6472;6470;
cardiovascular	Buerger's-disease	path:00330_5	Arginine and proline metabolism	Amino Acid Metabolism	0.00160223	1	4846;	384;383;4846;4843;4842;5917;57038;4942;5009;445;2628;2593;435;
cardiovascular	Buerger's-disease	path:00670_1	One carbon pool by folate	Metabolism of Cofactors and Vitamins	0.00197174	1	4524;	4524;6472;6470;1719;471;25902;10840;123263;275;10588;4522;10797;2618;10841;4548;7298;
cardiovascular	Buerger's-disease	path:00330_4	Arginine and proline metabolism	Amino Acid Metabolism	0.00209489	1	4846;	384;383;4846;4843;4842;5917;57038;4942;5009;2628;2593;548596;1160;1159;1158;1152;435;
cardiovascular	cardiac-death	path:00361_2	gamma-Hexachlorocyclohexane degradation	Xenobiotics Biodegradation and Metabolism	0.00177893	2	1573;5444;	64816;29785;260293;199974;1588;1580;1577;1576;1573;1572;1571;1565;1562;1559;1558;1557;1555;1553;1551;1549;1548;1545;1544;1543;8560;123099;5446;5445;5444;93650;55;54;53;52;51205;251;250;249;248;9249;51635;207063;115817;10202;51004;10229;
cardiovascular	cardiac-death	path:00150_2	Androgen and estrogen metabolism	Lipid Metabolism	0.00373326	2	1585;1573;	412;6822;6820;83875;3284;3283;1585;1584;3291;3290;1109;3293;64816;29785;260293;199974;1588;1580;1577;1576;1573;1572;1571;1565;1562;1559;1558;1557;1555;1553;1551;1549;1548;1545;1544;1543;6716;6715;6718;415;414;6783;7923;51478;51144;3294;3292;51004;10229;79799;7367;7366;7365;7364;7363;54659;54658;54657;54600;54579;54578;54577;54576;54575;54490;10941;10720;
cardiovascular	cardiac-death	path:00230_2	Purine metabolism	Nucleotide Metabolism	0.00541493	1	270;	55821;272;271;270;
cardiovascular	cardiac-death	path:00150_1	Androgen and estrogen metabolism	Lipid Metabolism	0.00566877	2	1585;1573;	412;6822;6820;83875;3284;3283;1585;1584;1109;3293;64816;29785;260293;199974;1588;1580;1577;1576;1573;1572;1571;1565;1562;1559;1558;1557;1555;1553;1551;1549;1548;1545;1544;1543;6716;6715;6718;415;414;6783;7923;51478;51144;3294;3292;51004;10229;9836;84274;60487;56341;55798;55170;54496;51451;51409;3275;29960;27292;24140;131965;114049;10498;10419;10196;79799;7367;7366;7365;7364;7363;54659;54658;54657…
cardiovascular	cardiac-death	path:00680_1	Methane metabolism	Energy Metabolism	0.00676421	1	4353;	847;9588;8288;4353;4025;
cardiovascular	cardiac-death	path:00680_2	Methane metabolism	Energy Metabolism	0.00811172	1	4353;	847;9588;8288;4353;4025;128;
cardiovascular	cardiac-death	path:00940_2	Phenylpropanoid biosynthesis	Biosynthesis of Secondary Metabolites	0.00811172	1	4353;	9588;8288;4353;4025;8560;123099;
cardiovascular	cardiovascular-abnormal-lack-detail-labels	path:00361_2	gamma-Hexachlorocyclohexane degradation	Xenobiotics Biodegradation and Metabolism	5.65934e-07	5	1565;1559;1543;5445;5444;	64816;29785;260293;199974;1588;1580;1577;1576;1573;1572;1571;1565;1562;1559;1558;1557;1555;1553;1551;1549;1548;1545;1544;1543;8560;123099;5446;5445;5444;93650;55;54;53;52;51205;251;250;249;248;9249;51635;207063;115817;10202;51004;10229;
cardiovascular	cardiovascular-abnormal-lack-detail-labels	path:00150_2	Androgen and estrogen metabolism	Lipid Metabolism	3.76447e-06	5	1585;1565;1559;1543;54658;	412;6822;6820;83875;3284;3283;1585;1584;3291;3290;1109;3293;64816;29785;260293;199974;1588;1580;1577;1576;1573;1572;1571;1565;1562;1559;1558;1557;1555;1553;1551;1549;1548;1545;1544;1543;6716;6715;6718;415;414;6783;7923;51478;51144;3294;3292;51004;10229;79799;7367;7366;7365;7364;7363;54659;54658;54657;54600;54579;54578;54577;54576;54575;54490;10941;10720;
cardiovascular	cardiovascular-abnormal-lack-detail-labels	path:00150_1	Androgen and estrogen metabolism	Lipid Metabolism	1.08326e-05	5	1585;1565;1559;1543;54658;	412;6822;6820;83875;3284;3283;1585;1584;1109;3293;64816;29785;260293;199974;1588;1580;1577;1576;1573;1572;1571;1565;1562;1559;1558;1557;1555;1553;1551;1549;1548;1545;1544;1543;6716;6715;6718;415;414;6783;7923;51478;51144;3294;3292;51004;10229;9836;84274;60487;56341;55798;55170;54496;51451;51409;3275;29960;27292;24140;131965;114049;10498;10419;10196;79799;7367;7366;7365;7364;7363;54659;54658;54657…
cardiovascular	cardiovascular-abnormal-lack-detail-labels	path:00590_4	Arachidonic acid metabolism	Lipid Metabolism	2.6076e-05	4	5743;1565;1559;1543;	240;8681;84647;8399;8398;81579;64600;5322;5321;5320;5319;50487;30814;26279;100137049;5743;5742;239;8529;4051;242;247;246;284541;1579;64816;29785;260293;199974;1588;1580;1577;1576;1573;1572;1571;1565;1562;1559;1558;1557;1555;1553;1551;1549;1548;1545;1544;1543;
cardiovascular	cardiovascular-abnormal-lack-detail-labels	path:00680_4	Methane metabolism	Energy Metabolism	3.61077e-05	2	4524;6470;	4524;6472;6470;
cardiovascular	cardiovascular-abnormal-lack-detail-labels	path:00590_3	Arachidonic acid metabolism	Lipid Metabolism	5.45445e-05	4	5743;1565;1559;1543;	4056;4048;240;8681;84647;8399;8398;81579;64600;5322;5321;5320;5319;50487;30814;26279;100137049;5743;5742;239;8529;4051;2882;2880;2879;2878;2877;2876;257202;242;247;246;284541;1579;64816;29785;260293;199974;1588;1580;1577;1576;1573;1572;1571;1565;1562;1559;1558;1557;1555;1553;1551;1549;1548;1545;1544;1543;2053;
cardiovascular	cardiovascular-abnormal-lack-detail-labels	path:00590_6	Arachidonic acid metabolism	Lipid Metabolism	5.45445e-05	4	5743;1565;1559;1543;	874;873;10901;5730;27306;8644;6916;9536;80142;5740;240;8681;84647;8399;8398;81579;64600;5322;5321;5320;5319;50487;30814;26279;100137049;5743;5742;239;8529;4051;242;247;246;284541;1579;64816;29785;260293;199974;1588;1580;1577;1576;1573;1572;1571;1565;1562;1559;1558;1557;1555;1553;1551;1549;1548;1545;1544;1543;
cardiovascular	cardiovascular-abnormal-lack-detail-labels	path:00590_5	Arachidonic acid metabolism	Lipid Metabolism	6.22103e-05	4	5743;1565;1559;1543;	91227;2686;2678;4056;4048;240;8681;84647;8399;8398;81579;64600;5322;5321;5320;5319;50487;30814;26279;100137049;5743;5742;239;8529;4051;2882;2880;2879;2878;2877;2876;257202;242;247;246;284541;1579;64816;29785;260293;199974;1588;1580;1577;1576;1573;1572;1571;1565;1562;1559;1558;1557;1555;1553;1551;1549;1548;1545;1544;1543;
cardiovascular	cardiovascular-abnormal-lack-detail-labels	path:00590_1	Arachidonic acid metabolism	Lipid Metabolism	7.98573e-05	4	5743;1565;1559;1543;	5730;27306;6916;9536;80142;5740;4056;4048;240;8681;84647;8399;8398;81579;64600;5322;5321;5320;5319;50487;30814;26279;100137049;5743;5742;239;8529;4051;2882;2880;2879;2878;2877;2876;257202;242;247;246;284541;1579;64816;29785;260293;199974;1588;1580;1577;1576;1573;1572;1571;1565;1562;1559;1558;1557;1555;1553;1551;1549;1548;1545;1544;1543;2053;
cardiovascular	cardiovascular-abnormal-lack-detail-labels	path:00232_1	Caffeine metabolism	Biosynthesis of Secondary Metabolites	0.000113303	3	1565;1559;1543;	9;10;7498;64816;29785;260293;199974;1588;1580;1577;1576;1573;1572;1571;1565;1562;1559;1558;1557;1555;1553;1551;1549;1548;1545;1544;1543;
cardiovascular	cardiovascular-abnormal-lack-detail-labels	path:00232_2	Caffeine metabolism	Biosynthesis of Secondary Metabolites	0.000113303	3	1565;1559;1543;	9;10;7498;64816;29785;260293;199974;1588;1580;1577;1576;1573;1572;1571;1565;1562;1559;1558;1557;1555;1553;1551;1549;1548;1545;1544;1543;
cardiovascular	cardiovascular-abnormal-lack-detail-labels	path:00980_1	Metabolism of xenobiotics by cytochrome P450	Fluorene degradation	0.000179271	4	54658;1565;1559;1543;	8644;27294;1646;1645;1109;2052;137872;131;130;128;127;126;125;124;222;221;220;218;79799;7367;7366;7365;7364;7363;54659;54658;54657;54600;54579;54578;54577;54576;54575;54490;10941;10720;9446;4259;4258;4257;373156;2954;2953;2952;2950;2949;2948;2947;2946;2944;2941;2940;2939;2938;221357;119391;64816;29785;260293;199974;1588;1580;1577;1576;1573;1572;1571;1565;1562;1559;1558;1557;1555;1553;1551;1549;15…
cardiovascular	cardiovascular-abnormal-lack-detail-labels	path:00071_2	Fatty acid metabolism	Lipid Metabolism	0.000398607	3	1565;1559;1543;	64816;29785;260293;199974;1588;1580;1577;1576;1573;1572;1571;1565;1562;1559;1558;1557;1555;1553;1551;1549;1548;1545;1544;1543;501;224;223;220;219;218;217;137872;131;130;128;127;126;125;124;284541;1579;
cardiovascular	cardiovascular-abnormal-lack-detail-labels	path:00591_1	Linoleic acid metabolism	Lipid Metabolism	0.000398607	3	1565;1559;1543;	240;8681;84647;8399;8398;81579;64600;5322;5321;5320;5319;50487;30814;26279;100137049;247;246;64816;29785;260293;199974;1588;1580;1577;1576;1573;1572;1571;1565;1562;1559;1558;1557;1555;1553;1551;1549;1548;1545;1544;1543;
cardiovascular	cardiovascular-abnormal-lack-detail-labels	path:00380_1	Tryptophan metabolism	Amino Acid Metabolism	0.00121988	3	1565;1559;1543;	11185;8639;314;26;7453;10352;7166;121278;6999;8942;125061;1644;4129;4128;15;9836;84274;60487;56341;55798;55170;54496;51451;51409;3275;29960;27292;24140;131965;114049;10498;10419;10196;438;64816;29785;260293;199974;1588;1580;1577;1576;1573;1572;1571;1565;1562;1559;1558;1557;1555;1553;1551;1549;1548;1545;1544;1543;3620;169355;
cardiovascular	cardiovascular-abnormal-lack-detail-labels	path:00670_1	One carbon pool by folate	Metabolism of Cofactors and Vitamins	0.00140225	2	4524;6470;	4524;6472;6470;1719;471;25902;10840;123263;275;10588;4522;10797;2618;10841;4548;7298;
cardiovascular	cardiovascular-abnormal-lack-detail-labels	path:00380_4	Tryptophan metabolism	Amino Acid Metabolism	0.0014704	3	1565;1559;1543;	11185;8639;314;26;51166;847;7453;10352;7166;121278;6999;8564;8942;23498;125061;1644;4129;4128;15;9836;84274;60487;56341;55798;55170;54496;51451;51409;3275;29960;27292;24140;131965;114049;10498;10419;10196;438;64816;29785;260293;199974;1588;1580;1577;1576;1573;1572;1571;1565;1562;1559;1558;1557;1555;1553;1551;1549;1548;1545;1544;1543;3620;169355;
cardiovascular	cardiovascular-abnormal-lack-detail-labels	path:00363_2	Bisphenol A degradation	Xenobiotics Biodegradation and Metabolism	0.00158562	2	5445;5444;	9249;51635;207063;115817;10202;80270;57665;57016;51144;51109;145226;112724;5446;5445;5444;51004;10229;
cardiovascular	cardiovascular-abnormal-lack-detail-labels	path:00380_13	Tryptophan metabolism	Amino Acid Metabolism	0.00167798	3	1565;1559;1543;	11185;8639;314;26;4799;316;501;224;223;220;219;218;217;7453;10352;7166;121278;6999;1644;4129;4128;15;9836;84274;60487;56341;55798;55170;54496;51451;51409;3275;29960;27292;24140;131965;114049;10498;10419;10196;438;64816;29785;260293;199974;1588;1580;1577;1576;1573;1572;1571;1565;1562;1559;1558;1557;1555;1553;1551;1549;1548;1545;1544;1543;3620;169355;
cardiovascular	cardiovascular-abnormal-lack-detail-labels	path:00380_3	Tryptophan metabolism	Amino Acid Metabolism	0.00182603	3	1565;1559;1543;	11185;8639;314;26;4799;316;501;224;223;220;219;218;217;7453;10352;7166;121278;6999;8942;125061;1644;4129;4128;15;9836;84274;60487;56341;55798;55170;54496;51451;51409;3275;29960;27292;24140;131965;114049;10498;10419;10196;438;64816;29785;260293;199974;1588;1580;1577;1576;1573;1572;1571;1565;1562;1559;1558;1557;1555;1553;1551;1549;1548;1545;1544;1543;3620;169355;
cardiovascular	cardiovascular-abnormal-lack-detail-labels	path:00380_2	Tryptophan metabolism	Amino Acid Metabolism	0.00206299	3	1565;1559;1543;	11185;8639;314;26;316;501;224;223;220;219;218;217;51166;847;7453;10352;7166;121278;6999;8564;8942;23498;125061;1644;4129;4128;15;9836;84274;60487;56341;55798;55170;54496;51451;51409;3275;29960;27292;24140;131965;114049;10498;10419;10196;438;64816;29785;260293;199974;1588;1580;1577;1576;1573;1572;1571;1565;1562;1559;1558;1557;1555;1553;1551;1549;1548;1545;1544;1543;3620;169355;
cardiovascular	cardiovascular-abnormal-lack-detail-labels	path:00902_1	Monoterpenoid biosynthesis	Biosynthesis of Secondary Metabolites	0.00697548	1	1559;	1559;1557;
cardiovascular	cardiovascular-abnormal-lack-detail-labels	path:00902_3	Monoterpenoid biosynthesis	Biosynthesis of Secondary Metabolites	0.00697548	1	1559;	1559;1557;
cardiovascular	cardiovascular-abnormal-lack-detail-labels	path:00902_4	Monoterpenoid biosynthesis	Biosynthesis of Secondary Metabolites	0.00697548	1	1559;	1559;1557;
cardiovascular	cardiovascular-abnormal-lack-detail-labels	path:00903_4	Limonene and pinene degradation	Biosynthesis of Secondary Metabolites	0.00697548	1	1559;	1559;1557;
cardiovascular	cardiovascular-abnormal-lack-detail-labels	path:00903_6	Limonene and pinene degradation	Biosynthesis of Secondary Metabolites	0.00697548	1	1559;	1559;1557;
cardiovascular	cardiovascular-abnormal-lack-detail-labels	path:00903_8	Limonene and pinene degradation	Biosynthesis of Secondary Metabolites	0.00697548	1	1559;	1559;1557;
cardiovascular	cardiovascular-disease-lack-detail-labels	path:00590_3	Arachidonic acid metabolism	Lipid Metabolism	5.60668e-07	6	240;5743;2876;1565;1559;1543;	4056;4048;240;8681;84647;8399;8398;81579;64600;5322;5321;5320;5319;50487;30814;26279;100137049;5743;5742;239;8529;4051;2882;2880;2879;2878;2877;2876;257202;242;247;246;284541;1579;64816;29785;260293;199974;1588;1580;1577;1576;1573;1572;1571;1565;1562;1559;1558;1557;1555;1553;1551;1549;1548;1545;1544;1543;2053;
cardiovascular	cardiovascular-disease-lack-detail-labels	path:00590_5	Arachidonic acid metabolism	Lipid Metabolism	6.85207e-07	6	240;5743;2876;1565;1559;1543;	91227;2686;2678;4056;4048;240;8681;84647;8399;8398;81579;64600;5322;5321;5320;5319;50487;30814;26279;100137049;5743;5742;239;8529;4051;2882;2880;2879;2878;2877;2876;257202;242;247;246;284541;1579;64816;29785;260293;199974;1588;1580;1577;1576;1573;1572;1571;1565;1562;1559;1558;1557;1555;1553;1551;1549;1548;1545;1544;1543;
cardiovascular	cardiovascular-disease-lack-detail-labels	path:00590_1	Arachidonic acid metabolism	Lipid Metabolism	1.00251e-06	6	240;5743;2876;1565;1559;1543;	5730;27306;6916;9536;80142;5740;4056;4048;240;8681;84647;8399;8398;81579;64600;5322;5321;5320;5319;50487;30814;26279;100137049;5743;5742;239;8529;4051;2882;2880;2879;2878;2877;2876;257202;242;247;246;284541;1579;64816;29785;260293;199974;1588;1580;1577;1576;1573;1572;1571;1565;1562;1559;1558;1557;1555;1553;1551;1549;1548;1545;1544;1543;2053;
cardiovascular	cardiovascular-disease-lack-detail-labels	path:00361_2	gamma-Hexachlorocyclohexane degradation	Xenobiotics Biodegradation and Metabolism	3.67747e-06	5	1565;1559;1543;5445;5444;	64816;29785;260293;199974;1588;1580;1577;1576;1573;1572;1571;1565;1562;1559;1558;1557;1555;1553;1551;1549;1548;1545;1544;1543;8560;123099;5446;5445;5444;93650;55;54;53;52;51205;251;250;249;248;9249;51635;207063;115817;10202;51004;10229;
cardiovascular	cardiovascular-disease-lack-detail-labels	path:00590_4	Arachidonic acid metabolism	Lipid Metabolism	5.05371e-06	5	240;5743;1565;1559;1543;	240;8681;84647;8399;8398;81579;64600;5322;5321;5320;5319;50487;30814;26279;100137049;5743;5742;239;8529;4051;242;247;246;284541;1579;64816;29785;260293;199974;1588;1580;1577;1576;1573;1572;1571;1565;1562;1559;1558;1557;1555;1553;1551;1549;1548;1545;1544;1543;
cardiovascular	cardiovascular-disease-lack-detail-labels	path:00590_6	Arachidonic acid metabolism	Lipid Metabolism	1.27392e-05	5	240;5743;1565;1559;1543;	874;873;10901;5730;27306;8644;6916;9536;80142;5740;240;8681;84647;8399;8398;81579;64600;5322;5321;5320;5319;50487;30814;26279;100137049;5743;5742;239;8529;4051;242;247;246;284541;1579;64816;29785;260293;199974;1588;1580;1577;1576;1573;1572;1571;1565;1562;1559;1558;1557;1555;1553;1551;1549;1548;1545;1544;1543;
cardiovascular	cardiovascular-disease-lack-detail-labels	path:00150_2	Androgen and estrogen metabolism	Lipid Metabolism	2.37883e-05	5	1585;1565;1559;1543;54658;	412;6822;6820;83875;3284;3283;1585;1584;3291;3290;1109;3293;64816;29785;260293;199974;1588;1580;1577;1576;1573;1572;1571;1565;1562;1559;1558;1557;1555;1553;1551;1549;1548;1545;1544;1543;6716;6715;6718;415;414;6783;7923;51478;51144;3294;3292;51004;10229;79799;7367;7366;7365;7364;7363;54659;54658;54657;54600;54579;54578;54577;54576;54575;54490;10941;10720;
cardiovascular	cardiovascular-disease-lack-detail-labels	path:00591_1	Linoleic acid metabolism	Lipid Metabolism	5.62565e-05	4	240;1565;1559;1543;	240;8681;84647;8399;8398;81579;64600;5322;5321;5320;5319;50487;30814;26279;100137049;247;246;64816;29785;260293;199974;1588;1580;1577;1576;1573;1572;1571;1565;1562;1559;1558;1557;1555;1553;1551;1549;1548;1545;1544;1543;
cardiovascular	cardiovascular-disease-lack-detail-labels	path:00150_1	Androgen and estrogen metabolism	Lipid Metabolism	6.70175e-05	5	1585;1565;1559;1543;54658;	412;6822;6820;83875;3284;3283;1585;1584;1109;3293;64816;29785;260293;199974;1588;1580;1577;1576;1573;1572;1571;1565;1562;1559;1558;1557;1555;1553;1551;1549;1548;1545;1544;1543;6716;6715;6718;415;414;6783;7923;51478;51144;3294;3292;51004;10229;9836;84274;60487;56341;55798;55170;54496;51451;51409;3275;29960;27292;24140;131965;114049;10498;10419;10196;79799;7367;7366;7365;7364;7363;54659;54658;54657…
cardiovascular	cardiovascular-disease-lack-detail-labels	path:00670_1	One carbon pool by folate	Metabolism of Cofactors and Vitamins	6.89416e-05	3	4524;6470;4548;	4524;6472;6470;1719;471;25902;10840;123263;275;10588;4522;10797;2618;10841;4548;7298;
cardiovascular	cardiovascular-disease-lack-detail-labels	path:00680_4	Methane metabolism	Energy Metabolism	7.70483e-05	2	4524;6470;	4524;6472;6470;
cardiovascular	cardiovascular-disease-lack-detail-labels	path:00232_1	Caffeine metabolism	Biosynthesis of Secondary Metabolites	0.000345648	3	1565;1559;1543;	9;10;7498;64816;29785;260293;199974;1588;1580;1577;1576;1573;1572;1571;1565;1562;1559;1558;1557;1555;1553;1551;1549;1548;1545;1544;1543;
cardiovascular	cardiovascular-disease-lack-detail-labels	path:00232_2	Caffeine metabolism	Biosynthesis of Secondary Metabolites	0.000345648	3	1565;1559;1543;	9;10;7498;64816;29785;260293;199974;1588;1580;1577;1576;1573;1572;1571;1565;1562;1559;1558;1557;1555;1553;1551;1549;1548;1545;1544;1543;
cardiovascular	cardiovascular-disease-lack-detail-labels	path:00980_1	Metabolism of xenobiotics by cytochrome P450	Fluorene degradation	0.000753904	4	54658;1565;1559;1543;	8644;27294;1646;1645;1109;2052;137872;131;130;128;127;126;125;124;222;221;220;218;79799;7367;7366;7365;7364;7363;54659;54658;54657;54600;54579;54578;54577;54576;54575;54490;10941;10720;9446;4259;4258;4257;373156;2954;2953;2952;2950;2949;2948;2947;2946;2944;2941;2940;2939;2938;221357;119391;64816;29785;260293;199974;1588;1580;1577;1576;1573;1572;1571;1565;1562;1559;1558;1557;1555;1553;1551;1549;15…
cardiovascular	cardiovascular-disease-lack-detail-labels	path:00071_2	Fatty acid metabolism	Lipid Metabolism	0.0011959	3	1565;1559;1543;	64816;29785;260293;199974;1588;1580;1577;1576;1573;1572;1571;1565;1562;1559;1558;1557;1555;1553;1551;1549;1548;1545;1544;1543;501;224;223;220;219;218;217;137872;131;130;128;127;126;125;124;284541;1579;
cardiovascular	cardiovascular-disease-lack-detail-labels	path:00260_5	Glycine, serine and threonine metabolism	Amino Acid Metabolism	0.00137527	2	6470;875;	10993;6472;6470;5723;6301;54938;29968;875;26227;189;132158;
cardiovascular	cardiovascular-disease-lack-detail-labels	path:00363_2	Bisphenol A degradation	Xenobiotics Biodegradation and Metabolism	0.00333333	2	5445;5444;	9249;51635;207063;115817;10202;80270;57665;57016;51144;51109;145226;112724;5446;5445;5444;51004;10229;
cardiovascular	cardiovascular-disease-lack-detail-labels	path:00380_1	Tryptophan metabolism	Amino Acid Metabolism	0.00357849	3	1565;1559;1543;	11185;8639;314;26;7453;10352;7166;121278;6999;8942;125061;1644;4129;4128;15;9836;84274;60487;56341;55798;55170;54496;51451;51409;3275;29960;27292;24140;131965;114049;10498;10419;10196;438;64816;29785;260293;199974;1588;1580;1577;1576;1573;1572;1571;1565;1562;1559;1558;1557;1555;1553;1551;1549;1548;1545;1544;1543;3620;169355;
cardiovascular	cardiovascular-disease-lack-detail-labels	path:00271_8	Methionine metabolism	Amino Acid Metabolism	0.00416336	2	4548;875;	79947;27235;1352;1789;1788;1787;1786;23382;191;4143;27430;635;92935;4141;4548;875;1491;6898;64850;
cardiovascular	cardiovascular-disease-lack-detail-labels	path:00380_4	Tryptophan metabolism	Amino Acid Metabolism	0.00429312	3	1565;1559;1543;	11185;8639;314;26;51166;847;7453;10352;7166;121278;6999;8564;8942;23498;125061;1644;4129;4128;15;9836;84274;60487;56341;55798;55170;54496;51451;51409;3275;29960;27292;24140;131965;114049;10498;10419;10196;438;64816;29785;260293;199974;1588;1580;1577;1576;1573;1572;1571;1565;1562;1559;1558;1557;1555;1553;1551;1549;1548;1545;1544;1543;3620;169355;
cardiovascular	cardiovascular-disease-lack-detail-labels	path:00260_10	Glycine, serine and threonine metabolism	Amino Acid Metabolism	0.0046106	2	6470;875;	27232;2731;64902;10993;23464;212;211;1610;6472;6470;5723;6301;54938;1757;51268;80222;6897;2628;875;189;
cardiovascular	cardiovascular-disease-lack-detail-labels	path:00271_7	Methionine metabolism	Amino Acid Metabolism	0.0046106	2	4548;875;	79947;27235;1352;1789;1788;1787;1786;23382;191;4143;27430;635;123263;92935;4141;4548;875;262;6898;64850;
cardiovascular	cardiovascular-disease-lack-detail-labels	path:00380_13	Tryptophan metabolism	Amino Acid Metabolism	0.00488192	3	1565;1559;1543;	11185;8639;314;26;4799;316;501;224;223;220;219;218;217;7453;10352;7166;121278;6999;1644;4129;4128;15;9836;84274;60487;56341;55798;55170;54496;51451;51409;3275;29960;27292;24140;131965;114049;10498;10419;10196;438;64816;29785;260293;199974;1588;1580;1577;1576;1573;1572;1571;1565;1562;1559;1558;1557;1555;1553;1551;1549;1548;1545;1544;1543;3620;169355;
cardiovascular	cardiovascular-disease-lack-detail-labels	path:00380_3	Tryptophan metabolism	Amino Acid Metabolism	0.0053002	3	1565;1559;1543;	11185;8639;314;26;4799;316;501;224;223;220;219;218;217;7453;10352;7166;121278;6999;8942;125061;1644;4129;4128;15;9836;84274;60487;56341;55798;55170;54496;51451;51409;3275;29960;27292;24140;131965;114049;10498;10419;10196;438;64816;29785;260293;199974;1588;1580;1577;1576;1573;1572;1571;1565;1562;1559;1558;1557;1555;1553;1551;1549;1548;1545;1544;1543;3620;169355;
cardiovascular	cardiovascular-disease-lack-detail-labels	path:00380_2	Tryptophan metabolism	Amino Acid Metabolism	0.00596695	3	1565;1559;1543;	11185;8639;314;26;316;501;224;223;220;219;218;217;51166;847;7453;10352;7166;121278;6999;8564;8942;23498;125061;1644;4129;4128;15;9836;84274;60487;56341;55798;55170;54496;51451;51409;3275;29960;27292;24140;131965;114049;10498;10419;10196;438;64816;29785;260293;199974;1588;1580;1577;1576;1573;1572;1571;1565;1562;1559;1558;1557;1555;1553;1551;1549;1548;1545;1544;1543;3620;169355;
cardiovascular	cardiovascular-disease-lack-detail-labels	path:00860_14	Porphyrin and chlorophyll metabolism	Metabolism of Cofactors and Vitamins	0.00607846	2	54658;3162;	79799;7367;7366;7365;7364;7363;54659;54658;54657;54600;54579;54578;54577;54576;54575;54490;10941;10720;645;644;3163;3162;2990;
cardiovascular	cardiovascular-disease-lack-detail-labels	path:00260_6	Glycine, serine and threonine metabolism	Amino Acid Metabolism	0.00660906	2	6470;875;	27232;1738;275;2731;64902;10993;23464;212;211;1610;6472;6470;5723;6301;54938;1757;51268;80222;6897;2628;875;29958;2593;189;
cardiovascular	cardiovascular-disease-lack-detail-labels	path:00260_8	Glycine, serine and threonine metabolism	Amino Acid Metabolism	0.00660906	2	6470;875;	27232;275;2731;64902;10993;23464;212;211;1610;6472;6470;5723;6301;54938;1757;51268;29968;80222;6897;2628;23761;1491;875;189;
cardiovascular	cardiovascular-disease-lack-detail-labels	path:00860_6	Porphyrin and chlorophyll metabolism	Metabolism of Cofactors and Vitamins	0.00715995	2	54658;3162;	79799;7367;7366;7365;7364;7363;54659;54658;54657;54600;54579;54578;54577;54576;54575;54490;10941;10720;645;644;3163;3162;94033;2495;1356;
cardiovascular	cardiovascular-disease-lack-detail-labels	path:00500_4	Starch and sucrose metabolism	Carbohydrate Metabolism	0.00773091	2	54658;5167;	2998;2997;2990;79799;7367;7366;7365;7364;7363;54659;54658;54657;54600;54579;54578;54577;54576;54575;54490;10941;10720;7360;7358;5169;5167;80146;
cardiovascular	carotid-and-femoral-artery-stiffness	path:00140_1	C21-Steroid hormone metabolism	Lipid Metabolism	0.00135585	1	1585;	6718;1586;1583;1589;3291;3290;1109;3284;3283;1585;1584;
cardiovascular	carotid-and-femoral-artery-stiffness	path:00150_2	Androgen and estrogen metabolism	Lipid Metabolism	0.00823935	1	1585;	412;6822;6820;83875;3284;3283;1585;1584;3291;3290;1109;3293;64816;29785;260293;199974;1588;1580;1577;1576;1573;1572;1571;1565;1562;1559;1558;1557;1555;1553;1551;1549;1548;1545;1544;1543;6716;6715;6718;415;414;6783;7923;51478;51144;3294;3292;51004;10229;79799;7367;7366;7365;7364;7363;54659;54658;54657;54600;54579;54578;54577;54576;54575;54490;10941;10720;
cardiovascular	carotid-artery-stenosis	path:00330_5	Arginine and proline metabolism	Amino Acid Metabolism	0.00213579	1	4846;	384;383;4846;4843;4842;5917;57038;4942;5009;445;2628;2593;435;
cardiovascular	carotid-artery-stenosis	path:00330_4	Arginine and proline metabolism	Amino Acid Metabolism	0.00279226	1	4846;	384;383;4846;4843;4842;5917;57038;4942;5009;2628;2593;548596;1160;1159;1158;1152;435;
cardiovascular	carotid-artery-stenosis	path:00561_4	Glycerolipid metabolism	Lipid Metabolism	0.00557867	1	3990;	3938;2720;4023;10327;501;224;223;220;219;218;217;231;2712;2710;64122;54981;27231;23729;118672;26007;57678;11343;55750;8694;84649;9388;8513;80339;5408;5407;5406;3990;3988;1056;
cardiovascular	cerebral-amyloid-angiopathy;-senile-plaques	path:00363_2	Bisphenol A degradation	Xenobiotics Biodegradation and Metabolism	0.00488164	1	5444;	9249;51635;207063;115817;10202;80270;57665;57016;51144;51109;145226;112724;5446;5445;5444;51004;10229;
cardiovascular	cerebral-infarction	path:00680_4	Methane metabolism	Energy Metabolism	0.00209489	1	4524;	4524;6472;6470;
cardiovascular	cerebral-infarction	path:00450_5	Selenoamino acid metabolism	Metabolism of Other Amino Acids	0.00557718	1	875;	91227;2686;2678;1491;875;51540;22929;22928;
cardiovascular	cerebral-infarction	path:00260_5	Glycine, serine and threonine metabolism	Amino Acid Metabolism	0.00766107	1	875;	10993;6472;6470;5723;6301;54938;29968;875;26227;189;132158;
cardiovascular	cerebral-infarction	path:00590_7	Arachidonic acid metabolism	Lipid Metabolism	0.00766107	1	5740;	874;873;10901;5730;27306;6916;9536;80142;5740;5743;5742;
cardiovascular	cerebrovascular-disease	path:00670_1	One carbon pool by folate	Metabolism of Cofactors and Vitamins	0.000547941	2	4524;4548;	4524;6472;6470;1719;471;25902;10840;123263;275;10588;4522;10797;2618;10841;4548;7298;
cardiovascular	cerebrovascular-disease	path:00271_8	Methionine metabolism	Amino Acid Metabolism	0.000777554	2	4548;875;	79947;27235;1352;1789;1788;1787;1786;23382;191;4143;27430;635;92935;4141;4548;875;1491;6898;64850;
cardiovascular	cerebrovascular-disease	path:00271_7	Methionine metabolism	Amino Acid Metabolism	0.000862745	2	4548;875;	79947;27235;1352;1789;1788;1787;1786;23382;191;4143;27430;635;123263;92935;4141;4548;875;262;6898;64850;
cardiovascular	cerebrovascular-disease	path:00680_4	Methane metabolism	Energy Metabolism	0.00652145	1	4524;	4524;6472;6470;
cardiovascular	cholesterol-related	path:00071_2	Fatty acid metabolism	Lipid Metabolism	0.000115726	3	1571;131;125;	64816;29785;260293;199974;1588;1580;1577;1576;1573;1572;1571;1565;1562;1559;1558;1557;1555;1553;1551;1549;1548;1545;1544;1543;501;224;223;220;219;218;217;137872;131;130;128;127;126;125;124;284541;1579;
cardiovascular	cholesterol-related	path:00120_8	Bile acid biosynthesis	Lipid Metabolism	0.000144418	2	6646;1581;	6718;3988;1056;8435;6646;1581;51004;10229;
cardiovascular	cholesterol-related	path:00361_2	gamma-Hexachlorocyclohexane degradation	Xenobiotics Biodegradation and Metabolism	0.000163458	3	1571;5445;5444;	64816;29785;260293;199974;1588;1580;1577;1576;1573;1572;1571;1565;1562;1559;1558;1557;1555;1553;1551;1549;1548;1545;1544;1543;8560;123099;5446;5445;5444;93650;55;54;53;52;51205;251;250;249;248;9249;51635;207063;115817;10202;51004;10229;
cardiovascular	cholesterol-related	path:00120_5	Bile acid biosynthesis	Lipid Metabolism	0.000282422	2	131;125;	6718;1109;1593;137872;131;130;128;127;126;125;124;
cardiovascular	cholesterol-related	path:00641_1	3-Chloroacrylic acid degradation	Fluorene degradation	0.000535989	2	131;125;	501;224;223;220;219;218;217;137872;131;130;128;127;126;125;124;
cardiovascular	cholesterol-related	path:00120_3	Bile acid biosynthesis	Lipid Metabolism	0.000692185	2	131;125;	1593;501;224;223;220;219;218;217;137872;131;130;128;127;126;125;124;10998;
cardiovascular	cholesterol-related	path:00120_4	Bile acid biosynthesis	Lipid Metabolism	0.000692185	2	131;125;	1109;1593;501;224;223;220;219;218;217;137872;131;130;128;127;126;125;124;
cardiovascular	cholesterol-related	path:00363_2	Bisphenol A degradation	Xenobiotics Biodegradation and Metabolism	0.000692185	2	5445;5444;	9249;51635;207063;115817;10202;80270;57665;57016;51144;51109;145226;112724;5446;5445;5444;51004;10229;
cardiovascular	cholesterol-related	path:00980_1	Metabolism of xenobiotics by cytochrome P450	Fluorene degradation	0.000837064	3	131;125;1571;	8644;27294;1646;1645;1109;2052;137872;131;130;128;127;126;125;124;222;221;220;218;79799;7367;7366;7365;7364;7363;54659;54658;54657;54600;54579;54578;54577;54576;54575;54490;10941;10720;9446;4259;4258;4257;373156;2954;2953;2952;2950;2949;2948;2947;2946;2944;2941;2940;2939;2938;221357;119391;64816;29785;260293;199974;1588;1580;1577;1576;1573;1572;1571;1565;1562;1559;1558;1557;1555;1553;1551;1549;15…
cardiovascular	cholesterol-related	path:00120_2	Bile acid biosynthesis	Lipid Metabolism	0.00139028	2	131;125;	501;224;223;220;219;218;217;137872;131;130;128;127;126;125;124;37;36;28976;27034;3032;30;10449;570;10998;
cardiovascular	cholesterol-related	path:00624_3	1- and 2-Methylnaphthalene degradation	Xenobiotics Biodegradation and Metabolism	0.00150895	2	131;125;	137872;131;130;128;127;126;125;124;51004;10229;201562;9197;8260;80339;7994;79071;60481;54898;51126;51100;253558;24142;23522;157570;114799;
cardiovascular	cholesterol-related	path:00350_10	Tyrosine metabolism	Amino Acid Metabolism	0.00203009	2	131;125;	316;8639;314;26;51004;10229;376497;11001;11000;10999;1644;1621;5409;137872;131;130;128;127;126;125;124;1312;222;221;220;218;4129;4128;7299;
cardiovascular	cholesterol-related	path:00624_5	1- and 2-Methylnaphthalene degradation	Xenobiotics Biodegradation and Metabolism	0.00203009	2	131;125;	37;36;28976;27034;137872;131;130;128;127;126;125;124;51004;10229;201562;9197;8260;80339;7994;79071;60481;54898;51126;51100;253558;24142;23522;157570;114799;
cardiovascular	cholesterol-related	path:00624_6	1- and 2-Methylnaphthalene degradation	Xenobiotics Biodegradation and Metabolism	0.00203009	2	131;125;	37;36;28976;27034;137872;131;130;128;127;126;125;124;51004;10229;201562;9197;8260;80339;7994;79071;60481;54898;51126;51100;253558;24142;23522;157570;114799;
cardiovascular	cholesterol-related	path:00350_3	Tyrosine metabolism	Amino Acid Metabolism	0.00217189	2	131;125;	8639;314;26;51004;10229;6898;7054;2806;2805;7173;1644;1621;5409;137872;131;130;128;127;126;125;124;1312;222;221;220;218;4129;4128;7299;1638;
cardiovascular	cholesterol-related	path:00350_11	Tyrosine metabolism	Amino Acid Metabolism	0.00231826	2	131;125;	8639;314;26;51004;10229;6898;7054;3242;4282;2806;2805;7173;1644;1621;137872;131;130;128;127;126;125;124;1312;222;221;220;218;4129;4128;7299;1638;
cardiovascular	cholesterol-related	path:00624_1	1- and 2-Methylnaphthalene degradation	Xenobiotics Biodegradation and Metabolism	0.00246917	2	131;125;	37;36;28976;27034;9249;51635;207063;115817;10202;137872;131;130;128;127;126;125;124;201562;9197;8260;80339;7994;79071;60481;54898;51126;51100;253558;24142;23522;157570;114799;
cardiovascular	cholesterol-related	path:00624_4	1- and 2-Methylnaphthalene degradation	Xenobiotics Biodegradation and Metabolism	0.00246917	2	131;125;	37;36;28976;27034;9249;51635;207063;115817;10202;137872;131;130;128;127;126;125;124;201562;9197;8260;80339;7994;79071;60481;54898;51126;51100;253558;24142;23522;157570;114799;
cardiovascular	cholesterol-related	path:00350_7	Tyrosine metabolism	Amino Acid Metabolism	0.0026246	2	131;125;	316;8639;314;26;51004;10229;6898;376497;11001;11000;10999;2806;2805;1644;1621;5409;137872;131;130;128;127;126;125;124;1312;222;221;220;218;4129;4128;7299;1638;
cardiovascular	cholesterol-related	path:00561_4	Glycerolipid metabolism	Lipid Metabolism	0.00278453	2	4023;3990;	3938;2720;4023;10327;501;224;223;220;219;218;217;231;2712;2710;64122;54981;27231;23729;118672;26007;57678;11343;55750;8694;84649;9388;8513;80339;5408;5407;5406;3990;3988;1056;
cardiovascular	cholesterol-related	path:00010_1	Glycolysis / Gluconeogenesis	Carbohydrate Metabolism	0.00294894	2	131;125;	1738;2027;2026;2023;5315;5313;92483;3948;3945;3939;160287;1737;5162;5161;5160;137872;131;130;128;127;126;125;124;10327;222;221;84532;55902;501;224;223;220;219;218;217;
cardiovascular	cholesterol-related	path:00350_4	Tyrosine metabolism	Amino Acid Metabolism	0.00294894	2	131;125;	316;8639;314;26;51004;10229;6898;7054;376497;11001;11000;10999;2806;2805;7173;1644;1621;5409;137872;131;130;128;127;126;125;124;1312;222;221;220;218;4129;4128;7299;1638;
cardiovascular	cholesterol-related	path:00350_12	Tyrosine metabolism	Amino Acid Metabolism	0.00442303	2	131;125;	316;8639;314;26;6898;376497;11001;11000;10999;9197;8260;80339;7994;79071;60481;54898;51126;51100;253558;24142;23522;157570;114799;3242;4282;2806;2805;3081;137872;131;130;128;127;126;125;124;1312;222;221;220;218;4129;4128;
cardiovascular	cholesterol-related	path:00350_13	Tyrosine metabolism	Amino Acid Metabolism	0.00548463	2	131;125;	9836;84274;60487;56341;55798;55170;54496;51451;51409;3275;29960;27292;24140;131965;114049;10498;10419;10196;8639;314;26;51004;10229;6898;7054;2806;2805;7173;1644;1621;5409;137872;131;130;128;127;126;125;124;1312;222;221;220;218;4129;4128;7299;1638;
cardiovascular	congenital-heart-disease	path:00670_1	One carbon pool by folate	Metabolism of Cofactors and Vitamins	1.50785e-06	3	4524;4522;4548;	4524;6472;6470;1719;471;25902;10840;123263;275;10588;4522;10797;2618;10841;4548;7298;
cardiovascular	congenital-heart-disease	path:00330_4	Arginine and proline metabolism	Amino Acid Metabolism	0.000269752	2	4846;1158;	384;383;4846;4843;4842;5917;57038;4942;5009;2628;2593;548596;1160;1159;1158;1152;435;
cardiovascular	congenital-heart-disease	path:00271_8	Methionine metabolism	Amino Acid Metabolism	0.000338561	2	4548;875;	79947;27235;1352;1789;1788;1787;1786;23382;191;4143;27430;635;92935;4141;4548;875;1491;6898;64850;
cardiovascular	congenital-heart-disease	path:00271_7	Methionine metabolism	Amino Acid Metabolism	0.000375839	2	4548;875;	79947;27235;1352;1789;1788;1787;1786;23382;191;4143;27430;635;123263;92935;4141;4548;875;262;6898;64850;
cardiovascular	congenital-heart-disease	path:00680_4	Methane metabolism	Energy Metabolism	0.00430981	1	4524;	4524;6472;6470;
cardiovascular	congenital-heart-disease	path:00230_2	Purine metabolism	Nucleotide Metabolism	0.0057424	1	270;	55821;272;271;270;
cardiovascular	congenital-heart-disease	path:00630_2	Glyoxylate and dicarboxylate metabolism	Carbohydrate Metabolism	0.0057424	1	4522;	10797;4522;25902;125061;
cardiovascular	coronary-artery-disease	path:00140_1	C21-Steroid hormone metabolism	Lipid Metabolism	0.00541337	1	1585;	6718;1586;1583;1589;3291;3290;1109;3284;3283;1585;1584;
cardiovascular	coronary-syndrome	path:00590_3	Arachidonic acid metabolism	Lipid Metabolism	1.44378e-11	11	4056;5320;5743;5742;2876;246;1588;1573;1571;1543;2053;	4056;4048;240;8681;84647;8399;8398;81579;64600;5322;5321;5320;5319;50487;30814;26279;100137049;5743;5742;239;8529;4051;2882;2880;2879;2878;2877;2876;257202;242;247;246;284541;1579;64816;29785;260293;199974;1588;1580;1577;1576;1573;1572;1571;1565;1562;1559;1558;1557;1555;1553;1551;1549;1548;1545;1544;1543;2053;
cardiovascular	coronary-syndrome	path:00590_1	Arachidonic acid metabolism	Lipid Metabolism	4.38066e-11	11	4056;5320;5743;5742;2876;246;1588;1573;1571;1543;2053;	5730;27306;6916;9536;80142;5740;4056;4048;240;8681;84647;8399;8398;81579;64600;5322;5321;5320;5319;50487;30814;26279;100137049;5743;5742;239;8529;4051;2882;2880;2879;2878;2877;2876;257202;242;247;246;284541;1579;64816;29785;260293;199974;1588;1580;1577;1576;1573;1572;1571;1565;1562;1559;1558;1557;1555;1553;1551;1549;1548;1545;1544;1543;2053;
cardiovascular	coronary-syndrome	path:00590_5	Arachidonic acid metabolism	Lipid Metabolism	4.73854e-10	10	4056;5320;5743;5742;2876;246;1588;1573;1571;1543;	91227;2686;2678;4056;4048;240;8681;84647;8399;8398;81579;64600;5322;5321;5320;5319;50487;30814;26279;100137049;5743;5742;239;8529;4051;2882;2880;2879;2878;2877;2876;257202;242;247;246;284541;1579;64816;29785;260293;199974;1588;1580;1577;1576;1573;1572;1571;1565;1562;1559;1558;1557;1555;1553;1551;1549;1548;1545;1544;1543;
cardiovascular	coronary-syndrome	path:00361_2	gamma-Hexachlorocyclohexane degradation	Xenobiotics Biodegradation and Metabolism	1.66019e-08	8	1588;1573;1571;1543;5446;5445;5444;52;	64816;29785;260293;199974;1588;1580;1577;1576;1573;1572;1571;1565;1562;1559;1558;1557;1555;1553;1551;1549;1548;1545;1544;1543;8560;123099;5446;5445;5444;93650;55;54;53;52;51205;251;250;249;248;9249;51635;207063;115817;10202;51004;10229;
cardiovascular	coronary-syndrome	path:00590_4	Arachidonic acid metabolism	Lipid Metabolism	2.79627e-08	8	5320;5743;5742;246;1588;1573;1571;1543;	240;8681;84647;8399;8398;81579;64600;5322;5321;5320;5319;50487;30814;26279;100137049;5743;5742;239;8529;4051;242;247;246;284541;1579;64816;29785;260293;199974;1588;1580;1577;1576;1573;1572;1571;1565;1562;1559;1558;1557;1555;1553;1551;1549;1548;1545;1544;1543;
cardiovascular	coronary-syndrome	path:00590_6	Arachidonic acid metabolism	Lipid Metabolism	1.26168e-07	8	5320;5743;5742;246;1588;1573;1571;1543;	874;873;10901;5730;27306;8644;6916;9536;80142;5740;240;8681;84647;8399;8398;81579;64600;5322;5321;5320;5319;50487;30814;26279;100137049;5743;5742;239;8529;4051;242;247;246;284541;1579;64816;29785;260293;199974;1588;1580;1577;1576;1573;1572;1571;1565;1562;1559;1558;1557;1555;1553;1551;1549;1548;1545;1544;1543;
cardiovascular	coronary-syndrome	path:00071_2	Fatty acid metabolism	Lipid Metabolism	3.13211e-06	6	1588;1573;1571;1543;131;125;	64816;29785;260293;199974;1588;1580;1577;1576;1573;1572;1571;1565;1562;1559;1558;1557;1555;1553;1551;1549;1548;1545;1544;1543;501;224;223;220;219;218;217;137872;131;130;128;127;126;125;124;284541;1579;
cardiovascular	coronary-syndrome	path:00591_1	Linoleic acid metabolism	Lipid Metabolism	3.13211e-06	6	5320;246;1588;1573;1571;1543;	240;8681;84647;8399;8398;81579;64600;5322;5321;5320;5319;50487;30814;26279;100137049;247;246;64816;29785;260293;199974;1588;1580;1577;1576;1573;1572;1571;1565;1562;1559;1558;1557;1555;1553;1551;1549;1548;1545;1544;1543;
cardiovascular	coronary-syndrome	path:00232_1	Caffeine metabolism	Biosynthesis of Secondary Metabolites	0.000142224	4	1588;1573;1571;1543;	9;10;7498;64816;29785;260293;199974;1588;1580;1577;1576;1573;1572;1571;1565;1562;1559;1558;1557;1555;1553;1551;1549;1548;1545;1544;1543;
cardiovascular	coronary-syndrome	path:00232_2	Caffeine metabolism	Biosynthesis of Secondary Metabolites	0.000142224	4	1588;1573;1571;1543;	9;10;7498;64816;29785;260293;199974;1588;1580;1577;1576;1573;1572;1571;1565;1562;1559;1558;1557;1555;1553;1551;1549;1548;1545;1544;1543;
cardiovascular	coronary-syndrome	path:00980_1	Metabolism of xenobiotics by cytochrome P450	Fluorene degradation	0.000151324	6	131;125;1588;1573;1571;1543;	8644;27294;1646;1645;1109;2052;137872;131;130;128;127;126;125;124;222;221;220;218;79799;7367;7366;7365;7364;7363;54659;54658;54657;54600;54579;54578;54577;54576;54575;54490;10941;10720;9446;4259;4258;4257;373156;2954;2953;2952;2950;2949;2948;2947;2946;2944;2941;2940;2939;2938;221357;119391;64816;29785;260293;199974;1588;1580;1577;1576;1573;1572;1571;1565;1562;1559;1558;1557;1555;1553;1551;1549;15…
cardiovascular	coronary-syndrome	path:00150_2	Androgen and estrogen metabolism	Lipid Metabolism	0.000556457	5	1585;1588;1573;1571;1543;	412;6822;6820;83875;3284;3283;1585;1584;3291;3290;1109;3293;64816;29785;260293;199974;1588;1580;1577;1576;1573;1572;1571;1565;1562;1559;1558;1557;1555;1553;1551;1549;1548;1545;1544;1543;6716;6715;6718;415;414;6783;7923;51478;51144;3294;3292;51004;10229;79799;7367;7366;7365;7364;7363;54659;54658;54657;54600;54579;54578;54577;54576;54575;54490;10941;10720;
cardiovascular	coronary-syndrome	path:00363_2	Bisphenol A degradation	Xenobiotics Biodegradation and Metabolism	0.000603405	3	5446;5445;5444;	9249;51635;207063;115817;10202;80270;57665;57016;51144;51109;145226;112724;5446;5445;5444;51004;10229;
cardiovascular	coronary-syndrome	path:00271_8	Methionine metabolism	Amino Acid Metabolism	0.000847261	3	635;4548;875;	79947;27235;1352;1789;1788;1787;1786;23382;191;4143;27430;635;92935;4141;4548;875;1491;6898;64850;
cardiovascular	coronary-syndrome	path:00271_7	Methionine metabolism	Amino Acid Metabolism	0.000989457	3	635;4548;875;	79947;27235;1352;1789;1788;1787;1786;23382;191;4143;27430;635;123263;92935;4141;4548;875;262;6898;64850;
cardiovascular	coronary-syndrome	path:00150_1	Androgen and estrogen metabolism	Lipid Metabolism	0.0014704	5	1585;1588;1573;1571;1543;	412;6822;6820;83875;3284;3283;1585;1584;1109;3293;64816;29785;260293;199974;1588;1580;1577;1576;1573;1572;1571;1565;1562;1559;1558;1557;1555;1553;1551;1549;1548;1545;1544;1543;6716;6715;6718;415;414;6783;7923;51478;51144;3294;3292;51004;10229;9836;84274;60487;56341;55798;55170;54496;51451;51409;3275;29960;27292;24140;131965;114049;10498;10419;10196;79799;7367;7366;7365;7364;7363;54659;54658;54657…
cardiovascular	coronary-syndrome	path:00500_9	Starch and sucrose metabolism	Carbohydrate Metabolism	0.00215919	3	2645;5236;5167;	5837;5836;5834;11181;178;2821;2645;57818;2538;5238;5236;2998;2997;7360;7358;5169;5167;6476;8972;2595;2548;3101;3099;3098;57733;2629;
cardiovascular	coronary-syndrome	path:00500_3	Starch and sucrose metabolism	Carbohydrate Metabolism	0.00267373	2	5236;5167;	5837;5836;5834;5238;5236;7360;5169;5167;
cardiovascular	coronary-syndrome	path:00500_8	Starch and sucrose metabolism	Carbohydrate Metabolism	0.00296839	3	2645;5236;5167;	5837;5836;5834;84569;280;279;278;277;276;11181;2632;178;2645;57818;2538;5238;5236;7360;5169;5167;6476;8972;2595;2548;3101;3099;3098;57733;2629;
cardiovascular	coronary-syndrome	path:00380_1	Tryptophan metabolism	Amino Acid Metabolism	0.00305536	4	1588;1573;1571;1543;	11185;8639;314;26;7453;10352;7166;121278;6999;8942;125061;1644;4129;4128;15;9836;84274;60487;56341;55798;55170;54496;51451;51409;3275;29960;27292;24140;131965;114049;10498;10419;10196;438;64816;29785;260293;199974;1588;1580;1577;1576;1573;1572;1571;1565;1562;1559;1558;1557;1555;1553;1551;1549;1548;1545;1544;1543;3620;169355;
cardiovascular	coronary-syndrome	path:00271_2	Methionine metabolism	Amino Acid Metabolism	0.00341505	2	635;4548;	4143;27430;635;92935;4141;4548;58478;6898;64850;
cardiovascular	coronary-syndrome	path:00500_7	Starch and sucrose metabolism	Carbohydrate Metabolism	0.00359843	3	2645;5236;5167;	5837;5836;5834;84569;280;279;278;277;276;11181;2632;178;2645;57818;2538;5238;5236;2998;2997;7360;5169;5167;6476;8972;2595;2548;3101;3099;3098;57733;2629;
cardiovascular	coronary-syndrome	path:00380_4	Tryptophan metabolism	Amino Acid Metabolism	0.00385956	4	1588;1573;1571;1543;	11185;8639;314;26;51166;847;7453;10352;7166;121278;6999;8564;8942;23498;125061;1644;4129;4128;15;9836;84274;60487;56341;55798;55170;54496;51451;51409;3275;29960;27292;24140;131965;114049;10498;10419;10196;438;64816;29785;260293;199974;1588;1580;1577;1576;1573;1572;1571;1565;1562;1559;1558;1557;1555;1553;1551;1549;1548;1545;1544;1543;3620;169355;
cardiovascular	coronary-syndrome	path:00500_1	Starch and sucrose metabolism	Carbohydrate Metabolism	0.00430422	3	2645;5236;5167;	5837;5836;5834;84569;280;279;278;277;276;11181;2632;178;2821;2645;57818;2538;5238;5236;2998;2997;7360;7358;5169;5167;6476;8972;2595;2548;3101;3099;3098;57733;2629;
cardiovascular	coronary-syndrome	path:00380_13	Tryptophan metabolism	Amino Acid Metabolism	0.00454909	4	1588;1573;1571;1543;	11185;8639;314;26;4799;316;501;224;223;220;219;218;217;7453;10352;7166;121278;6999;1644;4129;4128;15;9836;84274;60487;56341;55798;55170;54496;51451;51409;3275;29960;27292;24140;131965;114049;10498;10419;10196;438;64816;29785;260293;199974;1588;1580;1577;1576;1573;1572;1571;1565;1562;1559;1558;1557;1555;1553;1551;1549;1548;1545;1544;1543;3620;169355;
cardiovascular	coronary-syndrome	path:00380_3	Tryptophan metabolism	Amino Acid Metabolism	0.00505211	4	1588;1573;1571;1543;	11185;8639;314;26;4799;316;501;224;223;220;219;218;217;7453;10352;7166;121278;6999;8942;125061;1644;4129;4128;15;9836;84274;60487;56341;55798;55170;54496;51451;51409;3275;29960;27292;24140;131965;114049;10498;10419;10196;438;64816;29785;260293;199974;1588;1580;1577;1576;1573;1572;1571;1565;1562;1559;1558;1557;1555;1553;1551;1549;1548;1545;1544;1543;3620;169355;
cardiovascular	coronary-syndrome	path:00120_5	Bile acid biosynthesis	Lipid Metabolism	0.00514917	2	131;125;	6718;1109;1593;137872;131;130;128;127;126;125;124;
cardiovascular	coronary-syndrome	path:00140_1	C21-Steroid hormone metabolism	Lipid Metabolism	0.00514917	2	1586;1585;	6718;1586;1583;1589;3291;3290;1109;3284;3283;1585;1584;
cardiovascular	coronary-syndrome	path:00590_7	Arachidonic acid metabolism	Lipid Metabolism	0.00514917	2	5743;5742;	874;873;10901;5730;27306;6916;9536;80142;5740;5743;5742;
cardiovascular	coronary-syndrome	path:00380_2	Tryptophan metabolism	Amino Acid Metabolism	0.00587447	4	1588;1573;1571;1543;	11185;8639;314;26;316;501;224;223;220;219;218;217;51166;847;7453;10352;7166;121278;6999;8564;8942;23498;125061;1644;4129;4128;15;9836;84274;60487;56341;55798;55170;54496;51451;51409;3275;29960;27292;24140;131965;114049;10498;10419;10196;438;64816;29785;260293;199974;1588;1580;1577;1576;1573;1572;1571;1565;1562;1559;1558;1557;1555;1553;1551;1549;1548;1545;1544;1543;3620;169355;
cardiovascular	coronary-syndrome	path:00480_2	Glutathione metabolism	Metabolism of Other Amino Acids	0.00595297	3	2730;2729;2876;	9446;4259;4258;4257;373156;2954;2953;2952;2950;2949;2948;2947;2946;2944;2941;2940;2939;2938;221357;119391;26873;2730;2729;2937;2936;51060;2882;2880;2879;2878;2877;2876;257202;91227;2686;2678;290;
cardiovascular	coronary-syndrome	path:00500_10	Starch and sucrose metabolism	Carbohydrate Metabolism	0.00646951	4	7486;2645;5236;5167;	9416;9401;9400;8886;84893;8467;8438;79132;79039;79009;7486;728849;6595;64135;641;5965;57697;57696;57634;57089;55308;54606;546;54514;54456;51428;51202;4521;317781;25788;254552;23517;23400;23132;23064;23020;2071;2068;1763;11164;11056;10973;10856;5837;5836;5834;84569;280;279;278;277;276;2632;178;2821;2645;57818;2538;5238;5236;2998;2997;7360;5169;5167;6476;8972;2595;2548;3101;3099;3098;57733;2629;
cardiovascular	coronary-syndrome	path:00480_1	Glutathione metabolism	Metabolism of Other Amino Acids	0.00740553	3	2730;2729;2876;	9446;4259;4258;4257;373156;2954;2953;2952;2950;2949;2948;2947;2946;2944;2941;2940;2939;2938;221357;119391;26873;2730;2729;2937;2936;3418;3417;2539;51060;2882;2880;2879;2878;2877;2876;257202;91227;2686;2678;290;
cardiovascular	coronary-syndrome	path:00010_9	Glycolysis / Gluconeogenesis	Carbohydrate Metabolism	0.00957525	2	2645;5236;	57818;2538;130589;2645;3101;3099;3098;5238;5236;2821;8789;2203;5214;5213;5211;
cardiovascular	coronary-syndrome	path:00641_1	3-Chloroacrylic acid degradation	Fluorene degradation	0.00957525	2	131;125;	501;224;223;220;219;218;217;137872;131;130;128;127;126;125;124;
cardiovascular	dementia	path:00480_2	Glutathione metabolism	Metabolism of Other Amino Acids	0.00606979	1	9446;	9446;4259;4258;4257;373156;2954;2953;2952;2950;2949;2948;2947;2946;2944;2941;2940;2939;2938;221357;119391;26873;2730;2729;2937;2936;51060;2882;2880;2879;2878;2877;2876;257202;91227;2686;2678;290;
cardiovascular	dementia	path:00480_1	Glutathione metabolism	Metabolism of Other Amino Acids	0.00656072	1	9446;	9446;4259;4258;4257;373156;2954;2953;2952;2950;2949;2948;2947;2946;2944;2941;2940;2939;2938;221357;119391;26873;2730;2729;2937;2936;3418;3417;2539;51060;2882;2880;2879;2878;2877;2876;257202;91227;2686;2678;290;
cardiovascular	diabetes	path:00361_2	gamma-Hexachlorocyclohexane degradation	Xenobiotics Biodegradation and Metabolism	7.93465e-05	3	1543;5445;5444;	64816;29785;260293;199974;1588;1580;1577;1576;1573;1572;1571;1565;1562;1559;1558;1557;1555;1553;1551;1549;1548;1545;1544;1543;8560;123099;5446;5445;5444;93650;55;54;53;52;51205;251;250;249;248;9249;51635;207063;115817;10202;51004;10229;
cardiovascular	diabetes	path:00363_2	Bisphenol A degradation	Xenobiotics Biodegradation and Metabolism	0.0004273	2	5445;5444;	9249;51635;207063;115817;10202;80270;57665;57016;51144;51109;145226;112724;5446;5445;5444;51004;10229;
cardiovascular	diabetes	path:00500_9	Starch and sucrose metabolism	Carbohydrate Metabolism	0.00101062	2	2645;5167;	5837;5836;5834;11181;178;2821;2645;57818;2538;5238;5236;2998;2997;7360;7358;5169;5167;6476;8972;2595;2548;3101;3099;3098;57733;2629;
cardiovascular	diabetes	path:00500_8	Starch and sucrose metabolism	Carbohydrate Metabolism	0.00125815	2	2645;5167;	5837;5836;5834;84569;280;279;278;277;276;11181;2632;178;2645;57818;2538;5238;5236;7360;5169;5167;6476;8972;2595;2548;3101;3099;3098;57733;2629;
cardiovascular	diabetes	path:00500_7	Starch and sucrose metabolism	Carbohydrate Metabolism	0.00143768	2	2645;5167;	5837;5836;5834;84569;280;279;278;277;276;11181;2632;178;2645;57818;2538;5238;5236;2998;2997;7360;5169;5167;6476;8972;2595;2548;3101;3099;3098;57733;2629;
cardiovascular	diabetes	path:00500_1	Starch and sucrose metabolism	Carbohydrate Metabolism	0.00162872	2	2645;5167;	5837;5836;5834;84569;280;279;278;277;276;11181;2632;178;2821;2645;57818;2538;5238;5236;2998;2997;7360;7358;5169;5167;6476;8972;2595;2548;3101;3099;3098;57733;2629;
cardiovascular	diabetes	path:00561_4	Glycerolipid metabolism	Lipid Metabolism	0.00172853	2	4023;3990;	3938;2720;4023;10327;501;224;223;220;219;218;217;231;2712;2710;64122;54981;27231;23729;118672;26007;57678;11343;55750;8694;84649;9388;8513;80339;5408;5407;5406;3990;3988;1056;
cardiovascular	diabetes	path:00680_4	Methane metabolism	Energy Metabolism	0.00541604	1	4524;	4524;6472;6470;
cardiovascular	diabetes	path:00561_1	Glycerolipid metabolism	Lipid Metabolism	0.00733906	2	4023;3990;	9162;8527;8526;8525;1609;160851;1608;1607;1606;2717;4023;11343;55750;56895;56894;253558;137964;10555;10554;8613;8612;8611;8694;84649;9388;8513;80339;5408;5407;5406;3990;3988;1056;9488;9334;9331;93183;93010;9245;8708;8707;8704;8703;8702;85365;84920;84750;80235;79796;79369;79053;56886;55757;55650;55624;54965;51301;51146;440138;374907;29929;29071;2683;2529;2526;148789;146664;144245;124872;10331;1031…
cardiovascular	diabetes	path:00500_10	Starch and sucrose metabolism	Carbohydrate Metabolism	0.00794969	2	2645;5167;	9416;9401;9400;8886;84893;8467;8438;79132;79039;79009;7486;728849;6595;64135;641;5965;57697;57696;57634;57089;55308;54606;546;54514;54456;51428;51202;4521;317781;25788;254552;23517;23400;23132;23064;23020;2071;2068;1763;11164;11056;10973;10856;5837;5836;5834;84569;280;279;278;277;276;2632;178;2821;2645;57818;2538;5238;5236;2998;2997;7360;5169;5167;6476;8972;2595;2548;3101;3099;3098;57733;2629;
cardiovascular	diabetes	path:00561_2	Glycerolipid metabolism	Lipid Metabolism	0.00858247	2	4023;3990;	9162;8527;8526;8525;1609;160851;1608;1607;1606;3938;2720;4023;10327;231;2712;2710;57678;11343;55750;56895;56894;253558;137964;10555;10554;8613;8612;8611;8694;84649;9388;8513;80339;5408;5407;5406;3990;3988;1056;9488;9334;9331;93183;93010;9245;8708;8707;8704;8703;8702;85365;84920;84750;80235;79796;79369;79053;56886;55757;55650;55624;54965;51301;51146;440138;374907;29929;29071;2683;2529;2526;148789;…
cardiovascular	diabetes	path:00561_3	Glycerolipid metabolism	Lipid Metabolism	0.00858247	2	4023;3990;	9162;8527;8526;8525;1609;160851;1608;1607;1606;3938;2720;2717;4023;10327;231;2712;2710;11343;55750;56895;56894;253558;137964;10555;10554;8613;8612;8611;8694;84649;9388;8513;80339;5408;5407;5406;3990;3988;1056;9488;9334;9331;93183;93010;9245;8708;8707;8704;8703;8702;85365;84920;84750;80235;79796;79369;79053;56886;55757;55650;55624;54965;51301;51146;440138;374907;29929;29071;2683;2529;2526;148789;1…
cardiovascular	emphysema	path:00980_1	Metabolism of xenobiotics by cytochrome P450	Fluorene degradation	1.11022e-16	7	2052;2952;2950;2944;1571;1553;1543;	8644;27294;1646;1645;1109;2052;137872;131;130;128;127;126;125;124;222;221;220;218;79799;7367;7366;7365;7364;7363;54659;54658;54657;54600;54579;54578;54577;54576;54575;54490;10941;10720;9446;4259;4258;4257;373156;2954;2953;2952;2950;2949;2948;2947;2946;2944;2941;2940;2939;2938;221357;119391;64816;29785;260293;199974;1588;1580;1577;1576;1573;1572;1571;1565;1562;1559;1558;1557;1555;1553;1551;1549;15…
cardiovascular	emphysema	path:00232_1	Caffeine metabolism	Biosynthesis of Secondary Metabolites	1.01932e-07	3	1571;1553;1543;	9;10;7498;64816;29785;260293;199974;1588;1580;1577;1576;1573;1572;1571;1565;1562;1559;1558;1557;1555;1553;1551;1549;1548;1545;1544;1543;
cardiovascular	emphysema	path:00232_2	Caffeine metabolism	Biosynthesis of Secondary Metabolites	1.01932e-07	3	1571;1553;1543;	9;10;7498;64816;29785;260293;199974;1588;1580;1577;1576;1573;1572;1571;1565;1562;1559;1558;1557;1555;1553;1551;1549;1548;1545;1544;1543;
cardiovascular	emphysema	path:00480_2	Glutathione metabolism	Metabolism of Other Amino Acids	2.70271e-07	3	2952;2950;2944;	9446;4259;4258;4257;373156;2954;2953;2952;2950;2949;2948;2947;2946;2944;2941;2940;2939;2938;221357;119391;26873;2730;2729;2937;2936;51060;2882;2880;2879;2878;2877;2876;257202;91227;2686;2678;290;
cardiovascular	emphysema	path:00480_1	Glutathione metabolism	Metabolism of Other Amino Acids	3.43474e-07	3	2952;2950;2944;	9446;4259;4258;4257;373156;2954;2953;2952;2950;2949;2948;2947;2946;2944;2941;2940;2939;2938;221357;119391;26873;2730;2729;2937;2936;3418;3417;2539;51060;2882;2880;2879;2878;2877;2876;257202;91227;2686;2678;290;
cardiovascular	emphysema	path:00071_2	Fatty acid metabolism	Lipid Metabolism	3.70522e-07	3	1571;1553;1543;	64816;29785;260293;199974;1588;1580;1577;1576;1573;1572;1571;1565;1562;1559;1558;1557;1555;1553;1551;1549;1548;1545;1544;1543;501;224;223;220;219;218;217;137872;131;130;128;127;126;125;124;284541;1579;
cardiovascular	emphysema	path:00591_1	Linoleic acid metabolism	Lipid Metabolism	3.70522e-07	3	1571;1553;1543;	240;8681;84647;8399;8398;81579;64600;5322;5321;5320;5319;50487;30814;26279;100137049;247;246;64816;29785;260293;199974;1588;1580;1577;1576;1573;1572;1571;1565;1562;1559;1558;1557;1555;1553;1551;1549;1548;1545;1544;1543;
cardiovascular	emphysema	path:00361_2	gamma-Hexachlorocyclohexane degradation	Xenobiotics Biodegradation and Metabolism	5.27141e-07	3	1571;1553;1543;	64816;29785;260293;199974;1588;1580;1577;1576;1573;1572;1571;1565;1562;1559;1558;1557;1555;1553;1551;1549;1548;1545;1544;1543;8560;123099;5446;5445;5444;93650;55;54;53;52;51205;251;250;249;248;9249;51635;207063;115817;10202;51004;10229;
cardiovascular	emphysema	path:00590_4	Arachidonic acid metabolism	Lipid Metabolism	6.39437e-07	3	1571;1553;1543;	240;8681;84647;8399;8398;81579;64600;5322;5321;5320;5319;50487;30814;26279;100137049;5743;5742;239;8529;4051;242;247;246;284541;1579;64816;29785;260293;199974;1588;1580;1577;1576;1573;1572;1571;1565;1562;1559;1558;1557;1555;1553;1551;1549;1548;1545;1544;1543;
cardiovascular	emphysema	path:00590_3	Arachidonic acid metabolism	Lipid Metabolism	1.12619e-06	3	1571;1553;1543;	4056;4048;240;8681;84647;8399;8398;81579;64600;5322;5321;5320;5319;50487;30814;26279;100137049;5743;5742;239;8529;4051;2882;2880;2879;2878;2877;2876;257202;242;247;246;284541;1579;64816;29785;260293;199974;1588;1580;1577;1576;1573;1572;1571;1565;1562;1559;1558;1557;1555;1553;1551;1549;1548;1545;1544;1543;2053;
cardiovascular	emphysema	path:00590_6	Arachidonic acid metabolism	Lipid Metabolism	1.12619e-06	3	1571;1553;1543;	874;873;10901;5730;27306;8644;6916;9536;80142;5740;240;8681;84647;8399;8398;81579;64600;5322;5321;5320;5319;50487;30814;26279;100137049;5743;5742;239;8529;4051;242;247;246;284541;1579;64816;29785;260293;199974;1588;1580;1577;1576;1573;1572;1571;1565;1562;1559;1558;1557;1555;1553;1551;1549;1548;1545;1544;1543;
cardiovascular	emphysema	path:00380_1	Tryptophan metabolism	Amino Acid Metabolism	1.18525e-06	3	1571;1553;1543;	11185;8639;314;26;7453;10352;7166;121278;6999;8942;125061;1644;4129;4128;15;9836;84274;60487;56341;55798;55170;54496;51451;51409;3275;29960;27292;24140;131965;114049;10498;10419;10196;438;64816;29785;260293;199974;1588;1580;1577;1576;1573;1572;1571;1565;1562;1559;1558;1557;1555;1553;1551;1549;1548;1545;1544;1543;3620;169355;
cardiovascular	emphysema	path:00590_5	Arachidonic acid metabolism	Lipid Metabolism	1.24632e-06	3	1571;1553;1543;	91227;2686;2678;4056;4048;240;8681;84647;8399;8398;81579;64600;5322;5321;5320;5319;50487;30814;26279;100137049;5743;5742;239;8529;4051;2882;2880;2879;2878;2877;2876;257202;242;247;246;284541;1579;64816;29785;260293;199974;1588;1580;1577;1576;1573;1572;1571;1565;1562;1559;1558;1557;1555;1553;1551;1549;1548;1545;1544;1543;
cardiovascular	emphysema	path:00380_4	Tryptophan metabolism	Amino Acid Metabolism	1.44201e-06	3	1571;1553;1543;	11185;8639;314;26;51166;847;7453;10352;7166;121278;6999;8564;8942;23498;125061;1644;4129;4128;15;9836;84274;60487;56341;55798;55170;54496;51451;51409;3275;29960;27292;24140;131965;114049;10498;10419;10196;438;64816;29785;260293;199974;1588;1580;1577;1576;1573;1572;1571;1565;1562;1559;1558;1557;1555;1553;1551;1549;1548;1545;1544;1543;3620;169355;
cardiovascular	emphysema	path:00590_1	Arachidonic acid metabolism	Lipid Metabolism	1.5115e-06	3	1571;1553;1543;	5730;27306;6916;9536;80142;5740;4056;4048;240;8681;84647;8399;8398;81579;64600;5322;5321;5320;5319;50487;30814;26279;100137049;5743;5742;239;8529;4051;2882;2880;2879;2878;2877;2876;257202;242;247;246;284541;1579;64816;29785;260293;199974;1588;1580;1577;1576;1573;1572;1571;1565;1562;1559;1558;1557;1555;1553;1551;1549;1548;1545;1544;1543;2053;
cardiovascular	emphysema	path:00150_2	Androgen and estrogen metabolism	Lipid Metabolism	1.65709e-06	3	1571;1553;1543;	412;6822;6820;83875;3284;3283;1585;1584;3291;3290;1109;3293;64816;29785;260293;199974;1588;1580;1577;1576;1573;1572;1571;1565;1562;1559;1558;1557;1555;1553;1551;1549;1548;1545;1544;1543;6716;6715;6718;415;414;6783;7923;51478;51144;3294;3292;51004;10229;79799;7367;7366;7365;7364;7363;54659;54658;54657;54600;54579;54578;54577;54576;54575;54490;10941;10720;
cardiovascular	emphysema	path:00380_13	Tryptophan metabolism	Amino Acid Metabolism	1.65709e-06	3	1571;1553;1543;	11185;8639;314;26;4799;316;501;224;223;220;219;218;217;7453;10352;7166;121278;6999;1644;4129;4128;15;9836;84274;60487;56341;55798;55170;54496;51451;51409;3275;29960;27292;24140;131965;114049;10498;10419;10196;438;64816;29785;260293;199974;1588;1580;1577;1576;1573;1572;1571;1565;1562;1559;1558;1557;1555;1553;1551;1549;1548;1545;1544;1543;3620;169355;
cardiovascular	emphysema	path:00380_3	Tryptophan metabolism	Amino Acid Metabolism	1.8117e-06	3	1571;1553;1543;	11185;8639;314;26;4799;316;501;224;223;220;219;218;217;7453;10352;7166;121278;6999;8942;125061;1644;4129;4128;15;9836;84274;60487;56341;55798;55170;54496;51451;51409;3275;29960;27292;24140;131965;114049;10498;10419;10196;438;64816;29785;260293;199974;1588;1580;1577;1576;1573;1572;1571;1565;1562;1559;1558;1557;1555;1553;1551;1549;1548;1545;1544;1543;3620;169355;
cardiovascular	emphysema	path:00380_2	Tryptophan metabolism	Amino Acid Metabolism	2.06111e-06	3	1571;1553;1543;	11185;8639;314;26;316;501;224;223;220;219;218;217;51166;847;7453;10352;7166;121278;6999;8564;8942;23498;125061;1644;4129;4128;15;9836;84274;60487;56341;55798;55170;54496;51451;51409;3275;29960;27292;24140;131965;114049;10498;10419;10196;438;64816;29785;260293;199974;1588;1580;1577;1576;1573;1572;1571;1565;1562;1559;1558;1557;1555;1553;1551;1549;1548;1545;1544;1543;3620;169355;
cardiovascular	emphysema	path:00150_1	Androgen and estrogen metabolism	Lipid Metabolism	3.16887e-06	3	1571;1553;1543;	412;6822;6820;83875;3284;3283;1585;1584;1109;3293;64816;29785;260293;199974;1588;1580;1577;1576;1573;1572;1571;1565;1562;1559;1558;1557;1555;1553;1551;1549;1548;1545;1544;1543;6716;6715;6718;415;414;6783;7923;51478;51144;3294;3292;51004;10229;9836;84274;60487;56341;55798;55170;54496;51451;51409;3275;29960;27292;24140;131965;114049;10498;10419;10196;79799;7367;7366;7365;7364;7363;54659;54658;54657…
cardiovascular	emphysema	path:00860_14	Porphyrin and chlorophyll metabolism	Metabolism of Cofactors and Vitamins	0.00847765	1	3162;	79799;7367;7366;7365;7364;7363;54659;54658;54657;54600;54579;54578;54577;54576;54575;54490;10941;10720;645;644;3163;3162;2990;
cardiovascular	emphysema	path:00860_6	Porphyrin and chlorophyll metabolism	Metabolism of Cofactors and Vitamins	0.00921181	1	3162;	79799;7367;7366;7365;7364;7363;54659;54658;54657;54600;54579;54578;54577;54576;54575;54490;10941;10720;645;644;3163;3162;94033;2495;1356;
cardiovascular	giant-cell-arteritis	path:00360_6	Phenylalanine metabolism	Amino Acid Metabolism	0.00524987	1	4282;	9524;4282;2806;2805;6898;3242;51004;10229;
cardiovascular	giant-cell-arteritis	path:00330_5	Arginine and proline metabolism	Amino Acid Metabolism	0.00851791	1	4846;	384;383;4846;4843;4842;5917;57038;4942;5009;445;2628;2593;435;
cardiovascular	heart-failure	path:00230_2	Purine metabolism	Nucleotide Metabolism	0.0045959	1	270;	55821;272;271;270;
cardiovascular	hypertension	path:00071_2	Fatty acid metabolism	Lipid Metabolism	0	15	29785;1588;1580;1577;1576;1573;1571;1559;1558;1557;1543;217;131;125;1579;	64816;29785;260293;199974;1588;1580;1577;1576;1573;1572;1571;1565;1562;1559;1558;1557;1555;1553;1551;1549;1548;1545;1544;1543;501;224;223;220;219;218;217;137872;131;130;128;127;126;125;124;284541;1579;
cardiovascular	hypertension	path:00150_2	Androgen and estrogen metabolism	Lipid Metabolism	0	16	3283;1585;1584;3291;3290;29785;1588;1580;1577;1576;1573;1571;1559;1558;1557;1543;	412;6822;6820;83875;3284;3283;1585;1584;3291;3290;1109;3293;64816;29785;260293;199974;1588;1580;1577;1576;1573;1572;1571;1565;1562;1559;1558;1557;1555;1553;1551;1549;1548;1545;1544;1543;6716;6715;6718;415;414;6783;7923;51478;51144;3294;3292;51004;10229;79799;7367;7366;7365;7364;7363;54659;54658;54657;54600;54579;54578;54577;54576;54575;54490;10941;10720;
cardiovascular	hypertension	path:00590_1	Arachidonic acid metabolism	Lipid Metabolism	0	18	9536;5740;5743;239;8529;2876;1579;29785;1588;1580;1577;1576;1573;1571;1559;1558;1557;1543;	5730;27306;6916;9536;80142;5740;4056;4048;240;8681;84647;8399;8398;81579;64600;5322;5321;5320;5319;50487;30814;26279;100137049;5743;5742;239;8529;4051;2882;2880;2879;2878;2877;2876;257202;242;247;246;284541;1579;64816;29785;260293;199974;1588;1580;1577;1576;1573;1572;1571;1565;1562;1559;1558;1557;1555;1553;1551;1549;1548;1545;1544;1543;2053;
cardiovascular	hypertension	path:00590_3	Arachidonic acid metabolism	Lipid Metabolism	0	16	5743;239;8529;2876;1579;29785;1588;1580;1577;1576;1573;1571;1559;1558;1557;1543;	4056;4048;240;8681;84647;8399;8398;81579;64600;5322;5321;5320;5319;50487;30814;26279;100137049;5743;5742;239;8529;4051;2882;2880;2879;2878;2877;2876;257202;242;247;246;284541;1579;64816;29785;260293;199974;1588;1580;1577;1576;1573;1572;1571;1565;1562;1559;1558;1557;1555;1553;1551;1549;1548;1545;1544;1543;2053;
cardiovascular	hypertension	path:00590_4	Arachidonic acid metabolism	Lipid Metabolism	0	15	5743;239;8529;1579;29785;1588;1580;1577;1576;1573;1571;1559;1558;1557;1543;	240;8681;84647;8399;8398;81579;64600;5322;5321;5320;5319;50487;30814;26279;100137049;5743;5742;239;8529;4051;242;247;246;284541;1579;64816;29785;260293;199974;1588;1580;1577;1576;1573;1572;1571;1565;1562;1559;1558;1557;1555;1553;1551;1549;1548;1545;1544;1543;
cardiovascular	hypertension	path:00590_5	Arachidonic acid metabolism	Lipid Metabolism	0	16	5743;239;8529;2876;1579;29785;1588;1580;1577;1576;1573;1571;1559;1558;1557;1543;	91227;2686;2678;4056;4048;240;8681;84647;8399;8398;81579;64600;5322;5321;5320;5319;50487;30814;26279;100137049;5743;5742;239;8529;4051;2882;2880;2879;2878;2877;2876;257202;242;247;246;284541;1579;64816;29785;260293;199974;1588;1580;1577;1576;1573;1572;1571;1565;1562;1559;1558;1557;1555;1553;1551;1549;1548;1545;1544;1543;
cardiovascular	hypertension	path:00590_6	Arachidonic acid metabolism	Lipid Metabolism	0	17	9536;5740;5743;239;8529;1579;29785;1588;1580;1577;1576;1573;1571;1559;1558;1557;1543;	874;873;10901;5730;27306;8644;6916;9536;80142;5740;240;8681;84647;8399;8398;81579;64600;5322;5321;5320;5319;50487;30814;26279;100137049;5743;5742;239;8529;4051;242;247;246;284541;1579;64816;29785;260293;199974;1588;1580;1577;1576;1573;1572;1571;1565;1562;1559;1558;1557;1555;1553;1551;1549;1548;1545;1544;1543;
cardiovascular	hypertension	path:00980_1	Metabolism of xenobiotics by cytochrome P450	Fluorene degradation	3.33067e-16	16	2052;131;125;2950;2944;29785;1588;1580;1577;1576;1573;1571;1559;1558;1557;1543;	8644;27294;1646;1645;1109;2052;137872;131;130;128;127;126;125;124;222;221;220;218;79799;7367;7366;7365;7364;7363;54659;54658;54657;54600;54579;54578;54577;54576;54575;54490;10941;10720;9446;4259;4258;4257;373156;2954;2953;2952;2950;2949;2948;2947;2946;2944;2941;2940;2939;2938;221357;119391;64816;29785;260293;199974;1588;1580;1577;1576;1573;1572;1571;1565;1562;1559;1558;1557;1555;1553;1551;1549;15…
[truncated: 3,054 more rows]
